# Supplementary material for: Dynamic recruitment of microRNAs to their mRNA targets in the regenerating liver
Source: BMC Genomics. 2013 Apr 18;14:264. doi: 10.1186/1471-2164-14-264 (PMC3639193; doi:10.1186/1471-2164-14-264)
Supplement: Additional file 2: Table S1 — This contains the maximum (Max), minimum (Min), and max/min fold change (FC) across the quiescent liver and post-partial hepatectomy time course, as well as the average and individual values for each time point. All data are in reads per million. [file 1471-2164-14-264-S2.xls]

## Sheet: loadedMirnaTimeCourse
Supplemental Table 1
This file contains the maximum (Max), minimum (Min), and max fold change (FC) values across the quiescent liver and post-partial hepatectomy time course, as well as the average and individual values for each time point. All data are in reads per million.
	Summary Statistics			Average				Individual Replicates
miRNA	Max	Min	FC	Q	1hr	36hr	48hr	Q-1	Q-2	1hr-1	1hr-2	36hr-1	36hr-2	48hr-1	48hr-2
mmu-miR-215-5p	184193	22773.2	8.09	22773.2	182080	184193	90186	16347.9	31723.8	148062	223914	196572	172594	78621.6	103452
mmu-miR-22-3p	146356	31159.7	4.7	146356	33444.6	31159.7	77568.6	163770	130794	46842.1	23879	23178.7	41888.8	86188.3	69811.1
mmu-miR-101b-3p	119186	26992.2	4.42	119186	28688.1	26992.2	73136.3	112986	125726	40317	20413.5	18878.4	38593.1	72506.1	73771.9
mmu-miR-142-3p	111095	32876.9	3.38	32876.9	41131.8	77156.5	111095	25198.7	42894.8	30510.2	55451	45410.5	131096	111988	110209
mmu-miR-101a-3p	70423.3	20777.3	3.39	70423.3	36863.9	20777.3	49679.1	53442.7	92799.3	58924.5	23062.5	18618.8	23186	39619.4	62293.1
mmu-miR-33-5p	69240.9	14761.9	4.69	14761.9	36263.8	69240.9	62200.3	9624.66	22641.1	24134.6	54488.6	71953.4	66630.6	49962.8	77435.2
mmu-miR-186-5p	56487	3253.46	17.36	3253.46	23169.8	56487	26943	1970.23	5372.47	8194.78	65510.1	84374.3	37817.1	23679.8	30655.8
mmu-miR-192-5p	54376.6	35418.5	1.54	54376.6	47433.3	36242.7	35418.5	47191.1	62656.2	59893.6	37565.2	38430.3	34179.5	44317.8	28306.3
mmu-miR-378-3p	53703.6	25929.9	2.07	37777.9	53703.6	38202	25929.9	31415.5	45428.8	48269.5	59749.4	41493.2	35171.8	32694.2	20565.1
mmu-miR-31-5p	52210.6	2938.29	17.76	52210.6	7786.41	2938.29	8775.95	56718.7	48060.8	13284.7	4563.75	2521.52	3423.95	13270.2	5803.78
mmu-miR-17-5p	42123.8	8766.36	4.8	8766.36	35741.2	42123.8	32404.3	6702.83	11465.2	28631.9	44615.6	45401.7	39082.5	35388.6	29671.7
mmu-miR-374-5p	35694.7	7278.54	4.9	7278.54	17310.5	35694.7	35425.8	6041.36	8769.07	12866.7	23289.1	33836.4	37655	37751.4	33243.4
mmu-miR-5105	22310.9	10944	2.04	12865.2	18916.8	22310.9	10944	12252.2	13508.8	19456.7	18391.8	30677.1	16226.2	16822.2	7119.82
mmu-miR-144-3p	21434.5	2775.4	7.72	2775.4	9781.95	21434.5	8655.97	2393.74	3217.92	8677.52	11027	16795.5	27354.6	8352.15	8970.85
mmu-miR-708-5p	16579.6	760.89	21.76	760.89	11800.4	14578.8	16579.6	493.48	1173.21	5630.38	24731.8	18079.4	11755.9	6312.13	43548.3
mmu-miR-23b-3p	16154.2	5530.84	2.92	9780.5	16154.2	5935.98	5530.84	7970.71	12001.2	24652	10585.7	7901.72	4459.26	6695.87	4568.51
mmu-miR-466q-5p	15684	4194.97	3.74	4194.97	4429.63	11823.1	15684	2307.4	7626.67	2540.13	7724.65	9457.44	14780.5	17984.8	13677.5
mmu-miR-145-5p	15109.4	6079.09	2.49	6079.09	15109.4	12256.7	11700.4	3737.91	9886.63	15229.8	14989.9	13670.9	10988.8	12151.1	11266.5
mmu-miR-140-5p	15082.6	4008.58	3.76	4008.58	11139.1	15082.6	8969.28	2861.44	5615.61	6177.88	20084.7	19735.1	11527	11832.5	6798.9
mmu-miR-451	14997	1853.52	8.09	14997	4088.57	1853.52	3644.75	16168.8	13910.1	10276.4	1626.67	1171.53	2932.52	3817.3	3480
mmu-miR-126-5p	14994.5	3993.27	3.75	3993.27	14994.5	12439.4	6953.29	2890.9	5516.01	10675.6	21060.7	16721.2	9254.09	6647.33	7273.33
mmu-miR-193-3p	13917.8	7932.28	1.75	9790.12	13917.8	11622.7	7932.28	7005.78	13681	16190	11964.5	14456.3	9344.45	10328.4	6092.05
mmu-miR-122-5p	13699.1	1633.1	8.38	13699.1	1633.1	4395.27	6532.05	24405.1	7689.6	1673.1	1594.05	4679.52	4128.29	18441.4	2313.69
mmu-miR-5109	12257.2	2739.65	4.47	12257.2	3474.84	2739.65	3197.58	15115.5	9939.36	4733.19	2551.03	2519.87	2978.59	6743.35	1516.24
mmu-miR-191-5p	11622.5	1351.42	8.59	11622.5	8586.12	1351.42	2225.97	12270.7	11008.6	23821.4	3094.76	1991.11	917.24	1544.21	3208.71
mmu-miR-3065-5p	11240.5	205.27	54.5	205.27	2210.19	6233.87	11240.5	114.16	369.1	1815.57	2690.58	5718.03	6796.25	3146.9	40149.9
mmu-miR-144-5p	10819.6	1135.66	9.52	1135.66	2084.94	8587.45	10819.6	533.99	2415.27	1316.35	3302.29	5148.79	14322.7	13511.1	8664.24
mmu-miR-130a-3p	8677.48	2555.98	3.39	2555.98	8677.48	8403.5	4957.16	1861.59	3509.39	6867.54	10964.4	10676	6614.75	6099.97	4028.45
mmu-miR-30e-5p	8496.69	2389.24	3.56	2389.24	5472.16	7105.61	8496.69	2120.61	2691.9	3292.03	9096.08	7872.05	6413.79	10391.1	6947.63
mmu-let-7i-5p	7642.22	579.52	13.17	579.52	1165.15	4030.49	7642.22	568.97	590.27	843.03	1610.36	4973.64	3266.19	4171.71	13999.9
mmu-miR-5105-3p	7239.67	523.91	13.79	7239.67	1748.01	523.91	845.9	7573.41	6920.64	4980.45	613.51	353.61	776.24	912.21	784.41
mmu-miR-5102-3p	7195.9	2934.22	2.45	7195.9	2934.22	3764.1	6068.81	9435	5488.18	3261.43	2639.84	2288.54	6191.04	14146.6	2603.48
mmu-miR-466i-5p	6653.4	57.43	113.88	834.86	57.43	1820.49	6653.4	346.8	2009.78	50.4	65.45	399	8306.21	11283.4	3923.25
mmu-miR-142-5p	6129.72	1433.23	4.27	1433.23	4868.78	6129.72	3192.23	1712.44	1199.55	5520.88	4293.7	8211.46	4575.74	2573.38	3959.89
mmu-miR-466k	5574.63	2510.24	2.22	2510.24	4625.22	4320.83	5574.63	1264.75	4982.27	4235.91	5050.3	7494.53	2491.09	7451.51	4170.49
mmu-let-7b-5p	5507.81	1477.35	3.73	1477.35	2227.86	2495.77	5507.81	1090.07	2002.23	2246.5	2209.38	1874.62	3322.73	5303.02	5720.5
mmu-miR-23a-3p	5280.16	2358.49	2.24	3351.16	5280.16	2500.23	2358.49	2937.36	3823.25	8938.33	3119.16	3499.65	1786.22	2244.63	2478.13
mmu-miR-194-2-5p	5122.23	3059.49	1.67	3301.96	4420.6	5122.23	3059.49	3770.12	2891.94	4408.42	4432.82	4889.68	5365.85	4507.25	2076.76
mmu-let-7d-5p	4911.39	1423.95	3.45	4911.39	4517.63	1423.95	1442.83	3063.98	7872.69	12075.5	1690.11	1401.21	1447.06	1774.66	1173.04
mmu-miR-21-5p	4744.56	2327.72	2.04	4744.56	2327.72	4203.04	3946.31	7829.36	2875.18	1859.13	2914.42	3237.82	5455.99	5240.17	2971.92
mmu-miR-126-3p	4512.51	400.02	11.26	4512.51	4064.85	400.02	557.62	3955.19	5148.37	13446	1228.84	291.64	548.67	541.21	574.53
mmu-let-7f-5p	4051.25	705.67	5.73	705.67	2632.53	2972.05	4051.25	589.23	845.12	2093.44	3310.44	4519.24	1954.55	3020.32	5434.08
mmu-miR-20b-5p	3959.93	175.73	22.41	175.73	1874.86	3959.93	289.27	149.82	206.11	1606.16	2188.51	8391.84	1868.61	1053.32	79.44
mmu-let-7c-5p	3922.56	1066.58	3.68	1066.58	1160.55	3922.56	3918.53	699.71	1625.8	713.51	1887.67	4738.18	3247.34	2818.68	5447.54
mmu-miR-320-3p	3810.18	1063.24	3.58	1063.24	1993.75	1163.5	3810.18	918.83	1230.34	1987.47	2000.04	489.1	2767.78	4834.26	3003.04
mmu-miR-103-2-3p	3779.38	2276	1.66	2276	3382.92	2326.59	3779.38	1548.12	3346.1	5281.58	2166.81	2200.59	2459.8	4256.91	3355.41
mmu-miR-297a-1-5p	3541.34	38.65	89.35	59.02	38.65	3541.34	353.37	7.37	472.72	13.83	107.99	7085.12	1770.06	2081.21	60
mmu-let-7a-5p	3510.1	818.61	4.28	818.61	1860.74	1937.92	3510.1	563.45	1189.33	1741.39	1988.26	2742.11	1369.58	2239.93	5500.53
mmu-miR-122-3p	3359.88	519.72	6.45	3359.88	1309.32	519.72	825.31	2780.42	4060.11	2338.34	733.14	784.88	344.14	1038.78	655.71
mmu-miR-30a-5p	3224.35	1564.6	2.06	3224.35	2845.48	1564.6	2803.42	3074.69	3381.3	2857.4	2833.61	1419.65	1724.35	2454.8	3201.54
mmu-miR-107-3p	3219.09	1202.9	2.67	3161.01	3219.09	1439.63	1202.9	2619.43	3814.56	4900.37	2114.64	1549.99	1337.12	1732.7	835.1
mmu-miR-221-3p	3188.19	1452.36	2.19	1641.13	1848.14	1452.36	3188.19	1736.38	1551.1	1812.04	1884.95	1779.6	1185.29	2060.98	4931.89
mmu-miR-5620-3p	3170.41	19.11	157.73	101.23	19.11	3170.41	210.3	69.97	146.47	10.6	34.44	3745.93	2683.32	203.39	217.45
mmu-miR-301a-3p	3163.34	379.66	8.31	379.66	3163.34	2386.68	1128.02	228.33	631.28	2434.89	4109.73	3422.89	1664.16	1300.66	978.3
mmu-miR-28-5p	2954.83	618.45	4.77	618.45	1409.71	2954.83	911.55	460.95	829.76	1099.54	1807.38	2495.72	3498.4	1182.75	702.53
mmu-miR-99a-5p	2866.68	3.92	582.27	2866.68	631.3	6.79	3.92	3821.12	2150.64	4311.4	92.44	8.26	5.58	5.24	2.94
mmu-miR-136-5p	2793.49	158.45	17.53	158.45	899.33	1894	2793.49	128.89	194.8	588.71	1373.84	1934.1	1854.73	1040.53	7499.61
mmu-miR-26a-1-5p	2726.81	793.08	3.44	793.08	2506.12	1743.97	2726.81	1102.6	570.45	1501.68	4182.4	1102.57	2758.48	3052.57	2435.81
mmu-miR-322-5p	2676.88	1440.03	1.86	1440.03	1524.15	2676.88	1706.36	970.38	2136.98	784.16	2962.45	2966.83	2415.27	2369.99	1228.56
mmu-let-7g-5p	2520.11	297.86	8.44	297.86	810.64	1759.09	2520.11	235.69	376.42	498.04	1319.46	3444.37	898.39	1881.15	3376.11
mmu-miR-362-5p	2495.28	1040.96	2.4	1040.96	1536.78	2495.28	1886.59	1220.81	887.6	1236.28	1910.32	3409.67	1826.11	2562.04	1389.22
mmu-miR-194-1-5p	2293.46	384.21	5.96	384.21	2293.46	848.23	788.13	474.16	311.33	1177.22	4468.13	645.76	1114.18	325.27	1909.63
mmu-miR-652-3p	2176.49	818.95	2.66	2176.49	1202.19	818.95	955.02	1929.72	2454.81	2472.56	584.52	843.54	795.08	659.93	1382.07
mmu-miR-222-3p	2171.23	312.15	6.94	2171.23	761.32	312.15	421.32	1983.12	2377.19	1848.54	313.55	204.07	477.47	1153.13	153.94
mmu-miR-340-5p	2171.03	70.25	30.48	70.25	206.71	1694.92	2171.03	27.62	178.69	52.98	806.54	2079.51	1381.45	1705.7	2763.3
mmu-miR-455-3p	2096.13	11.24	171.38	2096.13	713.16	12.2	11.24	1458.34	3012.86	2505.53	202.99	35.53	4.19	6.98	18.09
mmu-miR-148a-3p	1847.61	279.72	6.59	1847.61	882.85	279.72	464.46	1179.91	2893.15	2429.7	320.79	273.66	285.91	403.22	535
mmu-miR-93-5p	1843.96	40.44	44.52	1843.96	635.4	254.56	40.44	2323.77	1463.22	2357.18	171.28	461.84	140.31	117.84	13.88
mmu-miR-324-3p	1729.83	132.96	12.92	1729.83	451.6	132.96	327.77	1756.63	1703.43	1013.75	201.18	124.75	141.7	288.94	371.81
mmu-miR-103-1-3p	1715.02	18.21	89.35	1715.02	1381.07	679.57	18.21	1947.52	1510.28	1760.53	1083.4	2628.4	175.7	27.46	12.07
mmu-miR-193b-3p	1691.19	521.95	3.24	521.95	1326.4	1691.19	1030.12	516.08	527.89	1442.91	1219.29	1317.22	2171.34	399.86	2653.78
mmu-miR-20a-5p	1668.68	212	7.84	212	1668.68	586.74	469.08	116.46	385.93	588.89	4728.36	716.54	480.46	998.48	220.37
mmu-miR-539-5p	1661.57	29.75	54.07	29.75	1076.77	65.87	1661.57	7.37	120.1	553.38	2095.19	54.53	79.58	989.02	2791.48
mmu-miR-503-3p	1385.79	160.13	8.61	505.03	197.17	160.13	1385.79	261.47	975.48	28.26	1375.65	49.57	517.26	1484.85	1293.33
mmu-miR-140-3p	1359.94	239.92	5.65	1359.94	679.79	239.92	257.63	1215.28	1521.81	1671.92	276.4	283.38	203.13	217.36	305.35
mmu-miR-425-5p	1299.93	2.28	396.25	1299.93	87.64	2.28	6.64	2622.06	644.46	470.96	16.31	0.83	6.28	6.98	6.31
mmu-miR-3470b	1281.1	793.27	1.61	1281.1	793.27	798.22	936.85	1342.7	1222.32	1537.65	409.25	661.29	963.51	2799.81	313.48
mmu-miR-376a-5p	1230.46	1.64	466.64	1.64	16.64	137.34	1230.46	1.84	1.46	76.53	3.62	370.13	50.96	528.99	2862.14
mmu-miR-223-3p	1229.35	165.26	7.4	165.26	1161.03	698.11	1229.35	112.32	243.14	532.19	2532.9	1290.5	377.65	1268.36	1191.54
mmu-miR-210-3p	1152.43	25.21	44.01	1152.43	262.38	25.21	64.62	1949.97	681.08	1332.83	51.65	31.4	20.24	79.44	52.57
mmu-miR-5098-3p	1135.82	509.4	2.23	546.35	1035.78	1135.82	509.4	568.27	525.27	385.9	2780.09	1403.44	919.23	2135.92	121.49
mmu-miR-151-3p	1040.46	470.18	2.21	470.18	1040.46	734.75	607.44	491.64	449.66	1385.81	781.17	908.8	594.04	810.07	455.5
mmu-miR-203-3p	1040.39	365.92	2.84	365.92	1040.39	777.69	458.61	189.66	705.98	985.49	1098.35	1158.31	522.14	673.03	312.5
mmu-miR-25-3p	993.67	276.17	3.59	993.67	805.74	346.42	276.17	1334.92	739.66	3332.05	194.84	725.38	165.44	964.58	79.07
mmu-miR-143-3p	964.28	154.54	6.21	154.54	176.39	424.02	964.28	99.43	240.21	254.32	122.34	180.11	998.22	467.89	1987.31
mmu-miR-27a-3p	943.66	302.28	3.11	583.71	943.66	347.5	302.28	580.09	587.35	641.16	1388.89	307.8	392.32	721.87	126.58
mmu-miR-532-5p	933.52	146.62	6.33	513.48	146.62	491.97	933.52	383	688.4	30.61	702.32	547.76	441.87	776.9	1121.72
mmu-miR-872-5p	926.81	9.47	88.66	67.71	9.47	926.81	390.02	18.41	249	7.06	12.69	1343.38	639.42	285.45	532.89
mmu-miR-1935-3p	893.72	102.82	8.62	743.61	893.72	102.82	286.21	634.91	870.91	574.57	1390.15	77.66	136.12	968.95	84.54
mmu-miR-21-3p	889.81	1.08	428.69	889.81	128.59	1.08	1.48	2830.13	279.76	912.49	18.12	0.83	1.4	2.62	0.84
mmu-miR-125a-3p	884.29	324.68	2.72	324.68	884.29	497.36	498.57	237.53	443.8	592.24	1320.37	323.04	765.76	794.36	312.92
mmu-miR-30d-5p	867.87	333.68	2.6	867.87	403.13	333.68	745.88	1063.4	708.29	404.05	402.22	582.87	191.03	1133.98	490.6
mmu-miR-151-5p	828.63	184.74	4.47	184.74	308.29	411.49	828.63	112.56	303.19	340.27	279.31	286.97	590.04	872.63	786.85
mmu-miR-345-5p	802.63	74.99	10.58	508.28	95.15	74.99	802.63	342.49	754.31	20.02	452.21	21.48	261.77	718.42	896.71
mmu-miR-378b	801.37	89	8.92	666.73	801.37	134.91	89	551.88	805.48	1406.64	456.55	247.38	73.57	176.67	44.83
mmu-miR-29b-2-3p	775.32	329.92	2.35	329.92	762.12	775.32	380.83	283.11	384.48	421.22	1378.91	1288.03	466.7	189.33	766.03
mmu-miR-181b-2-5p	748.99	203.28	3.67	748.99	546	203.28	704.33	583.46	961.47	895.95	332.74	125.07	330.41	495.27	1001.65
mmu-miR-16-1-5p	744.89	209.34	3.55	744.89	370.04	277.95	209.34	1616.45	343.26	1142.87	119.81	227.86	339.06	72.66	603.12
mmu-miR-5099	726.24	277.09	2.62	726.24	415.67	277.09	639.34	565.29	933.01	1833.23	94.25	493.23	155.67	673.03	607.34
mmu-miR-192-3p	725.09	138.54	5.2	631.44	725.09	138.54	201.9	486.11	820.22	1480.01	355.24	71.05	270.15	179.82	226.7
mmu-miR-802-5p	724.05	176.13	4.09	176.13	395.01	724.05	663.21	99.43	311.98	595.77	261.9	478.36	1095.94	1250.9	351.62
mmu-miR-29a-5p	711.49	131.46	5.38	150.84	711.49	131.46	591.48	69.97	325.16	267.27	1894.01	298.25	57.94	570.89	612.81
mmu-miR-467g-5p	708.87	88.88	7.9	244.35	708.87	88.88	440.52	293.16	203.67	210.6	2386.02	192.78	40.98	390.4	497.07
mmu-miR-511-3p	698.87	166.08	4.19	502.75	698.87	166.08	348.67	405.09	623.96	755.9	646.14	161.93	170.33	494.08	246.05
mmu-miR-34c-5p	687.89	12.29	51.83	12.29	411.04	18.6	687.89	51.56	2.93	428.58	394.21	9.91	34.9	532.47	888.68
mmu-miR-143-5p	678.56	85.13	7.89	678.56	231.09	85.13	117.6	638.94	720.63	336.74	158.59	100.79	71.9	254.89	54.26
mmu-miR-214-3p	673.46	255.27	2.63	673.46	389.37	311.68	255.27	360.9	1256.7	1107.94	136.84	105.75	918.64	303.78	214.5
mmu-miR-1981-5p	673.28	2.92	172.02	673.28	2.92	13.29	68.84	329.6	1375.34	4.71	1.81	2.48	71.2	938.4	5.05
mmu-miR-28-3p	666.19	114.76	5.76	637.72	126.65	114.76	666.19	758.63	536.08	16.48	973.29	192.5	68.41	813.57	545.51
mmu-miR-671-5p	666.1	119.57	5.53	528.6	666.1	119.57	268.49	528.46	528.75	742.95	597.2	22.31	640.81	916.57	78.65
mmu-miR-200b-3p	655.94	57.59	11.21	57.59	655.94	137.54	274.41	75.49	43.94	615.79	698.7	165.24	114.48	198.15	380.02
mmu-miR-5117-5p	650.76	6.85	83.06	125.07	6.85	16.75	650.76	73.65	212.38	12.95	3.62	4.96	56.54	653.82	647.71
mmu-miR-5115	604.31	35.35	16.65	604.31	147.17	35.35	215.38	742.06	492.13	62.4	347.08	31.4	39.79	264.5	175.39
mmu-miR-16-1-3p	589.18	53.17	10.9	589.18	53.17	116.28	272.72	637.1	544.86	312.01	9.06	162.76	83.07	320.36	232.17
mmu-miR-16-2-5p	585.57	119.7	4.86	271.44	585.57	119.7	345.18	68.06	1082.59	439.57	780.07	97.66	146.71	790.22	150.78
mmu-miR-3473c	576.55	213.54	2.69	213.54	576.55	283.84	317.87	223.05	204.43	535.66	620.56	179.95	447.71	232.3	434.96
mmu-miR-194-2-3p	562.12	28.81	18.89	479.7	562.12	28.81	104.15	436.4	527.29	543.96	580.89	9.91	83.77	343.93	31.54
mmu-miR-574-5p	555.1	33.61	16.07	192.92	47.26	33.61	555.1	218.28	170.5	236.81	9.43	17.5	64.54	466.15	661.03
mmu-miR-27b-3p	547.47	350.37	1.56	519.7	547.47	419.8	350.37	576.26	468.69	869.46	344.72	287.88	612.18	588.39	208.64
mmu-miR-1954	541.59	6.96	68.2	6.96	10.53	541.59	117.22	33.14	1.46	4.71	23.56	1963.84	149.36	1361.82	10.09
mmu-miR-3470a	535.45	14.59	34.41	103.35	29.32	14.59	535.45	125.73	84.95	8.29	103.68	3.3	64.49	916.72	312.75
mmu-miR-690	530.66	211.09	2.51	530.66	295.35	211.09	214.59	283.57	993.05	859.51	101.49	126.4	352.51	458.16	100.51
mmu-miR-3470a-3p	492.35	102.96	4.75	283.3	102.96	307.22	492.35	338.57	237.05	174.61	60.71	270.16	349.36	988.5	245.23
mmu-miR-328-3p	492.08	122.4	4	359.65	492.08	158.25	122.4	403.25	320.77	817.12	296.34	275.95	90.75	88.17	169.92
mmu-miR-1954-3p	491.28	10.91	41.32	34.28	11.31	491.28	10.91	9.03	130.14	5	25.58	820.31	294.23	12.74	9.35
mmu-let-7i-3p	486.85	204.33	2.38	204.33	486.85	476.66	236.36	208.07	200.66	886.59	267.34	590.72	384.63	380.6	146.79
mmu-miR-674-5p	484.2	2.92	123.88	484.2	2.92	146.26	99.07	388.52	603.45	2.35	3.62	26.44	809.04	1167.1	8.41
mmu-miR-26a-2-5p	483.69	67.31	7.1	369.78	67.31	483.69	212.77	719.09	190.15	6.5	697.07	1102.57	212.19	95.39	474.6
mmu-miR-30c-1-5p	481.76	90.54	5.27	90.54	481.76	168.91	158.4	116.62	70.3	354.4	654.9	501.49	56.89	350.92	71.5
mmu-miR-3082-5p	476.03	7.7	54.82	7.7	7.73	476.03	19.68	3.68	16.12	4.71	12.69	1726.8	131.23	144.02	2.69
mmu-miR-1187-5p	463.28	10.93	38.91	41.53	10.93	463.28	54.16	18.14	95.08	17.65	6.77	339.32	632.52	11.07	264.97
mmu-miR-497-5p	458.37	57.63	7.83	437.58	458.37	359.17	57.63	283.57	675.22	1044.36	201.18	1068.26	120.76	202.52	16.4
mmu-let-7b-3p	455.34	22.87	19.12	22.87	78.63	399.72	455.34	3.68	142.07	8.24	750.35	445.31	358.8	424.24	488.73
mmu-miR-188-5p	454.72	162.88	2.78	454.72	436.88	162.88	289.66	495.32	417.44	441.53	432.27	242.07	109.59	241.8	346.99
mmu-miR-16-2-3p	447.75	6.93	56.57	77.11	6.93	447.75	79.04	116	51.26	5.89	8.16	78.49	2554.18	1060.6	5.89
mmu-miR-152-3p	443.39	28.49	15.07	443.39	133.56	28.49	87.66	303.82	647.08	262.44	67.97	18.75	43.28	83.8	91.69
mmu-miR-1196-5p	441.96	18.42	22.81	116.19	18.42	29.87	441.96	144.46	93.45	61.24	5.54	4.38	203.71	512.64	381.02
mmu-let-7f-3p	436.82	10.93	36.7	28.43	10.93	436.82	251.65	5.52	146.47	8.24	14.5	697.3	273.64	581.37	108.93
mmu-miR-106b-3p	407.78	1.04	200.75	407.78	1.04	2.63	16.86	675.77	246.07	1.18	0.91	1.65	4.19	27.06	10.51
mmu-miR-125a-5p	389.16	174.17	2.23	295.34	331.24	174.17	389.16	189.66	459.91	665.24	164.93	220.59	137.52	421.62	359.19
mmu-miR-130b-3p	388.21	3.28	90.86	3.28	388.21	7.25	7.66	1.84	5.86	472.45	318.99	10.74	4.89	69.86	0.84
mmu-miR-1983-5p	373.41	6.11	52.66	49.75	6.11	97.82	373.41	31.3	79.09	8.24	4.53	17.35	551.46	564.78	246.89
mmu-miR-19b-2-3p	365.36	36.92	9.66	213.38	54.61	36.92	365.36	305.77	148.91	70.64	42.22	31	43.98	432.39	308.72
mmu-miR-185-5p	349.03	217.52	1.6	217.52	238.48	235.35	349.03	250.42	188.94	415.63	136.84	231.33	239.43	551.69	220.81
mmu-miR-15a-5p	344.21	146.31	2.34	226.61	146.31	238	344.21	257.79	199.2	103.61	206.62	197.43	286.9	658.19	180.01
mmu-miR-30c-2-5p	340.66	64.02	5.25	64.02	340.66	168.91	91.45	58.31	70.3	354.4	327.45	501.49	56.89	116.97	71.5
mmu-miR-714-3p	336.11	2.92	85.89	92.85	2.92	336.11	46.02	42.35	203.59	1.18	7.25	508.93	221.98	503.1	4.21
mmu-miR-19a-3p	335.18	49.65	6.64	141.81	53.53	49.65	335.18	97.38	206.52	64.76	44.25	37.97	64.92	376.22	298.62
mmu-miR-15b-3p	332.86	9.84	30.81	14.78	10.73	9.84	332.86	5.52	39.55	10.6	10.87	3.3	29.32	344.81	321.33
mmu-miR-692-2	331.72	16.16	19.38	153.9	16.16	30.35	331.72	132.55	178.69	82.42	3.17	16.29	56.54	392.82	280.12
mmu-miR-3470b-3p	327.71	149.53	2.18	327.71	149.53	286.96	230.88	296.84	361.78	27.89	801.72	190.51	432.25	432.16	123.35
mmu-miR-125b-2-3p	309.63	90.04	3.41	129.31	309.63	90.04	279.17	184.13	90.81	709.98	135.03	81.79	99.12	266.24	292.73
mmu-miR-19b-1-3p	301.77	36.92	7.98	301.77	54.61	36.92	182.68	305.77	297.82	70.64	42.22	31	43.98	216.2	154.36
mmu-miR-350-5p	298.08	14.42	19.4	298.08	14.42	62.45	101.79	427.19	207.99	3.53	58.9	133.02	29.32	119.59	86.64
mmu-let-7a-3p	297.12	22.5	12.69	60.94	159.03	297.12	22.5	49.72	74.7	20.02	1263.28	217.29	406.27	6.11	82.86
mmu-miR-1935	296.58	15.84	17.67	213.69	15.84	95.96	296.58	213.59	213.8	5.65	44.41	35.53	259.15	584.16	150.57
mmu-let-7e-5p	294	16	17.35	19.43	16	154.7	294	18.41	20.51	18.84	13.59	128.89	185.68	247.91	348.67
mmu-miR-376a-3p	286.46	1.64	108.93	1.64	3.43	7.4	286.46	1.84	1.46	12.95	0.91	4.13	13.26	135.3	606.5
mmu-miR-26b-3p	274.96	6.74	35.64	78.66	274.96	48.94	6.74	57.08	108.39	217.82	347.08	285.86	8.38	54.12	0.84
mmu-miR-1948-5p	272.6	1.64	103.67	1.64	3.43	5.26	272.6	1.84	1.46	12.95	0.91	1.65	16.75	206.88	359.19
mmu-miR-101a-5p	266.26	15.38	16.32	266.26	15.38	121.12	170	178.61	396.93	130.69	1.81	133.02	110.29	335.2	86.22
mmu-miR-125b-2-5p	266.09	90.8	2.91	266.09	100.48	90.8	138.81	97.59	725.5	316.13	31.94	140.25	58.78	44.87	429.44
mmu-miR-24-2-5p	255.47	2.64	70.51	255.47	25.12	2.64	20.13	445.6	146.47	231.95	2.72	0.83	8.38	20.08	20.19
mmu-miR-93-3p	249.51	18.95	12.55	249.51	24.71	25.73	18.95	213.59	291.47	4.71	129.59	67.75	9.77	171.09	2.1
mmu-miR-706	245.89	18.71	12.53	227.95	18.71	245.89	88.6	112.32	462.61	9.42	37.16	486.62	124.25	518.52	15.14
mmu-miR-351-3p	243.48	3.58	53.39	41.22	3.58	8.92	243.48	25.78	65.91	4.71	2.72	1.65	48.17	275.84	214.92
mmu-miR-421-3p	240.48	18.4	12.45	42.19	18.4	240.48	37.61	40.51	43.94	2.35	144.09	473.4	122.16	31.43	45
mmu-miR-1839-5p	233.03	9.99	21.3	9.99	233.03	70.08	30.61	1.84	54.19	307.3	176.71	18.18	270.15	371.87	2.52
mmu-miR-330-3p	228.9	45.57	4.94	45.57	137.5	61.2	228.9	101.27	20.51	1226.86	15.41	185.07	20.24	226.09	231.75
mmu-miR-7a-1-5p	221.47	21.17	10.03	21.17	66.85	221.47	116.11	13.5	33.2	25.51	175.17	952.26	51.51	96.46	139.76
mmu-miR-1946b-5p	214.7	9.43	20.68	214.7	9.43	44.45	108.89	235.3	195.91	97.73	0.91	19	104.01	296.73	39.96
mmu-miR-146b-5p	210.14	7.52	24.77	7.52	59.3	18.37	210.14	12.89	4.39	17.8	197.56	10.74	31.41	59.36	743.9
mmu-miR-497-3p	209.82	6.96	26.48	145.74	209.82	6.96	180.24	64.45	329.55	142.47	309.02	9.91	4.89	88.17	368.44
mmu-miR-3105-3p	209.47	2.27	64.45	47.6	209.47	8.04	2.27	73.65	30.76	526.3	83.37	5.78	11.17	12.22	0.42
mmu-miR-342-5p	206.86	33.85	5.96	33.85	42.86	195.02	206.86	156.51	7.32	8.24	222.93	204.07	186.38	322.98	132.49
mmu-miR-24-1-5p	203.98	0.6	127.76	203.98	21.77	2.85	0.6	139.94	297.33	174.26	2.72	0.83	9.77	0.87	0.42
mmu-miR-1843-5p	202.6	19.93	9.73	202.6	70.85	143.77	19.93	449.79	91.26	42.39	118.41	433.33	47.7	378.13	1.05
mmu-miR-501-5p	201.33	43.22	4.58	73.4	43.22	113.84	201.33	99.43	54.19	7.06	264.62	173.5	74.69	227.83	177.91
mmu-miR-146a-5p	197.48	31.33	6.14	31.33	41.78	197.48	106.92	12.89	76.16	275.37	6.34	64.44	605.21	34.92	327.35
mmu-miR-345-3p	196.45	1.86	69.11	196.45	6.19	1.86	5.93	248.58	155.26	3.53	10.87	1.65	2.09	27.93	1.26
mmu-miR-331-3p	190	1.07	92.06	190	35.11	1.07	2.1	254.1	142.07	64.76	19.03	1.65	0.7	3.49	1.26
mmu-miR-467f-5p	189.97	54.6	3.43	54.6	159.18	189.97	101.81	18.95	157.34	12.12	2090.72	607.26	59.43	569.19	18.21
mmu-miR-33-3p	189.01	44.06	4.22	44.06	127.02	81.23	189.01	66.29	29.29	18.84	856.38	429.62	15.36	152.76	233.85
mmu-miR-376c-3p	186.82	1.64	71.17	1.64	2.07	6.96	186.82	1.84	1.46	4.71	0.91	2.48	19.55	213.87	163.19
mmu-miR-590-3p	185.23	1.64	70.57	1.64	8.77	2.28	185.23	1.84	1.46	28.26	2.72	2.48	2.09	25.31	1355.57
mmu-miR-30d-3p	184.85	50.93	3.58	50.93	109.41	111.3	184.85	47.87	54.19	191.43	62.53	81.79	151.47	198.15	172.44
mmu-miR-709	181	2.32	54.9	168.31	2.32	8.09	181	230.4	122.95	5.89	0.91	1.89	34.65	301.2	108.77
mmu-miR-125b-1-5p	174.05	68.64	2.51	121.73	174.05	68.64	127.38	97.59	151.85	316.13	95.83	20.04	235.1	179.47	90.41
mmu-miR-876-5p	173.45	1.64	66.1	1.64	2.53	12.01	173.45	1.84	1.46	3.53	1.81	4.13	34.9	420.75	71.5
mmu-miR-551b-3p	171.9	18.29	8.97	171.9	18.29	26.05	25.19	152.83	193.34	2.35	142.28	80.97	8.38	55.87	11.36
mmu-miR-351-5p	170.57	3.87	35.21	43.23	3.87	18.83	170.57	20.25	92.28	16.48	0.91	33.87	10.47	53.25	546.35
mmu-miR-378-5p	169.63	57.31	2.93	169.63	57.31	119.49	148.66	101.27	284.15	134.22	24.47	108.23	131.93	132.68	166.56
mmu-miR-1192-3p	169.05	1.28	74.43	14.51	169.05	14.8	1.28	71.81	2.93	12.95	2206.66	34.7	6.31	3.93	0.42
mmu-miR-466f-1-3p	165.13	13.86	11.18	32.72	60.49	13.86	165.13	13.53	79.12	13.83	264.58	13.22	14.53	174.3	156.45
mmu-miR-98-5p	157.58	4.92	26.78	4.92	10.43	157.58	157.38	5.52	4.39	7.06	15.41	57.01	435.59	68.96	359.19
mmu-miR-873-5p	148.06	1.46	60.56	1.64	1.46	148.06	2.97	1.84	1.46	1.18	1.81	27.26	804.16	5.24	1.68
mmu-miR-720-5p	146.7	0.6	92.06	146.7	1.04	0.76	0.6	139.94	153.79	1.18	0.91	0.83	0.7	0.87	0.42
mmu-miR-99a-3p	143.88	5.17	23.47	32.18	11.84	143.88	5.17	22.1	46.87	1.18	118.72	801.4	25.83	63.72	0.42
mmu-miR-1895	143.38	1.04	70.9	143.38	1.04	4.92	17.35	189.66	108.39	1.18	0.91	2.48	9.77	79.44	3.79
mmu-miR-1187	143.23	15.47	8.76	67.17	143.23	15.47	34.95	70.08	64.39	146.71	139.83	7.35	32.54	93.34	13.09
mmu-miR-181c-5p	143.14	9.34	13.93	143.14	9.34	39.37	62.41	130.73	156.72	2.35	37.16	39.66	39.09	22.7	171.6
mmu-miR-224-3p	142.75	1.46	58.4	1.64	1.46	142.75	62.79	1.84	1.46	1.18	1.81	23.13	880.94	12.22	322.6
mmu-miR-338-5p	136.28	0.86	73.91	136.28	2.06	15.81	0.86	130.73	142.07	2.35	1.81	1.65	151.48	1.75	0.42
mmu-miR-10a-5p	135.04	1.08	65.47	135.04	41.8	1.08	2.42	127.05	143.54	148.35	11.78	0.83	1.4	3.49	1.68
mmu-miR-652-5p	134.23	1.05	66	134.23	2.07	1.08	1.05	93.91	191.87	1.18	3.62	0.83	1.4	2.62	0.42
mmu-miR-100-5p	132.59	0.6	83.26	132.59	70.91	0.76	0.6	185.58	94.73	369.99	13.59	0.83	0.7	0.87	0.42
mmu-miR-30b-5p	131.79	23.35	5.45	131.79	101.61	23.35	60.35	103.11	168.44	69.47	148.62	22.31	24.43	35.79	101.78
mmu-miR-487b-5p	128.01	1.64	48.89	1.64	5.84	1.7	128.01	1.84	1.46	18.84	1.81	0.83	3.49	23.57	695.24
mmu-miR-369-3p	127.41	1.86	44.94	3.67	43.63	1.86	127.41	1.84	7.32	300.24	6.34	1.65	2.09	20.08	808.38
mmu-miR-425-3p	122.89	4.02	24.7	122.89	42.52	4.02	18.97	184.13	82.02	133.05	13.59	1.65	9.77	6.11	58.88
mmu-miR-5121	118.48	4.38	22.2	32.91	4.38	118.48	64.25	3.68	294.4	3.53	5.44	418.88	33.51	392.82	10.51
mmu-miR-5115-3p	118.36	2.15	37.87	118.36	48.11	2.15	22.26	97.59	143.54	365	6.34	0.83	5.58	13.09	37.85
mmu-miR-195-5p	115.69	15.5	7.07	43.33	115.69	15.5	22.79	37.14	50.56	65.94	202.99	19	12.64	28.37	18.31
mmu-miR-3965-5p	114.31	8.31	12.38	114.31	32.27	8.31	12.19	104.96	124.5	143.64	7.25	3.3	20.94	70.71	2.1
mmu-let-7d-3p	114.25	1.07	55.55	114.25	47.01	1.07	3.64	101.27	128.89	270.8	8.16	1.65	0.7	3.49	3.79
mmu-miR-101c	111.13	11.39	9.05	111.13	67.53	11.39	70.79	232.86	53.04	40.2	113.44	11.59	11.19	23.62	212.15
mmu-miR-3068-3p	107.95	7.38	13	12.07	7.38	42.07	107.95	49.72	2.93	20.02	2.72	8.26	214.3	16.59	702.39
mmu-miR-467e-5p	107.75	2.32	32.74	2.32	107.75	38.09	64.3	1.84	2.93	13.85	838.25	20.46	70.9	954.94	4.33
mmu-miR-190-5p	107.75	6.36	14.78	6.36	17.71	69.8	107.75	5.52	7.32	8.24	38.06	36.35	134.03	267.99	43.32
mmu-miR-338-3p	107.11	31.16	3.36	31.16	48.91	107.11	89.11	27.62	35.15	69.47	34.44	80.97	141.7	70.71	112.3
mmu-miR-883b-3p	105.67	1.48	42.95	1.64	1.79	105.67	1.48	1.84	1.46	1.18	2.72	17.35	643.61	5.24	0.42
mmu-miR-26b-5p	105.53	79.09	1.33	86.48	85.42	79.09	105.53	71.2	105.03	20.1	363.05	118.91	52.6	269.54	41.32
mmu-miR-1194-5p	105.45	1.46	43.25	1.64	1.46	105.45	25.37	1.84	1.46	1.18	1.81	256.94	43.28	306.4	2.1
mmu-miR-1186	103.78	4.14	20.39	91.56	4.14	4.86	103.78	54.64	153.41	5.89	2.91	1.74	13.59	338.05	31.86
mmu-miR-27b-5p	103.24	1.79	37.34	103.24	1.79	47.45	38.85	191.5	55.66	1.18	2.72	6.61	340.65	513.28	2.94
mmu-miR-29a-3p	101.9	3.13	24.94	101.9	27.14	14.91	3.13	128.89	80.56	135.4	5.44	2.7	82.34	4.36	2.24
mmu-miR-1843b-5p	100.2	3.15	24.38	61.86	100.2	64.3	3.15	16.06	238.29	42.39	236.83	433.33	9.54	9.45	1.05
mmu-miR-500-3p	99.3	26.04	3.71	32.18	99.3	26.04	35.66	44.19	23.43	329.68	29.91	40.48	16.75	9.6	132.49
mmu-miR-696-5p	97.55	2.53	27.88	97.55	2.53	6.96	27.55	77.34	123.03	7.06	0.91	9.91	4.89	4.36	174.13
mmu-miR-106a-5p	96.29	3.04	24.06	22.88	96.29	3.04	61.86	29.78	17.58	681.72	13.6	3.31	2.8	11.56	331.03
mmu-miR-195-3p	92.77	0.6	58.44	5.19	92.77	0.76	0.6	1.84	14.65	678.19	12.69	0.83	0.7	0.87	0.42
mmu-miR-30a-3p	89.87	1.21	41.14	89.87	22.18	2.94	1.21	86.54	93.33	135.89	3.62	12.39	0.7	0.87	1.68
mmu-miR-467g	88.81	1.5	35.94	9.44	88.81	16.16	1.5	6.58	13.54	585.17	13.48	2.69	97.14	5.35	0.42
mmu-miR-714	87.89	9.01	8.88	48.39	9.01	87.89	32.2	114.16	20.51	1.18	68.87	194.15	39.79	352.66	2.94
mmu-miR-148b-3p	87.01	10.46	7.68	87.01	10.46	73.21	27.65	42.74	177.14	30.03	3.64	117.37	45.66	55.07	13.88
mmu-miR-34a-5p	86.74	2.63	24.17	86.74	7.61	2.63	18.42	114.16	65.91	63.58	0.91	2.48	2.79	9.6	35.33
mmu-miR-322-3p	83.85	1.05	41.41	83.85	10.99	1.32	1.05	145.47	48.33	1.18	102.4	2.48	0.7	2.62	0.42
mmu-miR-18a-5p	82.94	34.48	2.37	34.48	54.99	79.64	82.94	90.19	13.18	24.73	122.28	96.66	65.62	79.44	86.6
mmu-miR-29b-2-5p	80.86	1.04	40.2	22.03	1.04	3.22	80.86	36.83	13.18	1.18	0.91	2.48	4.19	73.33	89.16
mmu-miR-484	80.31	32.22	2.45	32.22	56.97	67.58	80.31	20.25	51.26	91.84	35.34	72.7	62.82	62.85	102.62
mmu-miR-141-3p	79.29	21.79	3.52	21.79	42.14	62.32	79.29	14.73	32.22	61.23	29	213.98	18.15	19.2	327.42
mmu-miR-2137	78.55	0.6	49.58	78.55	8.64	0.76	0.6	263.31	23.43	41.21	1.81	0.83	0.7	0.87	0.42
mmu-miR-28c	77.68	3.5	17.5	63.88	3.5	25.11	77.68	30.45	134	2.51	4.87	7.34	85.92	554.67	10.88
mmu-miR-574-3p	77.03	1.86	27.25	77.03	16.49	1.86	5.56	92.07	64.45	60.05	4.53	2.48	1.4	5.24	5.89
mmu-miR-874-3p	72.67	0.76	41.8	72.67	15.08	0.76	0.85	163.88	32.22	83.6	2.72	0.83	0.7	0.87	0.84
mmu-miR-18a-3p	71.41	1.04	35.56	71.41	1.04	2.84	14	57.08	89.35	1.18	0.91	1.65	4.89	93.4	2.1
mmu-miR-455-5p	70.96	1.05	35.12	25.44	70.96	36.16	1.05	73.65	8.79	555.74	9.06	5.78	226.17	2.62	0.42
mmu-miR-3473d-3p	70.46	11.14	5.89	70.46	23.07	11.14	22.83	70.62	70.3	2.35	226.56	6.61	18.78	206.88	2.52
mmu-miR-582-5p	69.54	0.6	43.97	4.34	69.54	1.07	0.6	1.84	10.25	485.09	9.97	1.65	0.7	0.87	0.42
mmu-miR-744-3p	68.92	1.46	28.39	1.64	1.46	13.16	68.92	1.84	1.46	2.35	0.91	2.48	69.81	115.23	41.22
mmu-miR-17-3p	67.51	2.4	20.15	67.51	17.64	2.4	4.19	47.87	95.2	85.95	3.62	1.65	3.49	20.95	0.84
mmu-miR-15a-3p	67.31	2.92	17.4	67.31	2.92	8.78	14.22	88.38	51.26	1.18	7.25	0.83	92.84	25.31	7.99
mmu-miR-7b-5p	65.46	2.12	21.31	2.12	5.06	65.46	22.56	1.84	2.44	1.96	13.05	236.87	18.09	188.55	2.7
mmu-miR-148b-5p	65.27	1.46	26.91	11.37	1.46	1.52	65.27	1.84	70.3	2.35	0.91	0.83	2.79	6.98	610.28
mmu-miR-1946a-3p	64.71	6.05	9.32	31.75	12.12	6.05	64.71	53.17	18.96	1.41	104.22	4.72	7.76	57.41	72.93
mmu-miR-185-3p	64.6	9.64	6.17	23.52	9.64	11.98	64.6	9.21	60.05	34.14	2.72	102.45	1.4	25.31	164.87
mmu-miR-703-3p	63.52	0.6	40.21	9.29	63.52	5.27	0.6	14.73	5.86	5.89	685.11	19.83	1.4	0.87	0.42
mmu-miR-3472	63.42	2.94	16.36	6.14	63.42	2.94	5.87	3.68	10.25	341.45	11.78	4.13	2.09	41.03	0.84
mmu-miR-100-3p	62.4	0.76	35.98	16.08	62.4	0.76	1.06	3.68	70.3	429.76	9.06	0.83	0.7	0.87	1.29
mmu-miR-99b-5p	62.01	0.76	35.76	62.01	9.9	0.76	0.85	105	36.62	54.16	1.81	0.83	0.7	0.87	0.84
mmu-miR-669h-3p	61.91	4.11	12.31	61.91	43.17	4.11	7.4	39.67	96.63	171.45	10.87	2.48	6.81	43.51	1.26
mmu-miR-335-3p	61.18	0.6	38.76	1.64	2.53	61.18	0.6	1.84	1.46	2.35	2.72	670.86	5.58	0.87	0.42
mmu-miR-703	60.84	6.76	7.97	6.76	11.58	60.84	8.03	31.3	1.46	2.35	57.09	9.91	373.46	76.82	0.84
mmu-miR-1839-3p	60.16	2.28	18.63	34	60.16	2.28	4.65	5.52	209.45	499.22	7.25	0.83	6.28	51.5	0.42
mmu-miR-145-3p	59.98	12.13	4.65	59.98	26.3	12.13	27.75	106.8	33.69	4.71	146.81	4.13	35.6	458.29	1.68
mmu-let-7g-3p	59.67	7.5	7.14	59.67	22.28	17.37	7.5	60.76	58.59	182.5	2.72	3.3	91.45	14.84	3.79
mmu-miR-3105-5p	59.64	7.55	7.09	14.69	59.64	7.55	9.27	36.83	5.86	356.76	9.97	27.26	2.09	15.71	5.47
mmu-miR-139-3p	58.75	1.6	22.96	58.75	12.21	2.52	1.6	117.85	29.29	41.21	3.62	9.09	0.7	6.11	0.42
mmu-miR-186-3p	56.79	1.04	28.38	56.79	1.04	2.15	4.69	42.35	76.16	1.18	0.91	3.3	1.4	26.19	0.84
mmu-miR-3473-5p	56.78	1.04	28.37	2.32	1.04	56.78	1.05	3.68	1.46	1.18	0.91	9.09	354.61	2.62	0.42
mmu-miR-541-5p	56.77	6.14	8.1	6.14	56.77	14.21	27.4	25.78	1.46	4.71	684.2	8.26	24.43	223.47	3.36
mmu-miR-337-5p	55.39	1.32	24.34	19.07	55.39	1.32	1.71	5.52	65.91	483.92	6.34	0.83	2.09	0.87	3.36
mmu-miR-331-5p	54.71	0.6	34.72	3.28	54.71	6.96	0.6	1.84	5.86	194.27	15.41	9.91	4.89	0.87	0.42
mmu-miR-22-5p	54.27	13.82	3.73	54.27	43.52	16.88	13.82	38.67	76.16	29.44	64.34	15.7	18.15	17.46	10.94
mmu-miR-669j-5p	54.18	0.6	34.39	1.64	5.66	54.18	0.6	1.84	1.46	3.53	9.06	841.05	3.49	0.87	0.42
mmu-miR-190-3p	52.09	1.46	21.56	11.49	1.46	3.95	52.09	1.84	71.77	2.35	0.91	2.48	6.28	9.6	282.64
mmu-miR-1981-3p	50.9	1.46	21.08	16.09	1.46	2.52	50.9	29.46	8.79	2.35	0.91	0.83	7.68	73.33	35.33
mmu-miR-199b-5p	50.49	19.37	2.53	20.51	23.74	19.37	50.49	22.1	19.04	207.22	2.72	5.78	64.92	27.06	94.21
mmu-miR-3472-5p	49.81	1.46	20.64	49.81	1.46	3.39	7.46	42.35	58.59	1.18	1.81	1.65	6.98	66.34	0.84
mmu-miR-34b-5p	48.17	1.04	24.15	2.32	1.04	1.52	48.17	1.84	2.93	1.18	0.91	1.65	1.4	6.99	331.89
mmu-miR-466f-4-3p	47.35	2.98	12.15	30.75	47.35	6.19	2.98	4.31	219.36	6.3	355.82	9.11	4.2	1.78	4.99
mmu-miR-877-5p	46.21	1.64	17.89	1.64	8.77	40.96	46.21	1.84	1.46	10.6	7.25	601.46	2.79	7.86	271.7
mmu-miR-669c-5p	46.08	2.32	14.17	2.32	46.08	3.19	7.32	1.84	2.93	260.21	8.16	1.79	5.68	63.79	0.84
mmu-miR-466p-5p	46	1.74	17.14	1.74	2.07	46	42.44	1.84	1.65	1.18	3.62	6.61	320.17	475.29	3.79
mmu-miR-590-5p	45.23	1.08	22.25	1.64	2.53	1.08	45.23	1.84	1.46	7.06	0.91	0.83	1.4	6.98	293.15
mmu-miR-1195	43.31	0.6	27.62	43.31	1.04	1.32	0.6	62.79	29.88	1.18	0.91	0.83	2.09	0.87	0.42
mmu-miR-466h-3p	40.79	0.62	25.83	2.17	40.79	10.78	0.62	3.22	1.46	229.5	7.25	1.65	70.38	0.91	0.42
mmu-miR-1957	40.06	0.6	25.59	40.06	1.04	0.76	0.6	62.61	25.63	1.18	0.91	0.83	0.7	0.87	0.42
mmu-miR-449a-5p	39.61	2.32	12.23	2.32	3.1	10.73	39.61	1.84	2.93	3.53	2.72	164.41	0.7	5.24	299.46
mmu-miR-468-5p	38.92	0.6	24.88	2.32	1.04	38.92	0.6	3.68	1.46	1.18	0.91	30.57	49.56	0.87	0.42
mmu-miR-1955-3p	38.64	1.46	16.1	2.32	1.46	7.59	38.64	3.68	1.46	1.18	1.81	1.65	34.9	444.32	3.36
mmu-miR-669b-5p	38.6	1.04	19.45	1.64	1.04	1.07	38.6	1.84	1.46	1.18	0.91	1.65	0.7	5.24	284.31
mmu-miR-674-3p	38.16	1.46	15.91	38.16	1.46	7.44	3.03	55.24	26.36	1.18	1.81	19.83	2.79	21.82	0.42
mmu-miR-30e-3p	37.75	0.6	24.15	37.75	25.95	1.07	0.6	68.13	20.92	186.03	3.62	1.65	0.7	0.87	0.42
mmu-miR-92a-1-3p	35.74	24.8	1.42	35.74	31	24.8	35.43	62.61	20.4	16.42	58.54	7.8	78.87	52.38	23.96
mmu-miR-15b-5p	34.43	3.28	8.27	3.28	34.43	5.33	5.14	1.84	5.86	118.92	9.97	5.81	4.89	7.86	3.36
mmu-miR-19b-1-5p	33.71	1.07	16.73	14.87	33.71	1.07	18.76	75.49	2.93	250.79	4.53	1.65	0.7	6.11	57.62
mmu-miR-410-3p	33.58	1.08	16.64	1.64	2.07	1.08	33.58	1.84	1.46	4.71	0.91	0.83	1.4	3.49	323.02
mmu-miR-141-5p	32.86	1.04	16.63	20.52	1.04	1.08	32.86	7.37	57.12	1.18	0.91	0.83	1.4	10.48	103.05
mmu-miR-3471-1-3p	32.84	0.76	19.2	32.84	1.04	0.76	0.86	46.03	23.43	1.18	0.91	0.83	0.7	1.75	0.42
mmu-miR-324-5p	32.44	0.6	20.84	32.44	27.87	2.85	0.6	9.21	114.25	32.97	23.56	0.83	9.77	0.87	0.42
mmu-miR-466j	32.42	2.78	8.85	20.15	2.78	5.96	32.42	43.01	9.44	2.36	3.27	4.18	8.5	64.7	16.25
mmu-miR-362-3p	32.22	1.04	16.31	32.22	1.04	5.15	4.99	20.25	51.26	1.18	0.91	1.65	16.06	59.36	0.42
mmu-miR-335-5p	32.11	1.52	13.14	14.12	32.11	1.52	2.18	3.68	54.19	81.24	12.69	1.65	1.4	11.35	0.42
mmu-miR-1191	32.02	5.37	5.19	32.02	5.37	7.28	14.43	174.93	5.86	3.53	8.16	3.3	16.06	123.96	1.68
mmu-miR-3057-5p	30.76	1.04	15.6	30.76	1.04	3.95	5.58	16.57	57.12	1.18	0.91	2.48	6.28	74.2	0.42
mmu-miR-30b-3p	30.04	1.52	12.32	5.19	2.07	1.52	30.04	1.84	14.65	4.71	0.91	1.65	1.4	4.36	206.93
mmu-miR-466j-5p	29.74	3.38	7.02	29.74	3.49	7.04	3.38	21.53	41.08	5.57	2.19	8.19	6.06	7.71	1.48
mmu-miR-5098	29.7	1.04	15.08	1.64	1.04	29.7	14.07	1.84	1.46	1.18	0.91	4.13	213.6	78.56	2.52
mmu-miR-139-5p	29.06	2.32	9.05	2.32	24.9	7.2	29.06	1.84	2.93	8.24	75.22	14.87	3.49	8.73	96.74
mmu-miR-676-3p	27.29	2.1	9.13	27.29	22.91	2.84	2.1	42.35	17.58	48.27	10.87	5.78	1.4	5.24	0.84
mmu-miR-501-3p	26.69	0.6	17.25	26.69	1.04	1.08	0.6	60.76	11.72	1.18	0.91	0.83	1.4	0.87	0.42
mmu-miR-20a-3p	26.68	0.6	17.25	26.68	6.36	0.76	0.6	44.19	16.11	22.37	1.81	0.83	0.7	0.87	0.42
mmu-miR-376b-3p	26.52	0.76	15.62	26.52	1.04	0.76	1.21	5.52	127.43	1.18	0.91	0.83	0.7	0.87	1.68
mmu-miR-3073b-3p	26.07	0.6	16.87	26.07	1.04	0.76	0.6	38.67	17.58	1.18	0.91	0.83	0.7	0.87	0.42
mmu-miR-106b-5p	26.04	7.17	3.31	14	7.17	10.08	26.04	22.12	8.86	2.36	21.76	9.09	11.17	39.31	17.25
mmu-miR-216b-5p	25.45	0.76	15.01	1.64	1.46	0.76	25.45	1.84	1.46	2.35	0.91	0.83	0.7	5.24	123.65
mmu-miR-125b-1-3p	25.33	1.46	10.69	25.33	1.46	1.52	7.85	62.61	10.25	2.35	0.91	0.83	2.79	18.33	3.36
mmu-miR-153-3p	25.28	5.19	4.24	5.19	15.32	7.89	25.28	3.68	7.32	23.55	9.97	9.91	6.28	8.73	73.18
mmu-miR-3968	24.58	0.6	15.94	24.58	1.04	0.76	0.6	14.73	41.01	1.18	0.91	0.83	0.7	0.87	0.42
mmu-miR-296-5p	23.84	1.04	12.2	2.84	1.04	23.84	8.18	5.52	1.46	1.18	0.91	23.96	23.73	12.22	5.47
mmu-miR-196b-5p	23.8	1.64	9.4	1.64	13.86	23.8	8.96	1.84	1.46	14.13	13.59	38.83	14.59	11.35	7.07
mmu-miR-5114-3p	23.4	0.6	15.21	2.84	23.4	0.76	0.6	1.84	4.39	201.34	2.72	0.83	0.7	0.87	0.42
mmu-miR-3473b-5p	22.87	2.68	6.49	2.68	5.17	4.96	22.87	3.43	2.09	2.41	11.08	0.99	24.87	6.01	86.99
mmu-miR-700-3p	22.76	0.6	14.81	22.76	1.04	0.76	0.6	22.1	23.43	1.18	0.91	0.83	0.7	0.87	0.42
mmu-miR-547-3p	21.73	1.04	11.16	21.73	1.04	2.95	9.3	12.89	36.62	1.18	0.91	0.83	10.47	206.01	0.42
mmu-miR-34a-3p	21.6	1.04	11.1	10.37	1.04	14.59	21.6	73.65	1.46	1.18	0.91	2.48	85.86	277.59	1.68
mmu-miR-183-5p	21.41	0.6	13.97	21.41	1.79	1.08	0.6	62.61	7.32	3.53	0.91	0.83	1.4	0.87	0.42
mmu-miR-466n-5p	21.38	1.72	8.22	1.72	3.7	21.38	1.94	1.95	1.52	3.35	4.08	212.66	2.15	2.48	1.52
mmu-miR-1968-5p	21.28	0.6	13.88	21.28	1.04	0.76	0.6	5.52	82.02	1.18	0.91	0.83	0.7	0.87	0.42
mmu-miR-5124-3p	21.01	0.6	13.72	1.64	21.01	1.07	0.6	1.84	1.46	3.53	125.06	1.65	0.7	0.87	0.42
mmu-miR-680-2-3p	20.97	1.04	10.79	1.64	1.04	20.97	4.32	1.84	1.46	1.18	0.91	5.78	76.09	44.52	0.42
mmu-miR-326-3p	20.95	1.07	10.58	13.24	20.95	1.07	1.91	23.94	7.32	161.31	2.72	1.65	0.7	8.73	0.42
mmu-miR-1934-3p	20.85	0.77	12.33	20.85	1.04	0.77	1.36	148.41	2.93	1.18	0.91	0.83	0.72	4.41	0.42
mmu-miR-150-5p	20.37	1.64	8.1	1.64	1.79	4.55	20.37	1.84	1.46	3.53	0.91	1.65	12.56	8.73	47.53
mmu-miR-184-3p	19.8	0.6	12.96	1.64	1.79	19.8	0.6	1.84	1.46	1.18	2.72	187.54	2.09	0.87	0.42
mmu-miR-23a-5p	18.84	0.6	12.37	1.64	18.84	0.76	0.6	1.84	1.46	3.53	100.59	0.83	0.7	0.87	0.42
mmu-miR-467h	18.59	2.31	5.91	18.59	2.31	2.84	11.38	9.21	37.53	1.18	4.54	1.65	4.9	21	6.17
mmu-miR-7a-1-3p	18.57	0.6	12.2	18.57	1.04	2.4	0.6	3.68	93.74	1.18	0.91	8.26	0.7	0.87	0.42
mmu-miR-181d-5p	18.5	1.32	8.39	18.5	1.37	1.32	5.3	28.66	11.94	1.65	1.13	0.84	2.09	8.18	3.43
mmu-miR-486-3p	18.37	1.32	8.36	18.37	1.79	1.32	2.9	4.91	68.71	3.53	0.91	0.83	2.09	0.87	9.67
mmu-miR-99b-3p	18.13	1.46	7.77	2.32	1.46	18.13	1.71	3.68	1.46	1.18	1.81	15.7	20.94	6.98	0.42
mmu-miR-379-5p	17.98	1.04	9.32	1.64	1.04	4.68	17.98	1.84	1.46	1.18	0.91	1.65	13.26	76.82	4.21
mmu-miR-217-5p	17.66	0.76	10.59	14.31	3.27	0.76	17.66	3.68	55.66	5.89	1.81	0.83	0.7	2.62	119.03
mmu-miR-374c-5p	17.18	4.74	3.17	5.71	4.74	10.87	17.18	11.11	2.93	3.54	6.35	9.92	11.92	10.5	28.1
mmu-miR-10a-3p	17.16	0.6	11.32	4.64	17.16	0.76	0.6	3.68	5.86	54.16	5.44	0.83	0.7	0.87	0.42
mmu-miR-214-5p	17.08	1.04	8.88	2.32	1.04	5.1	17.08	3.68	1.46	1.18	0.91	2.48	10.47	173.71	1.68
mmu-miR-5128	16.83	1.54	7.02	2.67	2.53	1.54	16.83	4.87	1.46	7.06	0.91	1.65	1.44	2.62	108.09
mmu-miR-320-5p	16.82	0.6	11.11	16.82	6.46	1.32	0.6	38.67	7.32	45.92	0.91	2.48	0.7	0.87	0.42
mmu-miR-466p-3p	16.58	0.6	10.96	16.58	1.04	0.76	0.6	3.68	74.7	1.18	0.91	0.83	0.7	0.87	0.42
mmu-miR-147-3p	16.5	0.6	10.91	2.32	16.5	0.76	0.6	3.68	1.46	100.08	2.72	0.83	0.7	0.87	0.42
mmu-miR-712-3p	16.5	0.6	10.91	2.32	16.5	1.08	0.6	1.84	2.93	100.08	2.72	0.83	1.4	0.87	0.42
mmu-miR-466f-3-3p	16.41	1.46	7.08	7.06	1.46	16.41	2.15	33.43	1.49	1.52	1.4	3.81	70.69	3.63	1.27
mmu-miR-196a-2-5p	16.28	1.64	6.55	1.64	5.14	16.28	8.57	1.84	1.46	5.3	4.98	18.59	14.26	6.98	10.51
mmu-miR-3473b	16.16	0.76	9.74	16.16	1.04	0.76	1.21	89.08	2.93	1.18	0.91	0.83	0.7	1.75	0.84
mmu-miR-466m-5p	16.08	1.04	8.39	1.64	1.04	5.67	16.08	1.84	1.46	1.18	0.91	1.24	25.94	246.17	1.05
mmu-miR-466f-2-3p	16.06	1.23	7.63	4.96	2.5	16.06	1.23	16.48	1.49	6.87	0.91	3.72	69.35	3.63	0.42
mmu-miR-5113	15.92	0.76	9.6	15.92	1.04	0.76	1.92	1.84	137.68	1.18	0.91	0.83	0.7	1.75	2.1
mmu-miR-1192	15.82	0.93	8.7	12.52	1.04	0.93	15.82	1.84	85.18	1.18	0.91	0.83	1.05	2.62	95.47
mmu-miR-1983	15.75	1.32	7.23	15.75	4.14	1.32	11.37	84.7	2.93	18.84	0.91	2.48	0.7	3.49	37.01
mmu-miR-3473c-3p	15.56	1.04	8.13	1.64	1.04	2.74	15.56	1.84	1.46	1.18	0.91	0.83	9.07	96.02	2.52
mmu-miR-5106	15.4	0.6	10.22	15.4	1.04	0.76	0.6	3.68	64.45	1.18	0.91	0.83	0.7	0.87	0.42
mmu-miR-223-5p	15.14	0.76	9.16	15.14	1.04	0.76	0.85	31.3	7.32	1.18	0.91	0.83	0.7	0.87	0.84
mmu-miR-5110	15.05	2.07	5.23	15.05	2.07	5.26	11.54	77.34	2.93	4.71	0.91	2.48	11.17	105.62	1.26
mmu-miR-449c-5p	14.69	0.76	8.9	14.69	1.04	0.76	1.71	73.65	2.93	1.18	0.91	0.83	0.7	6.98	0.42
mmu-miR-383-5p	14.68	0.6	9.77	14.68	1.04	0.76	0.6	3.68	58.59	1.18	0.91	0.83	0.7	0.87	0.42
mmu-miR-3073b-5p	14.5	0.6	9.66	14.5	1.04	0.76	0.6	3.68	57.12	1.18	0.91	0.83	0.7	0.87	0.42
mmu-miR-466l-5p	14.48	1.39	6.48	14.48	3.49	2.83	1.39	69.17	3.03	6.7	1.82	3.18	2.51	1.75	1.1
mmu-miR-1247-5p	14.41	0.6	9.6	14.41	7.54	0.76	0.6	12.89	16.11	62.4	0.91	0.83	0.7	0.87	0.42
mmu-miR-3471-2-3p	13.74	0.6	9.19	13.74	1.04	0.76	0.6	64.45	2.93	1.18	0.91	0.83	0.7	0.87	0.42
mmu-miR-686	13.52	0.76	8.24	13.52	1.04	0.76	1.91	125.21	1.46	1.18	0.91	0.83	0.7	8.73	0.42
mmu-miR-673-5p	13.49	0.76	8.22	1.64	1.04	0.76	13.49	1.84	1.46	1.18	0.91	0.83	0.7	3.49	52.15
mmu-miR-291b-3p	13.47	1.04	7.1	1.64	1.04	13.47	1.05	1.84	1.46	1.18	0.91	86.75	2.09	2.62	0.42
mmu-miR-137-3p	13.4	0.86	7.75	1.64	1.79	13.4	0.86	1.84	1.46	1.18	2.72	85.92	2.09	1.75	0.42
mmu-miR-32-3p	13.24	0.6	8.87	13.24	1.04	0.76	0.6	1.84	95.2	1.18	0.91	0.83	0.7	0.87	0.42
mmu-miR-1198-5p	13.14	0.86	7.62	2.32	1.04	13.14	0.86	3.68	1.46	1.18	0.91	3.3	52.35	1.75	0.42
mmu-miR-3065-3p	13.14	1.04	6.94	1.64	1.04	5.68	13.14	1.84	1.46	1.18	0.91	3.3	9.77	137.05	1.26
mmu-miR-5118-5p	12.93	0.6	8.68	12.93	1.04	0.76	0.6	57.08	2.93	1.18	0.91	0.83	0.7	0.87	0.42
mmu-miR-500-5p	12.78	2.4	4.05	9.57	12.78	2.4	8.98	1.84	49.8	60.05	2.72	1.65	3.49	48.01	1.68
mmu-miR-669e-3p	12.72	0.6	8.55	12.72	1.04	0.76	0.6	55.24	2.93	1.18	0.91	0.83	0.7	0.87	0.42
mmu-miR-1186-3p	12.32	0.61	8.29	1.64	12.32	2.4	0.61	1.84	1.46	1.18	128.68	4.13	1.4	0.88	0.42
mmu-miR-466h-5p	12.29	0.85	7.17	12.29	1.04	1.07	0.85	51.56	2.93	1.18	0.91	1.65	0.7	0.87	0.84
mmu-miR-3473d	12.02	0.6	8.12	2.32	1.04	12.02	0.6	1.84	2.93	1.18	0.91	103.27	1.4	0.87	0.42
mmu-miR-486-5p	11.92	2.93	3.29	9.71	2.93	3.13	11.92	2.76	34.18	9.42	0.91	1.65	5.93	13.53	10.51
mmu-miR-5132	11.84	0.6	8	11.84	1.04	0.76	0.6	47.87	2.93	1.18	0.91	0.83	0.7	0.87	0.42
mmu-miR-212-5p	11.83	1.46	5.21	1.64	1.46	2.95	11.83	1.84	1.46	2.35	0.91	0.83	10.47	166.73	0.84
mmu-miR-669f-5p	11.37	1.64	4.69	1.64	10.49	6.9	11.37	1.84	1.46	1.18	93.34	3.72	12.8	123.08	1.05
mmu-miR-1946b	11.2	1.04	5.99	11.2	1.04	1.86	3.48	85.93	1.46	1.18	0.91	0.83	4.19	28.81	0.42
mmu-miR-505-3p	11.15	1.04	5.97	4.92	1.04	6.26	11.15	16.57	1.46	1.18	0.91	3.3	11.87	98.64	1.26
mmu-miR-3471-2	11.09	1.04	5.94	11.09	1.04	1.08	1.89	1.84	66.82	1.18	0.91	0.83	1.4	5.67	0.63
mmu-miR-340-3p	11.01	1.46	4.88	11.01	1.46	2.52	4.49	16.57	7.32	1.18	1.81	0.83	7.68	9.6	2.1
mmu-miR-1194	11	0.6	7.48	11	1.04	0.76	0.6	82.86	1.46	1.18	0.91	0.83	0.7	0.87	0.42
mmu-miR-423-3p	10.89	0.86	6.4	10.89	1.04	1.08	0.86	20.25	5.86	1.18	0.91	0.83	1.4	1.75	0.42
mmu-miR-3966	10.84	0.76	6.72	10.84	1.47	0.76	1.22	26.34	4.46	2.39	0.91	0.83	0.7	0.88	1.69
mmu-miR-429-3p	10.82	2.32	3.56	2.32	9.47	3.8	10.82	1.84	2.93	16.48	5.44	4.13	3.49	9.6	12.2
mmu-miR-704	10.42	1.04	5.61	1.64	1.04	3.04	10.42	1.84	1.46	1.18	0.91	0.83	11.17	129.19	0.84
mmu-miR-711-5p	10.38	0.6	7.09	10.38	1.04	0.76	0.6	3.68	29.29	1.18	0.91	0.83	0.7	0.87	0.42
mmu-miR-196a-1-5p	10.28	1.64	4.27	1.64	5.14	10.28	4.27	1.84	1.46	5.3	4.98	3.72	28.39	6.98	2.61
mmu-miR-3962	10.12	4.16	2.16	6.96	10.12	4.16	5.94	11.05	4.39	18.84	5.44	4.13	4.19	6.98	5.05
mmu-miR-872-3p	9.88	5.06	1.79	8.36	5.06	6.12	9.88	47.87	1.46	3.53	7.25	4.13	9.07	33.17	2.94
mmu-miR-1249-3p	9.85	0.6	6.76	9.85	1.04	0.76	0.6	5.52	17.58	1.18	0.91	0.83	0.7	0.87	0.42
mmu-miR-423-5p	9.85	1.08	5.22	9.85	2.74	1.08	1.6	3.68	26.36	8.24	0.91	0.83	1.4	0.87	2.94
mmu-miR-5118	9.7	0.6	6.67	9.7	1.46	0.76	0.6	64.45	1.46	1.18	1.81	0.83	0.7	0.87	0.42
mmu-miR-712-5p	9.58	0.76	6	9.58	1.04	0.76	5.56	31.3	2.93	1.18	0.91	0.83	0.7	1.75	17.66
mmu-miR-377-5p	9.56	0.6	6.58	9.56	1.04	0.76	0.6	62.61	1.46	1.18	0.91	0.83	0.7	0.87	0.42
mmu-miR-582-3p	9.54	1.04	5.17	1.64	1.04	5.68	9.54	1.84	1.46	1.18	0.91	3.3	9.77	108.24	0.84
mmu-miR-1927	9.44	1.46	4.24	1.64	1.46	3.56	9.44	1.84	1.46	1.18	1.81	1.65	7.68	70.71	1.26
mmu-miR-181a-1-3p	9.42	0.6	6.49	9.42	1.04	0.76	0.6	60.76	1.46	1.18	0.91	0.83	0.7	0.87	0.42
mmu-miR-1936	9.27	0.6	6.4	9.27	1.04	0.76	0.6	58.92	1.46	1.18	0.91	0.83	0.7	0.87	0.42
mmu-miR-29c-5p	9.27	0.6	6.4	9.27	1.04	0.76	0.6	58.92	1.46	1.18	0.91	0.83	0.7	0.87	0.42
mmu-miR-693-3p	9.27	0.6	6.4	9.27	1.04	0.76	0.6	58.92	1.46	1.18	0.91	0.83	0.7	0.87	0.42
mmu-miR-361-5p	9.19	1.64	3.86	1.64	3.86	2.63	9.19	1.84	1.46	2.35	6.34	2.48	2.79	4.36	19.35
mmu-miR-466i-3p	9.14	1.35	4.31	9.14	2.84	2.62	1.35	1.84	45.41	8.79	0.92	1.65	4.16	4.37	0.42
mmu-miR-200a-5p	9.13	0.6	6.31	9.13	1.46	0.76	0.6	57.08	1.46	1.18	1.81	0.83	0.7	0.87	0.42
mmu-miR-301b-3p	9.06	1.64	3.81	1.64	3.58	6.12	9.06	1.84	1.46	4.71	2.72	4.13	9.07	48.88	1.68
mmu-miR-1970	8.99	0.6	6.23	8.99	2.07	0.76	0.6	3.68	21.97	1.18	3.62	0.83	0.7	0.87	0.42
mmu-miR-1982-3p	8.84	0.6	6.14	1.64	1.79	8.84	0.6	1.84	1.46	3.53	0.91	0.83	94.24	0.87	0.42
mmu-miR-466k-3p	8.66	1.09	4.63	8.66	1.47	1.09	1.7	5.52	13.6	1.19	1.81	0.83	1.42	3.4	0.85
mmu-miR-30c-2-3p	8.52	0.6	5.93	8.52	1.04	0.76	0.6	49.72	1.46	1.18	0.91	0.83	0.7	0.87	0.42
mmu-miR-5097	8.38	0.6	5.84	8.38	1.46	1.7	0.6	23.94	2.93	1.18	1.81	0.83	3.49	0.87	0.42
mmu-miR-148a-5p	8.37	1.04	4.6	8.37	1.04	1.08	2.18	1.84	38.08	1.18	0.91	0.83	1.4	11.35	0.42
mmu-miR-203-5p	8.2	0.6	5.73	8.2	1.46	0.76	0.6	46.03	1.46	2.35	0.91	0.83	0.7	0.87	0.42
mmu-miR-495-3p	8.18	0.76	5.21	1.64	1.46	0.76	8.18	1.84	1.46	2.35	0.91	0.83	0.7	0.87	76.97
mmu-miR-1902-5p	8.03	0.6	5.63	8.03	1.04	0.76	0.6	44.19	1.46	1.18	0.91	0.83	0.7	0.87	0.42
mmu-miR-493-5p	8.03	0.6	5.63	8.03	1.04	0.76	0.6	44.19	1.46	1.18	0.91	0.83	0.7	0.87	0.42
mmu-miR-5112	7.87	0.6	5.53	7.87	1.04	0.76	0.6	1.84	33.69	1.18	0.91	0.83	0.7	0.87	0.42
mmu-miR-669f-3p	7.69	0.6	5.42	7.69	1.46	1.13	0.6	40.51	1.46	2.35	0.91	1.82	0.7	0.87	0.42
mmu-miR-411-5p	7.57	1.08	4.12	1.64	7.17	1.08	7.57	1.84	1.46	56.52	0.91	0.83	1.4	5.24	10.94
mmu-miR-3110-5p	7.52	0.76	4.84	7.52	1.04	0.76	1.21	1.84	30.76	1.18	0.91	0.83	0.7	3.49	0.42
mmu-miR-3087-5p	7.51	0.6	5.31	7.51	1.04	0.76	0.6	38.67	1.46	1.18	0.91	0.83	0.7	0.87	0.42
mmu-miR-5124	7.51	0.6	5.31	7.51	1.04	0.76	0.6	38.67	1.46	1.18	0.91	0.83	0.7	0.87	0.42
mmu-miR-5119	7.51	0.76	4.83	7.51	1.04	0.76	3.03	38.67	1.46	1.18	0.91	0.83	0.7	21.82	0.42
mmu-miR-5117-3p	7.33	0.6	5.19	7.33	1.04	2.41	0.6	36.83	1.46	1.18	0.91	0.83	6.98	0.87	0.42
mmu-miR-205-3p	7.15	0.6	5.08	7.15	1.04	0.76	0.6	34.99	1.46	1.18	0.91	0.83	0.7	0.87	0.42
mmu-miR-468-3p	7.13	0.76	4.61	1.64	1.04	0.76	7.13	1.84	1.46	1.18	0.91	0.83	0.7	1.75	29.02
mmu-miR-1946a	7.08	0.6	5.04	7.08	1.46	5.15	0.6	34.37	1.46	2.35	0.91	1.65	16.06	0.87	0.42
mmu-miR-682-5p	6.96	0.6	4.96	6.96	1.04	0.76	0.6	33.14	1.46	1.18	0.91	0.83	0.7	0.87	0.42
mmu-miR-1947-5p	6.96	1.04	3.91	6.96	1.04	1.08	1.6	33.14	1.46	1.18	0.91	0.83	1.4	6.11	0.42
mmu-miR-5111-5p	6.87	0.6	4.9	6.87	1.04	0.76	0.6	1.84	25.63	1.18	0.91	0.83	0.7	0.87	0.42
mmu-miR-297c-5p	6.86	0.83	4.28	1.64	1.25	0.83	6.86	1.84	1.46	1.67	0.93	0.83	0.84	1.3	36.18
mmu-miR-1186b	6.7	0.76	4.37	2.32	5.37	0.76	6.7	1.84	2.93	1.18	24.47	0.83	0.7	1.81	24.82
mmu-miR-5100	6.57	0.6	4.72	6.57	1.04	1.07	0.6	1.84	23.43	1.18	0.91	1.65	0.7	0.87	0.42
mmu-miR-200a-3p	6.57	1.05	3.7	6.57	2.92	1.52	1.05	1.84	23.43	4.71	1.81	1.65	1.4	0.87	1.26
mmu-miR-344g-5p	6.56	0.6	4.71	6.56	1.04	0.76	0.6	29.46	1.46	1.18	0.91	0.83	0.7	0.87	0.42
mmu-miR-760-3p	6.56	0.6	4.71	6.56	1.04	0.76	0.6	29.46	1.46	1.18	0.91	0.83	0.7	0.87	0.42
mmu-miR-297a-3-5p	6.55	0.87	4.03	1.64	1.24	0.87	6.55	1.84	1.46	1.67	0.92	0.91	0.84	3.56	12.06
mmu-miR-669c-3p	6.53	0.97	3.81	6.53	1.79	0.97	1.22	1.84	23.14	1.18	2.72	0.84	1.13	3.53	0.42
mmu-miR-191-3p	6.35	0.6	4.58	6.35	1.04	0.76	0.6	27.62	1.46	1.18	0.91	0.83	0.7	0.87	0.42
mmu-miR-361-3p	6.35	0.6	4.58	6.35	1.04	0.76	0.6	27.62	1.46	1.18	0.91	0.83	0.7	0.87	0.42
mmu-miR-802-3p	6.14	0.6	4.45	6.14	1.04	1.07	0.6	25.78	1.46	1.18	0.91	1.65	0.7	0.87	0.42
mmu-miR-1928-5p	5.91	0.6	4.31	5.91	1.04	0.76	0.6	23.94	1.46	1.18	0.91	0.83	0.7	0.87	0.42
mmu-miR-3061-3p	5.87	1.04	3.37	1.64	1.04	1.86	5.87	1.84	1.46	1.18	0.91	0.83	4.19	41.03	0.84
mmu-miR-128-2-3p	5.8	0.76	3.86	3.76	5.8	0.76	0.86	2.76	5.13	24.73	1.36	0.83	0.7	1.75	0.42
mmu-miR-330-5p	5.74	1.04	3.31	2.32	1.04	2.84	5.74	1.84	2.93	1.18	0.91	1.65	4.89	39.28	0.84
mmu-miR-686-3p	5.74	1.04	3.31	1.64	1.04	1.52	5.74	1.84	1.46	1.18	0.91	0.83	2.79	26.19	1.26
mmu-miR-29c-3p	5.69	1.21	3.03	5.69	3.57	2.95	1.21	5.52	5.86	3.53	3.62	2.48	3.52	0.87	1.68
mmu-miR-124-2-3p	5.69	1.46	2.72	5.69	1.46	3.22	2.87	3.68	8.79	1.18	1.81	2.48	4.19	6.55	1.26
mmu-miR-130b-5p	5.68	0.6	4.16	5.68	1.04	3.04	0.6	22.1	1.46	1.18	0.91	0.83	11.17	0.87	0.42
mmu-miR-1193-5p	5.44	0.6	4.02	5.44	1.46	0.76	0.6	1.84	16.11	2.35	0.91	0.83	0.7	0.87	0.42
mmu-miR-187-3p	5.43	1.64	2.43	1.64	3.1	5.43	3.32	1.84	1.46	3.53	2.72	2.48	11.87	13.09	0.84
mmu-miR-339-5p	5.25	2.07	2.03	4.65	2.07	2.15	5.25	7.37	2.93	4.71	0.91	1.65	2.79	2.62	10.51
mmu-miR-5106-5p	5.19	0.6	3.86	5.19	1.04	0.76	0.6	1.84	14.65	1.18	0.91	0.83	0.7	0.87	0.42
mmu-miR-3474	5.18	0.6	3.85	5.18	1.04	0.76	0.6	18.41	1.46	1.18	0.91	0.83	0.7	0.87	0.42
mmu-let-7e-3p	5.07	0.6	3.78	1.64	5.07	1.07	0.6	1.84	1.46	1.18	21.75	1.65	0.7	0.87	0.42
mmu-miR-3072-3p	5.06	0.6	3.78	1.64	5.06	0.76	0.6	1.84	1.46	14.13	1.81	0.83	0.7	0.87	0.42
mmu-miR-3091-5p	4.69	1.04	2.79	1.64	1.04	1.52	4.69	1.84	1.46	1.18	0.91	1.65	1.4	26.19	0.84
mmu-miR-342-3p	4.65	0.76	3.2	4.65	1.04	0.76	0.85	7.37	2.93	1.18	0.91	0.83	0.7	0.87	0.84
mmu-miR-294-3p	4.64	0.6	3.52	4.64	1.04	0.76	0.6	1.84	11.72	1.18	0.91	0.83	0.7	0.87	0.42
mmu-miR-155-3p	4.64	0.6	3.51	4.64	1.04	0.76	0.6	14.73	1.46	1.18	0.91	0.83	0.7	0.87	0.42
mmu-miR-466c-2-5p	4.56	1.46	2.26	1.74	1.46	2.79	4.56	1.84	1.65	1.18	1.81	1.24	6.28	46.27	0.45
mmu-miR-450a-1-3p	4.34	0.76	3.03	4.34	1.04	0.76	0.85	12.89	1.46	1.18	0.91	0.83	0.7	0.87	0.84
mmu-miR-107-5p	4.32	1.64	2.02	1.64	3.1	2.28	4.32	1.84	1.46	1.18	8.16	0.83	6.28	44.52	0.42
mmu-let-7c-3p	4.24	1.04	2.57	1.64	1.04	2.01	4.24	1.84	1.46	1.18	0.91	0.83	4.89	42.77	0.42
mmu-miR-181c-3p	4.02	0.6	3.13	4.02	1.04	0.76	0.6	11.05	1.46	1.18	0.91	0.83	0.7	0.87	0.42
mmu-miR-5116-3p	4.02	0.6	3.13	4.02	1.04	0.76	0.6	1.84	8.79	1.18	0.91	0.83	0.7	0.87	0.42
mmu-miR-770-5p	4.02	0.6	3.13	4.02	1.04	0.76	0.6	3.68	4.39	1.18	0.91	0.83	0.7	0.87	0.42
mmu-miR-3058-5p	4.02	0.86	2.7	4.02	1.04	1.08	0.86	3.68	4.39	1.18	0.91	0.83	1.4	1.75	0.42
mmu-miR-30c-1-3p	4.02	1.04	2.47	4.02	1.04	1.08	2.77	3.68	4.39	1.18	0.91	0.83	1.4	18.33	0.42
mmu-miR-32-5p	4.02	2.71	1.35	3.28	2.74	4.02	2.71	1.84	5.86	1.18	6.34	5.78	2.79	3.49	2.1
mmu-miR-181a-2-3p	3.87	0.76	2.77	1.64	1.46	0.76	3.87	1.84	1.46	2.35	0.91	0.83	0.7	0.87	17.24
mmu-miR-466q	3.77	0.6	2.97	3.77	3.43	0.76	0.6	1.84	7.71	12.95	0.91	0.83	0.7	0.87	0.42
mmu-miR-205-5p	3.73	0.6	2.95	1.64	1.04	3.73	0.6	1.84	1.46	1.18	0.91	0.83	16.75	0.87	0.42
mmu-miR-664-3p	3.73	0.6	2.95	1.64	1.79	3.73	0.6	1.84	1.46	1.18	2.72	19.83	0.7	0.87	0.42
mmu-miR-3107-3p	3.72	0.6	2.94	1.98	1.79	3.72	0.6	2.46	1.6	3.53	0.91	1.65	8.38	0.87	0.42
mmu-miR-491-5p	3.67	0.6	2.91	3.67	1.04	0.76	0.6	9.21	1.46	1.18	0.91	0.83	0.7	0.87	0.42
mmu-miR-494-3p	3.63	0.76	2.63	1.64	1.04	0.76	3.63	1.84	1.46	1.18	0.91	0.83	0.7	0.87	15.14
mmu-miR-696	3.63	1.04	2.28	1.64	1.04	1.7	3.63	1.84	1.46	1.18	0.91	0.83	3.49	15.71	0.84
mmu-miR-297b-5p	3.46	0.83	2.43	2.32	1.23	0.83	3.46	1.84	2.93	1.67	0.91	0.83	0.84	1.01	11.83
mmu-miR-216a-5p	3.32	0.76	2.45	1.64	1.46	0.76	3.32	1.84	1.46	2.35	0.91	0.83	0.7	2.62	4.21
mmu-miR-1195-3p	3.28	0.6	2.67	3.28	2.07	2.28	0.6	7.37	1.46	1.18	3.62	2.48	2.09	0.87	0.42
mmu-miR-1843-3p	3.28	0.6	2.67	3.28	1.04	0.76	0.6	7.37	1.46	1.18	0.91	0.83	0.7	0.87	0.42
mmu-miR-328-5p	3.28	0.6	2.67	3.28	1.04	0.76	0.6	1.84	5.86	1.18	0.91	0.83	0.7	0.87	0.42
mmu-miR-503-5p	3.28	0.6	2.67	3.28	1.79	0.76	0.6	7.37	1.46	3.53	0.91	0.83	0.7	0.87	0.42
mmu-miR-5097-5p	3.28	0.6	2.67	3.28	1.04	0.76	0.6	7.37	1.46	1.18	0.91	0.83	0.7	0.87	0.42
mmu-miR-592-5p	3.28	0.6	2.67	3.28	1.04	0.76	0.6	1.84	5.86	1.18	0.91	0.83	0.7	0.87	0.42
mmu-miR-31-3p	3.28	1.21	1.94	3.28	2.32	1.52	1.21	3.68	2.93	5.89	0.91	1.65	1.4	0.87	1.68
mmu-miR-1264-3p	3.2	1.04	2.06	1.64	1.04	2.01	3.2	1.84	1.46	1.18	0.91	0.83	4.89	24.44	0.42
mmu-miR-200b-5p	3.14	0.76	2.35	1.64	1.04	0.76	3.14	1.84	1.46	1.18	0.91	0.83	0.7	0.87	11.36
mmu-miR-682	3.02	0.76	2.28	1.64	1.04	0.76	3.02	1.84	1.46	1.18	0.91	0.83	0.7	0.87	10.51
mmu-miR-1965-5p	2.85	0.6	2.4	1.64	1.04	2.85	0.6	1.84	1.46	1.18	0.91	11.57	0.7	0.87	0.42
mmu-miR-1196-3p	2.84	0.6	2.39	2.84	1.04	0.76	0.6	1.84	4.39	1.18	0.91	0.83	0.7	0.87	0.42
mmu-miR-130a-5p	2.84	0.6	2.39	2.84	1.04	0.76	0.6	1.84	4.39	1.18	0.91	0.83	0.7	0.87	0.42
mmu-miR-1967-5p	2.84	0.6	2.39	2.84	1.04	0.76	0.6	1.84	4.39	1.18	0.91	0.83	0.7	0.87	0.42
mmu-miR-200c-3p	2.84	0.6	2.39	2.84	1.79	0.76	0.6	1.84	4.39	3.53	0.91	0.83	0.7	0.87	0.42
mmu-miR-761-3p	2.84	0.6	2.39	2.84	1.04	0.76	0.6	5.52	1.46	1.18	0.91	0.83	0.7	0.87	0.42
mmu-miR-467f	2.84	0.68	2.29	2.84	1.04	1.28	0.68	5.52	1.46	1.18	0.91	0.83	1.98	1.09	0.42
mmu-miR-3068-5p	2.84	0.76	2.18	2.84	1.04	0.76	1.21	1.84	4.39	1.18	0.91	0.83	0.7	3.49	0.42
mmu-miR-219-1-5p	2.74	0.74	2.15	1.64	2.74	0.76	0.74	1.84	1.46	8.24	0.91	0.83	0.7	0.87	0.63
mmu-miR-222-5p	2.71	0.76	2.1	1.64	1.04	0.76	2.71	1.84	1.46	1.18	0.91	0.83	0.7	8.73	0.84
mmu-miR-540-5p	2.57	1.04	1.75	1.64	1.04	1.08	2.57	1.84	1.46	1.18	0.91	0.83	1.4	15.71	0.42
mmu-miR-676-5p	2.53	0.6	2.2	1.64	2.53	0.76	0.6	1.84	1.46	7.06	0.91	0.83	0.7	0.87	0.42
mmu-miR-18b-5p	2.52	0.63	2.16	1.66	1.07	2.52	0.63	1.88	1.46	1.18	0.97	0.83	7.68	0.87	0.46
mmu-miR-1931	2.33	0.6	2.08	2.33	1.04	0.76	0.6	3.73	1.46	1.18	0.91	0.83	0.7	0.87	0.42
mmu-miR-101b-5p	2.32	0.6	2.07	1.64	2.32	0.76	0.6	1.84	1.46	5.89	0.91	0.83	0.7	0.87	0.42
mmu-miR-1902	2.32	0.6	2.07	2.32	1.04	0.76	0.6	1.84	2.93	1.18	0.91	0.83	0.7	0.87	0.42
mmu-miR-1948-3p	2.32	0.6	2.07	2.32	2.06	0.76	0.6	3.68	1.46	2.35	1.81	0.83	0.7	0.87	0.42
mmu-miR-207-5p	2.32	0.6	2.07	2.32	1.04	0.76	0.6	1.84	2.93	1.18	0.91	0.83	0.7	0.87	0.42
mmu-miR-2139-5p	2.32	0.6	2.07	2.32	1.04	0.76	0.6	3.68	1.46	1.18	0.91	0.83	0.7	0.87	0.42
mmu-miR-215-3p	2.32	0.6	2.07	2.32	1.04	0.76	0.6	1.84	2.93	1.18	0.91	0.83	0.7	0.87	0.42
mmu-miR-3073-3p	2.32	0.6	2.07	1.64	2.32	0.76	0.6	1.84	1.46	5.89	0.91	0.83	0.7	0.87	0.42
mmu-miR-3092-5p	2.32	0.6	2.07	2.32	1.46	0.76	0.6	3.68	1.46	2.35	0.91	0.83	0.7	0.87	0.42
mmu-miR-3102-3p	2.32	0.6	2.07	2.32	1.04	2.01	0.6	1.84	2.93	1.18	0.91	0.83	4.89	0.87	0.42
mmu-miR-3112-3p	2.32	0.6	2.07	2.32	1.04	0.76	0.6	3.68	1.46	1.18	0.91	0.83	0.7	0.87	0.42
mmu-miR-339-3p	2.32	0.6	2.07	2.32	1.04	0.76	0.6	1.84	2.93	1.18	0.91	0.83	0.7	0.87	0.42
mmu-miR-3960	2.32	0.6	2.07	2.32	1.04	0.76	0.6	3.68	1.46	1.18	0.91	0.83	0.7	0.87	0.42
mmu-miR-3964	2.32	0.6	2.07	2.32	1.04	0.76	0.6	3.68	1.46	1.18	0.91	0.83	0.7	0.87	0.42
mmu-miR-409-5p	2.32	0.6	2.07	2.32	1.04	0.76	0.6	3.68	1.46	1.18	0.91	0.83	0.7	0.87	0.42
mmu-miR-432-5p	2.32	0.6	2.07	2.32	1.04	0.76	0.6	3.68	1.46	1.18	0.91	0.83	0.7	0.87	0.42
mmu-miR-452-3p	2.32	0.6	2.07	2.32	1.04	0.76	0.6	1.84	2.93	1.18	0.91	0.83	0.7	0.87	0.42
mmu-miR-466f-4-5p	2.32	0.6	2.07	2.32	1.04	0.76	0.6	3.68	1.46	1.18	0.91	0.83	0.7	0.87	0.42
mmu-miR-466m-3p	2.32	0.6	2.07	2.32	1.04	1.3	0.6	3.68	1.46	1.18	0.92	0.91	1.86	0.87	0.42
mmu-miR-496-3p	2.32	0.6	2.07	2.32	1.04	0.76	0.6	1.84	2.93	1.18	0.91	0.83	0.7	0.87	0.42
mmu-miR-5107-3p	2.32	0.6	2.07	2.32	1.04	0.76	0.6	3.68	1.46	1.18	0.91	0.83	0.7	0.87	0.42
mmu-miR-5109-5p	2.32	0.6	2.07	2.32	1.04	0.76	0.6	3.68	1.46	1.18	0.91	0.83	0.7	0.87	0.42
mmu-miR-542-3p	2.32	0.6	2.07	2.32	1.04	0.76	0.6	1.84	2.93	1.18	0.91	0.83	0.7	0.87	0.42
mmu-miR-669e-5p	2.32	0.6	2.07	2.32	1.04	0.76	0.6	3.68	1.46	1.18	0.91	0.83	0.7	0.87	0.42
mmu-miR-695-3p	2.32	0.6	2.07	2.32	1.04	0.76	0.6	3.68	1.46	1.18	0.91	0.83	0.7	0.87	0.42
mmu-miR-704-5p	2.32	0.6	2.07	2.32	1.04	0.76	0.6	3.68	1.46	1.18	0.91	0.83	0.7	0.87	0.42
mmu-miR-705-3p	2.32	0.6	2.07	2.32	1.04	0.76	0.6	1.84	2.93	1.18	0.91	0.83	0.7	0.87	0.42
mmu-miR-717-3p	2.32	0.6	2.07	2.32	1.04	1.08	0.6	3.68	1.46	1.18	0.91	0.83	1.4	0.87	0.42
mmu-miR-761	2.32	0.6	2.07	2.32	1.04	0.76	0.6	1.84	2.93	1.18	0.91	0.83	0.7	0.87	0.42
mmu-miR-763-3p	2.32	0.6	2.07	2.32	1.04	0.76	0.6	1.84	2.93	1.18	0.91	0.83	0.7	0.87	0.42
mmu-miR-875-3p	2.32	0.6	2.07	2.32	1.04	0.76	0.6	1.84	2.93	1.18	0.91	0.83	0.7	0.87	0.42
mmu-miR-92b-5p	2.32	0.6	2.07	2.32	1.04	0.76	0.6	3.68	1.46	1.18	0.91	0.83	0.7	0.87	0.42
mmu-miR-3103-5p	2.32	0.76	1.89	2.32	1.04	0.76	0.85	1.84	2.93	1.18	0.91	0.83	0.7	0.87	0.84
mmu-miR-532-3p	2.32	0.76	1.89	2.32	1.04	0.76	1.21	1.84	2.93	1.18	0.91	0.83	0.7	0.87	1.68
mmu-miR-3058-3p	2.32	0.76	1.88	2.32	1.04	0.76	0.85	3.68	1.46	1.18	0.91	0.83	0.7	0.87	0.84
mmu-miR-96-5p	2.32	0.76	1.88	2.32	1.04	0.76	1.71	3.68	1.46	1.18	0.91	0.83	0.7	1.75	1.68
mmu-miR-182-5p	2.31	1.32	1.43	1.64	2.31	1.32	2.1	1.84	1.46	1.18	4.53	2.48	0.7	0.87	5.05
mmu-miR-669d-5p	2.28	1.04	1.61	1.64	1.04	1.4	2.28	1.84	1.46	1.18	0.91	0.89	2.19	5.46	0.95
mmu-miR-669o-5p	2.27	1.37	1.38	1.64	1.46	1.37	2.27	1.84	1.46	2.35	0.91	0.83	2.26	1.75	2.95
mmu-miR-429-5p	2.26	0.76	1.85	1.64	1.04	0.76	2.26	1.84	1.46	1.18	0.91	0.83	0.7	0.87	5.89
mmu-miR-669n	2.1	1.04	1.52	1.64	1.04	2.1	1.21	1.84	1.46	1.18	0.91	3.14	1.4	1.75	0.84
mmu-miR-466g-5p	2.08	0.6	1.92	1.88	1.46	2.08	0.6	2.15	1.65	1.18	1.81	2.48	1.75	0.87	0.42
mmu-miR-3079-5p	2.07	0.6	1.91	1.64	2.07	0.76	0.6	1.84	1.46	4.71	0.91	0.83	0.7	0.87	0.42
mmu-miR-1955-5p	2.07	0.76	1.74	1.64	2.07	0.76	0.86	1.84	1.46	1.18	3.62	0.83	0.7	1.75	0.42
mmu-miR-299-3p	2.07	0.76	1.74	1.64	2.07	0.76	1.21	1.84	1.46	4.71	0.91	0.83	0.7	0.87	1.68
mmu-miR-155-5p	2.07	1.05	1.5	1.64	2.07	1.32	1.05	1.84	1.46	1.18	3.62	0.83	2.09	0.87	1.26
mmu-miR-132-3p	1.92	0.76	1.66	1.64	1.04	0.76	1.92	1.84	1.46	1.18	0.91	0.83	0.7	1.75	2.1
mmu-miR-467b-3p	1.89	0.6	1.8	1.64	1.89	0.76	0.6	1.84	1.46	1.32	2.72	0.83	0.7	0.87	0.42
mmu-miR-495-5p	1.86	0.6	1.78	1.64	1.04	1.86	0.6	1.84	1.46	1.18	0.91	4.96	0.7	0.87	0.42
mmu-miR-5132-3p	1.86	0.6	1.78	1.64	1.79	1.86	0.6	1.84	1.46	1.18	2.72	4.96	0.7	0.87	0.42
mmu-miR-700-5p	1.86	0.6	1.78	1.64	1.79	1.86	0.6	1.84	1.46	3.53	0.91	2.48	1.4	0.87	0.42
mmu-miR-204-5p	1.79	0.76	1.58	1.64	1.79	0.76	0.85	1.84	1.46	3.53	0.91	0.83	0.7	0.87	0.84
mmu-miR-1191-5p	1.72	0.76	1.54	1.72	1.04	0.76	0.86	2.02	1.46	1.18	0.91	0.83	0.7	1.75	0.42
mmu-miR-3104-5p	1.71	0.76	1.54	1.64	1.04	0.76	1.71	1.84	1.46	1.18	0.91	0.83	0.7	6.98	0.42
mmu-miR-346-3p	1.7	0.6	1.68	1.64	1.04	1.7	0.6	1.84	1.46	1.18	0.91	0.83	3.49	0.87	0.42
mmu-miR-190b-5p	1.7	1.04	1.33	1.64	1.04	1.7	1.48	1.84	1.46	1.18	0.91	0.83	3.49	0.87	2.52
mmu-miR-152-5p	1.64	0.6	1.64	1.64	1.46	0.76	0.6	1.84	1.46	2.35	0.91	0.83	0.7	0.87	0.42
mmu-miR-1893-5p	1.64	0.6	1.64	1.64	1.04	1.07	0.6	1.84	1.46	1.18	0.91	1.65	0.7	0.87	0.42
mmu-miR-1899-3p	1.64	0.6	1.64	1.64	1.46	0.76	0.6	1.84	1.46	1.18	1.81	0.83	0.7	0.87	0.42
mmu-miR-193-5p	1.64	0.6	1.64	1.64	1.46	0.76	0.6	1.84	1.46	2.35	0.91	0.83	0.7	0.87	0.42
mmu-miR-1943-5p	1.64	0.6	1.64	1.64	1.04	1.08	0.6	1.84	1.46	1.18	0.91	0.83	1.4	0.87	0.42
mmu-miR-210-5p	1.64	0.6	1.64	1.64	1.04	1.07	0.6	1.84	1.46	1.18	0.91	1.65	0.7	0.87	0.42
mmu-miR-3077-3p	1.64	0.6	1.64	1.64	1.46	0.76	0.6	1.84	1.46	1.18	1.81	0.83	0.7	0.87	0.42
mmu-miR-329-5p	1.64	0.6	1.64	1.64	1.04	1.52	0.6	1.84	1.46	1.18	0.91	3.3	0.7	0.87	0.42
mmu-miR-370-5p	1.64	0.6	1.64	1.64	1.46	0.76	0.6	1.84	1.46	1.18	1.81	0.83	0.7	0.87	0.42
mmu-miR-3971	1.64	0.6	1.64	1.64	1.04	1.08	0.6	1.84	1.46	1.18	0.91	0.83	1.4	0.87	0.42
mmu-miR-3971-5p	1.64	0.6	1.64	1.64	1.04	1.07	0.6	1.84	1.46	1.18	0.91	1.65	0.7	0.87	0.42
mmu-miR-421-5p	1.64	0.6	1.64	1.64	1.04	1.32	0.6	1.84	1.46	1.18	0.91	0.83	2.09	0.87	0.42
mmu-miR-483-5p	1.64	0.6	1.64	1.64	1.04	1.07	0.6	1.84	1.46	1.18	0.91	1.65	0.7	0.87	0.42
mmu-miR-488-3p	1.64	0.6	1.64	1.64	1.04	1.52	0.6	1.84	1.46	1.18	0.91	3.3	0.7	0.87	0.42
mmu-miR-5099-5p	1.64	0.6	1.64	1.64	1.04	1.08	0.6	1.84	1.46	1.18	0.91	0.83	1.4	0.87	0.42
mmu-miR-5120-3p	1.64	0.6	1.64	1.64	1.04	1.08	0.6	1.84	1.46	1.18	0.91	0.83	1.4	0.87	0.42
mmu-miR-5125	1.64	0.6	1.64	1.64	1.04	1.52	0.6	1.84	1.46	1.18	0.91	3.3	0.7	0.87	0.42
mmu-miR-5709	1.64	0.6	1.64	1.64	1.46	0.76	0.6	1.84	1.46	1.18	1.81	0.83	0.7	0.87	0.42
mmu-miR-669i-5p	1.64	0.6	1.64	1.64	1.04	1.07	0.6	1.84	1.46	1.18	0.91	1.65	0.7	0.87	0.42
mmu-miR-669k-5p	1.64	0.6	1.64	1.64	1.04	1.07	0.6	1.84	1.46	1.18	0.91	1.65	0.7	0.87	0.42
mmu-miR-670-3p	1.64	0.6	1.64	1.64	1.04	1.07	0.6	1.84	1.46	1.18	0.91	1.65	0.7	0.87	0.42
mmu-miR-671-3p	1.64	0.6	1.64	1.64	1.46	0.76	0.6	1.84	1.46	2.35	0.91	0.83	0.7	0.87	0.42
mmu-miR-673-3p	1.64	0.6	1.64	1.64	1.46	0.76	0.6	1.84	1.46	2.35	0.91	0.83	0.7	0.87	0.42
mmu-miR-880-5p	1.64	0.6	1.64	1.64	1.04	1.32	0.6	1.84	1.46	1.18	0.91	0.83	2.09	0.87	0.42
mmu-miR-883b-5p	1.64	0.6	1.64	1.64	1.04	1.32	0.6	1.84	1.46	1.18	0.91	0.83	2.09	0.87	0.42
mmu-miR-5101	1.64	0.74	1.52	1.64	1.46	1.07	0.74	1.84	1.46	1.18	1.81	1.65	0.7	1.31	0.42
mmu-miR-105	1.64	0.76	1.5	1.64	1.04	0.76	0.86	1.84	1.46	1.18	0.91	0.83	0.7	1.75	0.42
mmu-miR-124-1-5p	1.64	0.76	1.5	1.64	1.04	0.76	0.86	1.84	1.46	1.18	0.91	0.83	0.7	1.75	0.42
mmu-miR-1264-5p	1.64	0.76	1.5	1.64	1.04	0.76	0.86	1.84	1.46	1.18	0.91	0.83	0.7	1.75	0.42
mmu-miR-127-3p	1.64	0.76	1.5	1.64	1.04	0.76	0.85	1.84	1.46	1.18	0.91	0.83	0.7	0.87	0.84
mmu-miR-149-3p	1.64	0.76	1.5	1.64	1.04	0.76	0.86	1.84	1.46	1.18	0.91	0.83	0.7	1.75	0.42
mmu-miR-153-5p	1.64	0.76	1.5	1.64	1.04	0.76	0.86	1.84	1.46	1.18	0.91	0.83	0.7	1.75	0.42
mmu-miR-184-5p	1.64	0.76	1.5	1.64	1.04	0.76	0.85	1.84	1.46	1.18	0.91	0.83	0.7	0.87	0.84
mmu-miR-1903-3p	1.64	0.76	1.5	1.64	1.04	0.76	0.86	1.84	1.46	1.18	0.91	0.83	0.7	1.75	0.42
mmu-miR-1966-3p	1.64	0.76	1.5	1.64	1.46	0.76	0.85	1.84	1.46	2.35	0.91	0.83	0.7	0.87	0.84
mmu-miR-19a-5p	1.64	0.76	1.5	1.64	1.04	0.76	0.85	1.84	1.46	1.18	0.91	0.83	0.7	0.87	0.84
mmu-miR-218-2-3p	1.64	0.76	1.5	1.64	1.04	0.76	0.85	1.84	1.46	1.18	0.91	0.83	0.7	0.87	0.84
mmu-miR-28b	1.64	0.76	1.5	1.64	1.04	0.76	0.85	1.84	1.46	1.19	0.91	0.83	0.7	0.87	0.84
mmu-miR-3061-5p	1.64	0.76	1.5	1.64	1.04	0.76	1.05	1.84	1.46	1.18	0.91	0.83	0.7	2.62	0.42
mmu-miR-3067-3p	1.64	0.76	1.5	1.64	1.04	0.76	1.05	1.84	1.46	1.18	0.91	0.83	0.7	2.62	0.42
mmu-miR-3095-3p	1.64	0.76	1.5	1.64	1.04	0.76	0.86	1.84	1.46	1.18	0.91	0.83	0.7	1.75	0.42
mmu-miR-3098-3p	1.64	0.76	1.5	1.64	1.04	0.76	0.85	1.84	1.46	1.18	0.91	0.83	0.7	0.87	0.84
mmu-miR-3101-5p	1.64	0.76	1.5	1.64	1.04	0.76	1.05	1.84	1.46	1.18	0.91	0.83	0.7	0.87	1.26
mmu-miR-344f-5p	1.64	0.76	1.5	1.64	1.04	0.76	0.86	1.84	1.46	1.18	0.91	0.83	0.7	1.75	0.42
mmu-miR-381-3p	1.64	0.76	1.5	1.64	1.04	0.76	1.21	1.84	1.46	1.18	0.91	0.83	0.7	0.87	1.68
mmu-miR-453-5p	1.64	0.76	1.5	1.64	1.04	0.76	0.86	1.84	1.46	1.18	0.91	0.83	0.7	1.75	0.42
mmu-miR-466d-3p	1.64	0.76	1.5	1.64	1.04	0.76	0.86	1.84	1.46	1.18	0.91	0.83	0.7	1.75	0.42
mmu-miR-485-3p	1.64	0.76	1.5	1.64	1.04	0.76	0.86	1.84	1.46	1.18	0.91	0.83	0.7	1.75	0.42
mmu-miR-5111-3p	1.64	0.76	1.5	1.64	1.04	0.76	1.05	1.84	1.46	1.18	0.91	0.83	0.7	2.62	0.42
mmu-miR-5113-3p	1.64	0.76	1.5	1.64	1.46	0.76	0.86	1.84	1.46	1.18	1.81	0.83	0.7	1.75	0.42
mmu-miR-5126	1.64	0.76	1.5	1.64	1.04	0.76	1.21	1.84	1.46	1.18	0.91	0.83	0.7	0.87	1.68
mmu-miR-5127	1.64	0.76	1.5	1.64	1.04	0.76	0.86	1.84	1.46	1.18	0.91	0.83	0.7	1.75	0.42
mmu-miR-5128-5p	1.64	0.76	1.5	1.64	1.04	0.76	1.21	1.84	1.46	1.18	0.91	0.83	0.7	0.87	1.68
mmu-miR-669a-3-3p	1.64	0.76	1.5	1.64	1.04	0.76	0.99	1.84	1.46	1.18	0.91	0.83	0.7	2.33	0.42
mmu-miR-669d-2-5p	1.64	0.76	1.5	1.64	1.04	0.76	0.94	1.84	1.46	1.18	0.91	0.83	0.7	2.04	0.43
mmu-miR-688-5p	1.64	0.76	1.5	1.64	1.04	0.76	0.85	1.84	1.46	1.18	0.91	0.83	0.7	0.87	0.84
mmu-miR-710	1.64	0.76	1.5	1.64	1.04	0.76	0.85	1.84	1.46	1.18	0.91	0.83	0.7	0.87	0.84
mmu-miR-764-5p	1.64	0.76	1.5	1.64	1.04	0.76	0.86	1.84	1.46	1.18	0.91	0.83	0.7	1.75	0.42
mmu-miR-875-5p	1.64	0.76	1.5	1.64	1.04	0.76	0.86	1.84	1.46	1.18	0.91	0.83	0.7	1.75	0.42
mmu-miR-499-5p	1.64	0.86	1.42	1.64	1.04	1.52	0.86	1.84	1.46	1.18	0.91	3.3	0.7	1.75	0.42
mmu-miR-877-3p	1.64	0.85	1.42	1.64	1.04	1.08	0.85	1.84	1.46	1.18	0.91	0.83	1.4	0.87	0.84
mmu-miR-467c-5p	1.64	0.89	1.39	1.64	1.04	0.89	1.63	1.84	1.46	1.18	0.91	0.89	0.9	1.23	2.16
mmu-miR-3090-3p	1.64	1.04	1.3	1.64	1.04	1.07	1.05	1.84	1.46	1.18	0.91	1.65	0.7	2.62	0.42
mmu-miR-744-5p	1.64	1.04	1.3	1.64	1.04	1.08	1.05	1.84	1.46	1.18	0.91	0.83	1.4	0.87	1.26
mmu-miR-669l-5p	1.64	1.04	1.29	1.64	1.47	1.3	1.04	1.84	1.46	2.36	0.91	0.89	1.9	1.37	0.79
