# Supplementary material for: Dynamic recruitment of microRNAs to their mRNA targets in the regenerating liver
Source: BMC Genomics. 2013 Apr 18;14:264. doi: 10.1186/1471-2164-14-264 (PMC3639193; doi:10.1186/1471-2164-14-264)
Supplement: Additional file 4: Table S2 — This file contains the average total regulatory load (TRL) for RefSeq sequences. We show the average values at each time point as well as the minimum (Min), maximum (Max), and max/min fold change (FC). The values are calculated by adding the total RPM values for all Ago footprints on each RefSeq, then dividing by the RNA-Seq expression values for RefSeqs in reads per million per kilobase (RPKM). [file 1471-2164-14-264-S4.xls]

## Sheet: mrnaLoading
Supplemental Table 2
This file contains the average total regulatory load (TRL) for RefSeq sequences. We show the average values at each time point as well as the minimum (Min), maximum (Max), and max/min fold change (FC). The values are calculated by adding the total RPM values for all Ago footprints on each RefSeq, then dividing by the RNA-Seq expression values for RefSeqs in reads per million per kilobase (RPKM).
Gene	RefSeqId	Q	phx_1h	phx_36h	phx_48h	Min	Max	FC
Anln	NM_028390	0.559	3.387	124.5	6.681	0.559	124.5	80.519
Spnb4	NM_032610	0.2	0.521	0.2	79.341	0.2	79.341	66.936
Prex1	NM_177782	6.277	3.053	64.445	0.2	0.2	64.445	54.525
Prf1	NM_011073	0.233	63.119	0.529	0.2	0.2	63.119	53.421
Gas2l1	NM_030228	1.79	3.918	0.334	55.715	0.334	55.715	42.5
Ids	NM_010498	0.281	0.401	0.415	52.346	0.281	52.346	41.635
Bicc1	NM_031397	5.278	49.867	1.537	0.415	0.415	49.867	35.957
Filip1	NM_001081243	0.2	0.2	0.2	39.947	0.2	39.947	34.115
Cep55	NM_028760	0.2	1.292	1.079	37.531	0.2	37.531	32.102
Fgd5	NM_172731	12.729	0.476	5.063	45.255	0.476	45.255	31.331
Sele	NM_011345	1.181	39.124	0.966	0.295	0.295	39.124	30.978
Sh3tc2	NM_172628	4.141	0.2	0.2	36.002	0.2	36.002	30.828
Gpr17	NM_001025381	1.558	0.595	2.77	46.851	0.595	46.851	30.008
Galc	NM_008079	4.659	3.891	1.181	64.445	1.181	64.445	30.007
Nuf2	NM_023284	2.532	0.358	38.319	0.334	0.334	38.319	29.464
Cyp26b1	NM_175475	18.126	4.199	0.2	34.06	0.2	34.06	29.21
Dll4	NM_019454	14.621	0.529	38.586	0.376	0.376	38.586	28.762
Pla2g4a	NM_008869	0.2	32.447	0.578	2.313	0.2	32.447	27.866
Zfp763	NM_028543	4.659	1.125	32.447	0.2	0.2	32.447	27.866
Gtse1	NM_013882	2.99	0.363	36.758	7.21	0.363	36.758	27.692
Mpzl3	NM_176993	0.2	32.223	0.536	0.356	0.2	32.223	27.679
Rassf4	NM_178045	4.993	0.457	32.223	0.2	0.2	32.223	27.679
Il2rb	NM_008368	8.225	46.851	6.964	0.737	0.737	46.851	27.546
Evi2b	NM_146023	0.241	1.828	32.9	0.401	0.241	32.9	27.306
Srgap1	NM_001081037	0.753	0.2	31.341	0.293	0.2	31.341	26.945
Spice1	NM_144550	1.705	0.349	31.125	0.2	0.2	31.125	26.765
Cdca7	NM_025866	1.741	0.49	38.854	0.518	0.49	38.854	26.753
L3mbtl4	NM_177278	0.2	0.2	30.91	0.262	0.2	30.91	26.586
Evi2b	NM_001077496	0.277	1.866	32.672	0.674	0.277	32.672	26.36
Pole	NM_011132	1.647	1.05	52.346	13.548	1.05	52.346	26.026
Mettl14	NM_201638	0.441	0.54	36.252	18.252	0.441	36.252	25.845
Cnga3	NM_009918	0.264	0.366	31.125	0.253	0.253	31.125	25.628
Tbc1d4	NM_001081278	6.409	1.803	4.228	70.035	1.803	70.035	25.347
Msh5	NM_013600	0.2	1.133	28.84	0.2	0.2	28.84	24.861
Gas2l1	NM_144560	1.366	2.189	0.295	31.125	0.295	31.125	24.802
Tead2	NM_011565	0.603	0.717	28.246	0.2	0.2	28.246	24.367
Ahi1	NM_026203	0.933	0.2	1.828	27.858	0.2	27.858	24.043
Snord35b	NR_000004	32	0.376	4.377	7.568	0.376	32	23.977
Acvr2b	NM_007397	0.2	0.2	0.2	27.665	0.2	27.665	23.882
Brca2	NM_001081001	9	0.727	40.224	15.78	0.727	40.224	23.871
Brca2	NM_009765	8.456	0.727	40.224	15.562	0.727	40.224	23.871
Dusp8	NM_008748	7.568	4.891	1.189	50.563	1.189	50.563	23.553
Dcbld1	NM_025705	14.32	2.219	1.569	59.302	1.569	59.302	23.471
Gata2	NM_008090	6.869	1.434	0.2	26.909	0.2	26.909	23.252
Tfpi	NM_011576	1.602	41.933	0.92	5.657	0.92	41.933	22.359
Rbms3	NM_178660	3.117	25.634	0.42	0.2	0.2	25.634	22.19
Zfp438	NM_178722	0.2	0.2	0.2	25.457	0.2	25.457	22.043
Ifi27l2a	NM_029803	0.429	0.429	30.065	5.315	0.429	30.065	21.734
D0H4S114	NM_001109988	1.149	0.423	29.651	6.453	0.423	29.651	21.534
Pfkfb4	NM_173019	0.281	0.697	0.2	24.761	0.2	24.761	21.463
Ppp1r3d	NM_001085501	0.2	0.2	0.2	24.761	0.2	24.761	21.463
Ncapg2	NM_133762	0.241	3.411	25.281	8.056	0.241	25.281	21.169
D0H4S114	NM_053078	1.035	0.426	29.041	5.736	0.426	29.041	21.062
Lrrn3	NM_010733	0.835	28.84	2.639	0.423	0.423	28.84	20.964
Ttc8	NM_029553	0.358	0.2	23.752	0.2	0.2	23.752	20.622
Ttc8	NM_198311	0.369	0.2	23.752	0.2	0.2	23.752	20.622
Tmem51	NM_145402	1.197	0.344	26.538	1.516	0.344	26.538	20.491
Epor	NM_010149	0.2	0.2	23.588	3.891	0.2	23.588	20.486
Rfx4	NM_001024918	4	23.264	0.358	0.2	0.2	23.264	20.215
D0H4S114	NM_001109989	1.102	0.476	28.84	6.916	0.476	28.84	20.212
D0H4S114	NM_001109990	0.966	0.418	27.284	6.19	0.418	27.284	19.953
Efcab6	NM_029946	0.2	0.379	22.943	0.2	0.2	22.943	19.948
Stil	NM_009185	0.221	0.563	23.264	0.457	0.221	23.264	19.877
Ccne2	NM_001037134	4.377	5.389	105.42	48.84	4.377	105.42	19.791
Cish	NM_009895	25.281	4.112	1.05	0.332	0.332	25.281	19.728
Entpd1	NM_009848	3.138	1.548	27.665	0.454	0.454	27.665	19.718
Wnt9b	NM_011719	0.2	22.162	5.816	7.674	0.2	22.162	19.297
Ccne2	NM_009830	4.627	5.352	106.153	51.984	4.627	106.153	19.043
Alox5	NM_009662	1.705	4.408	21.857	0.2	0.2	21.857	19.043
Inpp5d	NM_010566	6.774	0.737	32	1.58	0.737	32	18.997
Scn1b	NM_011322	1.866	0.2	1.505	21.706	0.2	21.706	18.917
Inpp5d	NM_001110192	6.021	0.722	31.559	1.647	0.722	31.559	18.908
Bmp8b	NM_007559	0.62	1.338	29.243	1.141	0.62	29.243	18.67
Zdhhc3	NM_026917	3.758	37.792	1.079	6.277	1.079	37.792	18.657
Pear1	NM_152799	6.021	0.361	24.084	0.847	0.361	24.084	18.431
Inpp5d	NM_001110193	5.979	0.732	30.91	1.58	0.732	30.91	18.423
Nhlrc1	NM_175340	0.2	0.2	0.2	21.112	0.2	21.112	18.423
Pear1	NM_001032413	5.938	0.361	23.918	0.841	0.361	23.918	18.309
Pear1	NM_028460	7.727	0.361	23.918	0.521	0.361	23.918	18.309
Prdm1	NM_007548	1.526	20.966	1.765	0.2	0.2	20.966	18.301
Prss8	NM_133351	1.079	20.966	1.464	0.2	0.2	20.966	18.301
Celf5	NM_176954	1.11	30.274	37.271	2.868	1.11	37.271	18.142
Fblim1	NM_133754	0.847	0.543	0.607	26.909	0.543	26.909	18.083
Fyn	NM_001122892	3.182	0.323	1.853	22.785	0.323	22.785	17.977
Fyn	NM_008054	4.438	0.323	1.905	22.785	0.323	22.785	17.977
Rfx4	NM_027689	3.681	20.535	0.356	0.2	0.2	20.535	17.942
Pdgfra	NM_011058	6.774	0.351	2.362	22.943	0.351	22.943	17.721
Zfp663	NM_001005425	0.2	0.2	20.252	0.2	0.2	20.252	17.706
Pdgfra	NM_001083316	7.464	0.351	2.313	22.785	0.351	22.785	17.604
Shq1	NM_181590	1.828	0.521	20.966	0.257	0.257	20.966	17.475
Qtrtd1	NM_029128	1.223	0.371	19.973	0.2	0.2	19.973	17.474
Nid2	NM_008695	2.329	1.31	25.992	0.551	0.551	25.992	17.404
Scx	NM_198885	0.2	0.2	19.835	0.2	0.2	19.835	17.359
Tlr7	NM_133211	0.351	0.2	0.2	19.698	0.2	19.698	17.245
Golga1	NM_029793	3.58	0.426	1.395	23.588	0.426	23.588	17.239
Fyn	NM_001122893	4.79	0.392	1.932	22.943	0.392	22.943	17.197
Ddr2	NM_022563	2.603	47.505	1.84	22.471	1.84	47.505	17.077
Fignl1	NM_021891	0.235	0.2	19.427	1.444	0.2	19.427	17.019
Zfp777	NM_001081382	6.063	4.469	0.779	29.243	0.779	29.243	16.998
Pear1	NM_001032414	4.287	0.328	21.556	0.807	0.328	21.556	16.99
Btbd10	NM_133700	0.883	0.379	22.316	0.382	0.379	22.316	16.909
Hdac10	NM_199198	3.249	0.2	2.173	19.293	0.2	19.293	16.907
Abi2	NM_198127	0.908	0.441	1.778	23.264	0.441	23.264	16.834
Zfp446	NM_175558	2.479	1.558	22.009	0.387	0.387	22.009	16.59
Rock2	NM_009072	18.636	19.293	4.257	85.627	4.257	85.627	16.477
Ppargc1b	NM_133249	28.443	22.627	0.824	3.706	0.824	28.443	16.146
Rev3l	NM_011264	4.377	1.945	12.126	46.527	1.945	46.527	16.137
Hgf	NM_010427	37.014	10.483	1.385	31.341	1.385	37.014	15.938
Sectm1a	NM_145373	0.2	0.2	18.126	0.2	0.2	18.126	15.935
Snord35a	NR_000003	19.698	0.841	0.308	0.683	0.308	19.698	15.827
Akr1b3	NM_009658	10.853	0.57	23.752	1.385	0.57	23.752	15.762
Specc1	NM_001029936	3.482	0.785	27.096	1.959	0.785	27.096	15.744
D1Pas1	NM_033077	0.758	0.727	26.173	1.283	0.727	26.173	15.734
Hist2h2bb	NM_175666	0.747	0.2	4.317	17.877	0.2	17.877	15.727
Rasgrp1	NM_011246	2.676	1.32	17.877	0.2	0.2	17.877	15.727
Klhl28	NM_025707	21.857	0.457	2.479	18.636	0.457	21.857	15.688
Iqgap3	NM_001033484	0.2	0.358	17.509	6.774	0.2	17.509	15.42
Tm6sf1	NM_145375	0.2	0.2	0.2	17.509	0.2	17.509	15.42
Rap2b	NM_028712	0.2	0.2	0.2	17.388	0.2	17.388	15.32
Cdc25b	NM_023117	0.2	0.5	0.507	17.268	0.2	17.268	15.22
Clec1b	NM_019985	0.46	0.801	17.03	0.2	0.2	17.03	15.022
Slc26a6	NM_134420	2.676	2.77	54.192	7.311	2.676	54.192	15.015
Mtmr12	NM_172958	5.776	0.768	0.914	25.457	0.768	25.457	14.961
Antxr1	NM_054041	0.2	0.2	16.912	0.2	0.2	16.912	14.924
Chpf	NM_001001565	0.321	16.912	2.085	0.2	0.2	16.912	14.924
Mtap1b	NM_008634	0.2	0.2	16.912	4.228	0.2	16.912	14.924
Tmprss2	NM_015775	1.444	0.536	9.254	21.857	0.536	21.857	14.882
Galnt7	NM_144731	4.228	0.807	16.795	0.2	0.2	16.795	14.826
Mpzl3	NM_001093749	0.24	17.268	0.376	0.279	0.24	17.268	14.734
Chpf	NM_001001566	0.295	16.679	2.014	0.2	0.2	16.679	14.73
Tfap2a	NM_011547	2.235	1.231	8.515	31.559	1.231	31.559	14.593
Il2rg	NM_013563	0.46	20.252	3.095	0.796	0.46	20.252	14.555
Mmp24	NM_010808	0.2	0.2	0.2	16.45	0.2	16.45	14.538
Mki67	NM_001081117	0.801	0.697	23.588	6.869	0.697	23.588	14.486
AU021092	NM_001033220	0.25	16.336	0.2	0.2	0.2	16.336	14.444
Cd248	NM_054042	0.2	0.2	1.705	16.336	0.2	16.336	14.444
Zim1	NM_011769	0.2	0.2	0.2	16.336	0.2	16.336	14.444
Tfap2a	NM_001122948	2.235	1.231	8.456	31.125	1.231	31.125	14.398
Plekhg6	NM_198604	6.409	2.751	0.312	17.753	0.312	17.753	14.293
Snora74a	NR_002905	21.556	3.34	1.741	0.578	0.578	21.556	14.291
Itga3	NM_013565	3.249	0.603	21.857	4.084	0.603	21.857	14.26
Acot6	NM_172580	0.241	0.2	16.111	1.905	0.2	16.111	14.256
Nedd4l	NM_031881	6.409	11.236	0.525	20.678	0.525	20.678	14.216
Hcls1	NM_008225	0.467	0.547	17.148	0.281	0.281	17.148	14.164
2210408I21Rik	NM_001081353	0.2	0.2	16	0.2	0.2	16	14.164
Dgkh	NM_001081336	13.642	4.287	16	0.2	0.2	16	14.164
Plcd3	NM_152813	0.2	16	0.2	0.39	0.2	16	14.164
Zfp161	NM_009547	1.248	0.779	24.084	1.454	0.779	24.084	14.099
Dcx	NM_001110224	3.555	11.472	63.119	8.815	3.555	63.119	14.075
Nedd4l	NM_001114386	6.364	11.158	0.54	20.535	0.54	20.535	13.987
Mapk11	NM_011161	0.2	0.2	0.2	15.78	0.2	15.78	13.98
Zfp169	NM_026450	0.2	0.2	15.78	10.126	0.2	15.78	13.98
Lrrk2	NM_025730	2.378	0.812	24.251	6.453	0.812	24.251	13.934
Bmper	NM_028472	0.221	1.866	16	0.398	0.221	16	13.927
Dtl	NM_029766	2.282	0.742	23.264	4.891	0.742	23.264	13.926
Zfp9	NM_011763	3.605	1.892	39.124	6.498	1.892	39.124	13.874
Hlx	NM_008250	10.126	0.418	18.636	1.647	0.418	18.636	13.852
Nhej1	NM_029342	0.525	20.112	0.599	1.625	0.525	20.112	13.845
Aars2	NM_198608	1.11	0.607	15.562	0.2	0.2	15.562	13.799
Rasa2	NM_053268	3.031	0.2	0.2	15.562	0.2	15.562	13.799
Tmem138	NM_028411	1.223	16.45	0.829	0.266	0.266	16.45	13.782
Gucy1a2	NM_001033322	1.347	0.374	17.877	9.714	0.374	17.877	13.741
Vav1	NM_011691	2.928	0.518	19.835	2.099	0.518	19.835	13.729
Slc37a1	NM_153062	0.215	0.392	15.671	0.248	0.215	15.671	13.725
Sap30	NM_021788	2.621	6.063	0.328	17.148	0.328	17.148	13.67
A430084P05Rik	NM_001045526	0.221	0.351	13.454	15.671	0.221	15.671	13.657
Fancc	NM_001042673	0.2	0.2	15.348	0.247	0.2	15.348	13.62
Samd10	NM_172676	1.189	0.493	15.348	0.2	0.2	15.348	13.62
Lhfpl4	NM_177763	0.651	3.758	2.751	21.407	0.651	21.407	13.574
Klhl18	NM_177771	2.908	0.758	0.497	19.293	0.497	19.293	13.56
Gm4297	NM_001100446	0.279	0.415	16.336	2.949	0.279	16.336	13.551
1500002O20Rik	NM_028047	5.502	4.891	1.007	25.992	1.007	25.992	13.449
Hsd3b4	NM_008294	12.729	23.752	0.841	2.204	0.841	23.752	13.446
Snord73a	NR_004417	15.137	0.2	1.347	5.776	0.2	15.137	13.444
Ehbp1	NM_153078	3.531	1.84	15.032	0.2	0.2	15.032	13.357
Snord15a	NR_002172	6.32	0.889	19.16	24.084	0.889	24.084	13.28
Zfp521	NM_145492	0.732	21.857	0.877	3.031	0.732	21.857	13.196
Nanp	NM_026086	17.148	1.414	0.376	3.34	0.376	17.148	13.186
Ttc39a	NM_153392	1.495	0.2	14.825	13.454	0.2	14.825	13.185
Cdca8	NM_026560	0.252	0.2	14.723	1.266	0.2	14.723	13.1
Unc13b	NM_001081413	0.637	0.2	4.408	14.723	0.2	14.723	13.1
Zfp41	NM_011759	3.411	0.2	0.763	14.723	0.2	14.723	13.1
Sh3rf3	NM_172788	0.2	14.621	0.763	0.637	0.2	14.621	13.015
Fgd4	NM_139232	9.987	21.407	7.89	0.722	0.722	21.407	13.012
Grtp1	NM_025768	0.801	1.485	17.753	0.448	0.448	17.753	12.955
Rbl1	NM_011249	2.395	0.2	1.986	14.52	0.2	14.52	12.931
Sgsm1	NM_172718	0.2	0.2	0.2	14.52	0.2	14.52	12.931
Bace2	NM_019517	4.959	2.549	0.566	19.027	0.566	19.027	12.785
Zfp41	NM_001044718	3.364	0.2	0.758	14.32	0.2	14.32	12.764
C5ar1	NM_007577	0.2	14.221	0.297	0.2	0.2	14.221	12.682
Flrt2	NM_201518	0.2	0.2	0.473	14.221	0.2	14.221	12.682
Pkd1l3	NM_181544	0.215	0.2	14.221	0.2	0.2	14.221	12.682
Prkch	NM_008856	3.364	14.221	0.2	0.277	0.2	14.221	12.682
Rgs12	NM_173402	0.5	0.2	0.2	14.221	0.2	14.221	12.682
Trmu	NM_028063	1.613	0.94	0.47	17.63	0.47	17.63	12.676
March1	NM_175188	0.344	0.646	0.54	16	0.344	16	12.65
Trem1	NM_021406	0.225	0.697	14.42	5.389	0.225	14.42	12.585
Ncapd3	NM_178113	1.495	0.2	14.026	7.062	0.2	14.026	12.519
Zfp455	NM_001048204	0.287	14.026	3.655	0.2	0.2	14.026	12.519
Gadd45a	NM_007836	1.424	8.112	15.242	0.306	0.306	15.242	12.44
Zfp654	NM_028059	3.655	16.679	0.426	1.301	0.426	16.679	12.395
Abcg3	NM_030239	0.351	13.833	0.2	0.2	0.2	13.833	12.358
Dvl2	NM_007888	3.758	0.2	4.028	13.833	0.2	13.833	12.358
Pitx3	NM_008852	0.2	0.2	13.833	0.406	0.2	13.833	12.358
Ifit2	NM_008332	2.25	24.59	14.221	1.087	1.087	24.59	12.263
Cdc42ep5	NM_021454	0.859	0.758	0.555	18.001	0.555	18.001	12.221
Cdc25b	NM_001111075	3.387	0.497	0.54	17.148	0.497	17.148	12.127
Cenpe	NM_173762	0.2	0.2	1.165	13.548	0.2	13.548	12.121
Trove2	NM_013835	13.929	37.271	10.853	2.158	2.158	37.271	12.117
Mgat5	NM_145128	4.724	0.398	2.549	15.889	0.398	15.889	12.083
Sirt1	NM_019812	2.028	0.39	15.78	0.595	0.39	15.78	12.075
Ube2o	NM_173755	10.853	0.946	1.257	22.471	0.946	22.471	12.061
Pacsin3	NM_028733	2.828	17.148	0.507	1.741	0.507	17.148	12.043
St6galnac2	NM_009180	0.2	0.2	0.2	13.454	0.2	13.454	12.043
Taok1	NM_144825	16.45	15.242	1.292	26.538	1.292	26.538	12.013
Cd27	NM_001033126	0.2	0.574	4.17	13.361	0.2	13.361	11.965
Slc25a29	NM_181328	13.361	2.949	0.2	5.134	0.2	13.361	11.965
Prr5l	NM_001083810	3.945	0.511	0.722	17.03	0.511	17.03	11.936
Cd3e	NM_007648	1.141	0.2	13.269	0.2	0.2	13.269	11.888
Fancc	NM_007985	0.966	0.2	13.269	0.245	0.2	13.269	11.888
Xrcc3	NM_028875	0.344	0.401	14.929	4.056	0.344	14.929	11.853
Rasl11b	NM_026878	1.11	9.126	12.126	23.918	1.11	23.918	11.812
Ccr2	NM_009915	0.412	2.657	0.319	14.52	0.319	14.52	11.77
Gcnt1	NM_173442	0.578	13.086	0.2	0.2	0.2	13.086	11.736
Ptpre	NM_011212	13.086	0.398	0.2	7.727	0.2	13.086	11.736
Arid3a	NM_007880	2.532	0.398	15.348	5.134	0.398	15.348	11.696
Ptpn7	NM_177081	1.206	24.761	7.21	3.63	1.206	24.761	11.679
Zfp820	NM_029281	0.547	12.996	0.2	0.2	0.2	12.996	11.661
Kctd14	NM_001010826	0.264	0.361	13.737	0.354	0.264	13.737	11.657
Aqp7	NM_007473	7.727	1.197	3.58	24.59	1.197	24.59	11.645
Atp6v0d2	NM_175406	0.379	0.559	15.032	0.835	0.379	15.032	11.627
Hmmr	NM_013552	5.776	0.763	19.427	1.505	0.763	19.427	11.586
Prex2	NM_001033636	9.19	6.543	29.243	1.613	1.613	29.243	11.573
Lmbr1	NM_020295	0.376	1.67	3.918	14.929	0.376	14.929	11.573
Ushbp1	NM_181418	2.266	0.463	15.889	1.32	0.463	15.889	11.542
Ankrd12	NM_001025572	8.456	2.158	0.595	17.388	0.595	17.388	11.531
Kif26a	NM_001097621	1.945	0.2	0.2	12.817	0.2	12.817	11.512
Rad51	NM_011234	0.228	0.2	12.817	0.518	0.2	12.817	11.512
Lyst	NM_010748	18.126	38.854	2.462	22.627	2.462	38.854	11.511
Hdac4	NM_207225	18.252	6.19	0.674	8.574	0.674	18.252	11.503
1700001C19Rik	NM_029296	0.225	0.435	0.277	13.086	0.225	13.086	11.496
Pacsin3	NM_030880	2.713	16.336	0.514	1.682	0.514	16.336	11.45
Hist1h1b	NM_020034	0.2	0.2	1.231	12.729	0.2	12.729	11.438
Zfp503	NM_145459	0.555	1.591	0.2	12.729	0.2	12.729	11.438
Nphs1	NM_019459	5.897	2.868	24.42	1.223	1.223	24.42	11.437
Ifi27l2b	NM_145449	8.694	0.693	18.252	8.112	0.693	18.252	11.375
Mxd1	NM_010751	6.148	16.795	0.566	2.621	0.566	16.795	11.36
Laptm5	NM_010686	0.454	0.727	15.455	4.438	0.454	15.455	11.319
Rragd	NM_027491	1.945	0.354	14.32	3.434	0.354	14.32	11.319
Heatr1	NM_144835	5.169	22.009	4.199	1.035	1.035	22.009	11.305
Ptgs2	NM_011198	0.2	12.553	0.33	0.2	0.2	12.553	11.292
Plekhh3	NM_146030	2.204	14.825	3.837	0.403	0.403	14.825	11.277
Rtkn2	NM_001081346	1.693	0.895	0.423	15.032	0.423	15.032	11.264
Slx4	NM_177472	3.784	47.835	20.112	3.34	3.34	47.835	11.251
C430048L16Rik	NM_198957	2.549	2.828	0.2	12.467	0.2	12.467	11.22
Sh3rf1	NM_021506	11.551	1.444	0.518	16	0.518	16	11.202
A930001N09Rik	NM_029870	6.364	22.627	1.11	7.727	1.11	22.627	11.2
Scd4	NM_183216	15.562	3.811	0.48	5.856	0.48	15.562	11.194
Smarcal1	NM_018817	0.371	1.972	4.5	14.32	0.371	14.32	11.174
Nuak1	NM_001004363	2.713	0.371	12.381	0.2	0.2	12.381	11.148
Pkmyt1	NM_023058	0.213	0.2	12.381	1.986	0.2	12.381	11.148
Zkscan5	NM_016683	0.222	0.2	0.2	12.381	0.2	12.381	11.148
Hsd3b4	NM_001111336	8.456	22.009	1.064	2.099	1.064	22.009	11.146
Ubtd1	NM_145500	3.138	1.753	15.455	29.651	1.753	29.651	11.133
Kif3c	NM_008445	1.548	9.383	15.671	0.5	0.5	15.671	11.114
Abcc5	NM_013790	2.014	28.246	13.454	1.636	1.636	28.246	11.096
Des	NM_010043	0.774	0.351	12.295	0.2	0.2	12.295	11.077
Fam116b	NM_027081	1.717	12.295	0.2	0.818	0.2	12.295	11.077
Pigw	NM_027388	1.064	14.929	0.438	1.157	0.438	14.929	11.075
Map4k2	NM_009006	0.432	0.94	0.933	14.825	0.432	14.825	11.049
1700081L11Rik	NM_001081045	4.287	21.556	1.042	13.548	1.042	21.556	11.043
Armc2	NM_001034858	2.949	1.197	23.264	1.803	1.197	23.264	11.042
Brox	NM_027861	2.639	2.395	14.42	0.398	0.398	14.42	11.032
Rab8b	NM_173413	6.453	0.624	14.221	16.912	0.624	16.912	11.029
Rcsd1	NM_178593	2.479	2.828	0.2	12.21	0.2	12.21	11.006
Mynn	NM_030557	4.17	0.42	1.189	14.621	0.42	14.621	10.997
Ptp4a3	NM_008975	1.133	0.356	13.086	0.285	0.285	13.086	10.961
Zcchc10	NM_026479	3.182	2.445	0.646	17.03	0.646	17.03	10.953
Itga9	NM_001113514	5.579	0.616	16.679	1.986	0.616	16.679	10.943
Arhgef10	NM_001037736	3.811	3.531	12.126	0.2	0.2	12.126	10.936
Rasd1	NM_009026	0.2	12.126	0.441	0.2	0.2	12.126	10.936
Slc24a3	NM_053195	0.2	0.2	0.547	12.126	0.2	12.126	10.936
Mcrs1	NM_016766	2.173	0.717	9	17.753	0.717	17.753	10.922
A630033H20Rik	NM_001122596	0.219	1.007	1.257	12.295	0.219	12.295	10.905
Arhgap27	NM_183288	0.293	0.2	12.042	0.2	0.2	12.042	10.866
Btnl9	NM_172793	1.516	0.2	0.2	12.042	0.2	12.042	10.866
Endou	NM_008902	0.2	12.042	0.2	0.2	0.2	12.042	10.866
Rcsd1	NM_001038846	5.618	2.25	0.2	12.042	0.2	12.042	10.866
Rnf41	NM_026259	2.928	0.2	12.042	6.233	0.2	12.042	10.866
Scarf1	NM_001004157	0.252	12.042	6.727	0.2	0.2	12.042	10.866
Tgtp1	NM_011579	1.986	13.086	11.158	0.299	0.299	13.086	10.841
Tmed8	NM_001033475	1.636	14.32	0.415	0.993	0.415	14.32	10.83
Tnfaip3	NM_009397	5.389	24.933	1.395	5.657	1.395	24.933	10.829
Smc2	NM_008017	2.428	0.637	16.679	12.126	0.637	16.679	10.798
Arhgef10	NM_172751	3.681	4.317	11.959	0.2	0.2	11.959	10.797
Gpr56	NM_018882	8.112	11.959	0.444	0.2	0.2	11.959	10.797
Gfod2	NM_027469	4.724	0.325	13.269	1.021	0.325	13.269	10.766
Fam129b	NM_146119	3.01	15.889	0.574	1.424	0.574	15.889	10.728
6330545A04Rik	NM_001081174	0.344	11.876	0.2	0.2	0.2	11.876	10.728
Cpsf4l	NM_029794	9.514	3.655	11.876	0.2	0.2	11.876	10.728
Dcbld2	NM_028523	4.532	1.79	12.467	0.259	0.259	12.467	10.698
Bcam	NM_020486	0.2	0.2	11.713	1.021	0.2	11.713	10.592
Gprin3	NM_183183	12.21	18.126	0.807	7.945	0.807	18.126	10.587
Hsd3b5	NM_008295	0.57	1.892	15.562	1.223	0.57	15.562	10.547
Ifit1	NM_008331	0.457	0.2	1.485	11.632	0.2	11.632	10.524
Me2	NM_145494	1.659	0.753	17.388	1.057	0.753	17.388	10.492
Mcm4	NM_008565	1.717	8.754	27.474	6.277	1.717	27.474	10.479
Atp8a1	NM_001038999	0.412	0.2	0.2	11.551	0.2	11.551	10.457
Cpsf4l	NM_026682	9.646	3.655	11.551	0.2	0.2	11.551	10.457
Tmem120b	NM_001039723	2.732	0.2	1.248	11.551	0.2	11.551	10.457
Atp8a1	NM_009727	0.429	0.2	0.2	11.472	0.2	11.472	10.391
Igdcc4	NM_020043	0.31	0.2	11.472	3.272	0.2	11.472	10.391
Zcwpw1	NM_001005426	0.2	0.316	11.472	0.429	0.2	11.472	10.391
Zfp316	NM_017467	0.2	0.342	0.973	11.472	0.2	11.472	10.391
Inadl	NM_001005784	4.199	14.621	1.682	0.507	0.507	14.621	10.366
Pias1	NM_019663	4.627	1.133	14.123	0.46	0.46	14.123	10.358
Akna	NM_001045514	1.892	13.833	0.432	3.63	0.432	13.833	10.356
Mid2	NM_011845	8.398	17.877	0.824	6.453	0.824	17.877	10.351
Rbpj	NM_009035	16.564	2.751	7.21	37.792	2.751	37.792	10.341
Vasn	NM_139307	5.657	4.141	1.682	26.723	1.682	26.723	10.337
Cdca2	NM_001110162	1.366	0.2	11.392	1	0.2	11.392	10.325
Slc16a3	NM_030696	0.2	0.637	1.035	11.392	0.2	11.392	10.325
Csnk1e	NM_013767	2.329	7.727	2.676	33.359	2.329	33.359	10.32
Dyrk1b	NM_001037957	1.31	12.042	4.408	0.266	0.266	12.042	10.301
Dbr1	NM_031403	0.299	12.381	0.953	4.317	0.299	12.381	10.298
Lipi	NM_177142	3.482	18.765	2.949	0.92	0.92	18.765	10.293
Rbpj	NM_001080927	16.223	2.694	7.111	37.014	2.694	37.014	10.289
Slc5a12	NM_001003915	0.536	3.204	13.737	0.435	0.435	13.737	10.268
Tnfrsf26	NM_175649	2.621	13.454	0.409	1.803	0.409	13.454	10.259
Cdca2	NM_175384	1.223	0.2	11.314	0.946	0.2	11.314	10.259
Slc16a3	NM_001038654	0.2	0.651	1.05	11.314	0.2	11.314	10.259
Zbtb7a	NM_010731	7.464	1.007	8.056	19.562	1.007	19.562	10.245
Gemin5	NM_172558	6.869	1.149	8.815	20.966	1.149	20.966	10.223
Nid1	NM_010917	15.671	17.509	0.812	3.918	0.812	17.509	10.213
Slc16a3	NM_001038653	0.2	0.637	1.035	11.236	0.2	11.236	10.194
Scd3	NM_024450	26.723	13.929	1.729	9.987	1.729	26.723	10.158
Itga9	NM_133721	8.34	1.206	21.407	2.346	1.206	21.407	10.158
Pigw	NM_001077636	0.722	13.454	0.423	1.007	0.423	13.454	10.155
She	NM_172530	7.568	1	19.293	5.134	1	19.293	10.146
Zfp516	NM_183033	17.388	15.889	0.812	1.485	0.812	17.388	10.146
AI464131	NM_001085515	4.056	2.412	33.591	7.568	2.412	33.591	10.139
Zfp282	NM_146175	16	2.085	30.274	15.671	2.085	30.274	10.138
Plk1s1	NM_001033298	0.2	0.2	0.2	11.158	0.2	11.158	10.129
Wdhd1	NM_172598	1.905	0.2	11.158	1.879	0.2	11.158	10.129
Fam123b	NM_175179	7.013	3.01	2.428	33.591	2.428	33.591	10.09
Prkca	NM_011101	1.636	14.123	3.706	0.5	0.5	14.123	10.082
Kif14	NM_001081258	0.2	0.361	1.602	11.081	0.2	11.081	10.065
Slc25a43	NM_001085497	0.2	11.081	0.2	0.2	0.2	11.081	10.065
Zfyve16	NM_173392	2.532	0.543	11.081	0.2	0.2	11.081	10.065
Capn8	NM_130890	1.879	14.221	0.514	3.864	0.514	14.221	10.053
Arhgap11a	NM_181416	1.659	0.2	11.004	2.219	0.2	11.004	10.001
Prkcq	NM_008859	0.232	0.2	11.004	0.2	0.2	11.004	10.001
Gbp8	NM_029509	0.334	12.295	5.028	0.42	0.334	12.295	9.963
Smcr7l	NM_178719	12.126	5.897	2.428	33.128	2.428	33.128	9.955
Suv39h1	NM_011514	0.371	12.641	0.429	0.914	0.371	12.641	9.948
Armc7	NM_177778	0.227	5.54	10.928	0.2	0.2	10.928	9.938
Kctd7	NM_172509	1.526	24.084	2.028	5.938	1.526	24.084	9.929
Tsen15	NM_025677	0.507	11.794	0.289	0.441	0.289	11.794	9.924
Per3	NM_011067	8.877	12.553	1.149	0.371	0.371	12.553	9.885
Gnaz	NM_010311	0.2	0.2	10.853	0.914	0.2	10.853	9.875
Abcg1	NM_009593	14.723	1.072	6.409	19.427	1.072	19.427	9.86
Ghdc	NM_031871	0.595	3.294	14.723	1.231	0.595	14.723	9.86
Acot2	NM_134188	4.959	4.228	1.705	25.634	1.705	25.634	9.845
Pdgfa	NM_008808	0.959	18.252	2.219	4.317	0.959	18.252	9.826
Tarbp2	NM_009319	4.056	0.933	0.463	13.361	0.463	13.361	9.814
Reln	NM_011261	28.84	17.509	14.723	2.042	2.042	28.84	9.809
Dyrk1b	NM_010092	0.865	11.392	0.722	0.264	0.264	11.392	9.802
Vps37b	NM_177876	0.712	12.553	2.676	0.384	0.384	12.553	9.791
Mllt1	NM_022328	1.945	19.973	1.149	5.464	1.149	19.973	9.761
Zbtb16	NM_001033324	29.243	12.467	2.099	6.364	2.099	29.243	9.757
D630037F22Rik	NM_001033385	5.464	0.409	12.729	2.657	0.409	12.729	9.744
Fbn1	NM_007993	12.042	0.966	18.126	4.028	0.966	18.126	9.729
Adamts4	NM_172845	0.25	11.158	9.383	0.441	0.25	11.158	9.726
Oprm1	NM_001039652	0.369	0.503	1.32	12.295	0.369	12.295	9.715
Lama1	NM_008480	9.254	14.723	0.62	2.969	0.62	14.723	9.706
Gna14	NM_008137	0.275	11.236	0.395	0.261	0.261	11.236	9.706
Kifap3	NM_010629	2.713	1.424	15.242	0.678	0.678	15.242	9.678
Fmn1	NM_001043322	1.932	0.325	0.382	11.794	0.325	11.794	9.654
Gimap8	NM_001077410	2.676	0.599	1.275	14.42	0.599	14.42	9.645
Acpp	NM_019807	0.2	0.412	10.556	0.415	0.2	10.556	9.628
Grik5	NM_008168	0.2	0.2	10.556	0.2	0.2	10.556	9.628
Poc1b	NM_027740	0.268	0.2	0.2	10.556	0.2	10.556	9.628
Wdr5b	NM_027113	0.2	0.2	10.556	1.231	0.2	10.556	9.628
Pik3cb	NM_029094	6.589	5.352	0.722	15.562	0.722	15.562	9.618
Pdcd10	NM_019745	11.158	9.714	0.927	17.509	0.927	17.509	9.607
Mafk	NM_010757	4.084	1.879	18.252	1.007	1.007	18.252	9.593
Fmn1	NM_010230	1.828	0.325	0.387	11.713	0.325	11.713	9.592
AU022252	NM_001012400	15.032	0.674	3.317	8.515	0.674	15.032	9.579
Ankrd26	NM_001081112	2.809	16.223	22.009	1.404	1.404	22.009	9.569
Kif27	NM_175214	0.2	10.483	0.2	0.2	0.2	10.483	9.567
Chst3	NM_016803	6.453	1.693	24.761	9.714	1.693	24.761	9.564
Hpse	NM_152803	0.578	2.462	14.026	3.095	0.578	14.026	9.52
Polrmt	NM_172551	11.158	17.268	0.92	3.249	0.92	17.268	9.513
Diexf	NM_145415	3.655	17.388	11.551	0.933	0.933	17.388	9.512
Col4a4	NM_007735	0.807	10.778	0.285	0.238	0.238	10.778	9.512
Ly86	NM_010745	0.209	0.42	10.411	0.2	0.2	10.411	9.507
Pask	NM_080850	0.2	0.334	4.377	10.411	0.2	10.411	9.507
Ptprm	NM_008984	10.411	0.503	0.2	3.387	0.2	10.411	9.507
Rapgef5	NM_175930	10.411	0.818	0.2	0.264	0.2	10.411	9.507
Sall2	NM_015772	3.945	0.319	0.2	10.411	0.2	10.411	9.507
Ep300	NM_177821	34.297	20.252	2.732	9.714	2.732	34.297	9.458
Gtpbp6	NM_145147	0.503	0.2	2.056	10.339	0.2	10.339	9.447
Plxna4	NM_175750	10.339	3.784	1.24	0.2	0.2	10.339	9.447
Mbd6	NM_033072	6.233	12.906	0.473	1.079	0.473	12.906	9.441
Notch1	NM_008714	15.671	20.393	38.586	3.204	3.204	38.586	9.416
Cdr2	NM_007672	0.354	2.694	0.2	10.267	0.2	10.267	9.387
Zfpm2	NM_011766	0.2	0.2	0.395	10.267	0.2	10.267	9.387
Strbp	NM_009261	4.469	2.189	12.553	0.444	0.444	12.553	9.383
A130010J15Rik	NM_181048	3.317	37.792	16.564	3.138	3.138	37.792	9.374
BC057079	NM_001081184	5.776	0.707	14.929	6.277	0.707	14.929	9.331
1110059G10Rik	NM_025419	1	1.959	10.196	0.2	0.2	10.196	9.328
Acot11	NM_025590	0.66	4.563	14.42	9.918	0.66	14.42	9.291
Ankrd10	NM_133971	1.231	1.434	19.698	17.63	1.231	19.698	9.277
0610007P08Rik	NM_001013608	3.458	0.642	0.62	14.026	0.62	14.026	9.276
Adamts13	NM_001001322	0.2	0.2	0.2	10.126	0.2	10.126	9.27
Car10	NM_028296	0.2	0.2	10.126	0.291	0.2	10.126	9.27
Ccr5	NM_009917	0.693	0.2	5.502	10.126	0.2	10.126	9.27
Eml6	NM_146016	0.2	9.19	10.126	5.315	0.2	10.126	9.27
Mitf	NM_008601	1.32	10.126	0.2	0.2	0.2	10.126	9.27
Fam73a	NM_174868	0.54	9.714	13.269	7.013	0.54	13.269	9.268
Trim65	NM_178802	7.311	4.79	0.595	13.737	0.595	13.737	9.242
Elp4	NM_023876	1.765	1.866	0.371	11.632	0.371	11.632	9.213
Airn	NR_002853	1.257	1.537	10.056	0.2	0.2	10.056	9.211
Kif4	NM_008446	0.2	0.334	10.056	5.464	0.2	10.056	9.211
Cyp2b13	NM_007813	8.515	31.341	17.148	2.514	2.514	31.341	9.204
Dvl3	NM_007889	3.706	2.888	34.776	10.196	2.888	34.776	9.202
Daf2	NM_007827	2.219	13.086	10.928	0.532	0.532	13.086	9.194
Cd247	NM_001113392	2.789	0.2	1.173	9.987	0.2	9.987	9.153
Coro2b	NM_175484	1.558	0.2	0.412	9.987	0.2	9.987	9.153
Heph	NM_181273	0.2	0.2	9.987	0.2	0.2	9.987	9.153
Farp1	NM_134082	1.165	18.507	2.908	1.133	1.133	18.507	9.146
Ceacam2	NM_001113368	14.42	43.713	3.891	6.063	3.891	43.713	9.143
Crx	NM_001113330	9.514	2.868	34.297	20.393	2.868	34.297	9.126
Msh6	NM_010830	3.053	0.467	12.381	4.141	0.467	12.381	9.124
Cdon	NM_021339	9.918	0.2	0.2	0.2	0.2	9.918	9.096
Kank3	NM_030697	2.071	0.2	3.506	9.918	0.2	9.918	9.096
Lama5	NM_001081171	0.966	9.918	0.2	0.933	0.2	9.918	9.096
Cerk	NM_145475	1.223	19.16	11.551	1.275	1.223	19.16	9.07
Olig1	NM_016968	0.325	0.732	11.004	3.204	0.325	11.004	9.058
Atp7b	NM_007511	3.945	16.795	9.448	0.966	0.966	16.795	9.052
Ubr7	NM_025666	0.901	0.406	1.424	11.713	0.406	11.713	9.041
2410002I01Rik	NM_183137	5.205	3.01	0.2	9.849	0.2	9.849	9.039
Epb4.1l1	NM_001003815	2.639	0.2	1.905	9.849	0.2	9.849	9.039
Epb4.1l1	NM_001006664	2.313	0.2	1.892	9.849	0.2	9.849	9.039
Epb4.1l1	NM_013510	2.204	0.2	1.919	9.849	0.2	9.849	9.039
Mphosph9	NM_001081323	0.2	6.148	2.497	9.849	0.2	9.849	9.039
Mtap1s	NM_173013	2.514	0.2	9.849	1	0.2	9.849	9.039
Treml4	NM_172623	1.474	0.2	9.849	3.784	0.2	9.849	9.039
Zfp334	NM_178411	1.959	12.641	3.227	0.511	0.511	12.641	9.031
Nasp	NM_001081475	1.495	0.933	16.45	3.138	0.933	16.45	9.027
Med4	NM_026119	0.473	0.518	0.737	12.295	0.473	12.295	9.026
Skp2	NM_145468	6.964	0.555	12.996	4.891	0.555	12.996	9.002
Trim30a	NM_009099	1.347	3.272	20.112	7.21	1.347	20.112	8.995
Fbxo30	NM_027968	11.713	6.063	0.415	1.778	0.415	11.713	8.986
Dlgap4	NM_146128	1.682	0.366	0.2	9.781	0.2	9.781	8.982
Exog	NM_172456	0.2	0.669	9.781	0.2	0.2	9.781	8.982
Fbl	NM_007991	1.558	0.2	9.781	2.567	0.2	9.781	8.982
Nfatc1	NM_016791	3.655	9.781	0.2	1.548	0.2	9.781	8.982
Tmem45a	NM_019631	0.2	0.2	0.2	9.781	0.2	9.781	8.982
Vwf	NM_011708	9.781	2.732	0.2	0.2	0.2	9.781	8.982
Nptx1	NM_008730	1.395	0.454	1.24	12.042	0.454	12.042	8.971
Lass6	NM_172856	2.676	17.03	1.014	1.197	1.014	17.03	8.952
Fgd3	NM_015759	0.2	0.2	0.2	9.714	0.2	9.714	8.926
Gpatch3	NM_172876	9.714	0.525	0.2	4.959	0.2	9.714	8.926
Zfp92	NM_009566	6.821	0.697	0.92	14.123	0.697	14.123	8.91
Cyp7a1	NM_007824	0.536	2.099	12.295	0.493	0.493	12.295	8.904
Arid1b	NM_001085355	35.261	27.858	3.074	14.621	3.074	35.261	8.901
Scn2b	NM_001014761	0.476	0.633	12.126	1.892	0.476	12.126	8.891
Hic2	NM_178922	13.361	8.877	8.34	0.616	0.616	13.361	8.889
Traf6	NM_009424	4.691	8.877	0.853	15.455	0.853	15.455	8.882
Hs1bp3	NM_021429	4.287	0.818	3.434	15.137	0.818	15.137	8.877
Slc22a7	NM_144856	0.5	0.361	11.081	1.729	0.361	11.081	8.877
Zfp799	NM_177359	5.098	4.408	0.966	16.45	0.966	16.45	8.876
Gm962	NM_001033448	14.32	6.453	0.727	1.79	0.727	14.32	8.871
Ppih	NM_001110129	2.028	25.813	2.129	5.315	2.028	25.813	8.855
Zfp182	NM_001111076	1.866	12.906	0.57	1.094	0.57	12.906	8.855
Inmt	NM_009349	0.732	1.548	14.32	1.815	0.732	14.32	8.845
Zic1	NM_009573	3.053	1.206	4.959	18.507	1.206	18.507	8.843
Pgm5	NM_175013	0.219	1.729	0.301	9.781	0.219	9.781	8.843
Lhfp	NM_175386	0.299	0.908	2.751	10.483	0.299	10.483	8.837
Heph	NM_010417	0.2	0.2	9.58	1.125	0.2	9.58	8.815
Zfp358	NM_080461	0.655	0.312	9.58	0.2	0.2	9.58	8.815
Robo1	NM_019413	1.181	0.406	11.392	3.758	0.406	11.392	8.813
Upp2	NM_029692	2.173	2.868	20.535	1.444	1.444	20.535	8.812
Mkrn1	NM_018810	1.741	10.196	6.774	0.272	0.272	10.196	8.804
Zfp182	NM_001013387	1.625	12.817	0.57	1.087	0.57	12.817	8.799
Dtwd1	NM_026981	0.233	9.849	0.859	1.117	0.233	9.849	8.797
Gls	NM_001113383	3.227	0.859	3.074	15.348	0.859	15.348	8.796
Dlgap4	NM_001042487	1.729	0.319	0.796	10.556	0.319	10.556	8.764
Armc6	NM_133972	0.31	0.2	9.514	0.946	0.2	9.514	8.759
Calr3	NM_028500	0.2	0.2	9.514	0.2	0.2	9.514	8.759
Rbpj	NM_001080928	15.242	3.317	7.16	36.758	3.317	36.758	8.746
Nup160	NM_021512	3.204	0.707	12.641	13.929	0.707	13.929	8.745
9030624J02Rik	NM_027815	3.784	4.595	25.457	2.028	2.028	25.457	8.738
Gm14288	NM_001033123	8	11.713	17.03	1.064	1.064	17.03	8.734
Zbtb45	NM_001024699	0.835	0.316	10.483	1.803	0.316	10.483	8.723
Cst9	NM_009979	0.2	0.2	9.448	0.2	0.2	9.448	8.705
Tmem125	NM_172383	0.2	0.371	9.448	1.283	0.2	9.448	8.705
Nasp	NM_016777	2.235	1.613	21.706	4.028	1.613	21.706	8.689
Arhgef17	NM_001081116	9.918	11.713	0.463	1.31	0.463	11.713	8.688
Il10ra	NM_008348	12.295	12.295	13.833	0.712	0.712	13.833	8.664
Top3a	NM_009410	1.072	0.328	10.483	0.387	0.328	10.483	8.65
Dusp19	NM_024438	0.62	0.57	9.383	0.2	0.2	9.383	8.65
Fli1	NM_008026	9.383	0.2	3.411	1.357	0.2	9.383	8.65
Hapln1	NM_013500	0.2	9.383	0.48	7.674	0.2	9.383	8.65
Ankrd27	NM_178263	0.262	9.918	0.829	0.54	0.262	9.918	8.648
Pigy	NM_025574	0.356	0.79	9.987	0.274	0.274	9.987	8.627
Gpat2	NM_001081089	2.567	14.825	0.835	12.817	0.835	14.825	8.624
Akr1b10	NM_172398	0.2	0.2	9.318	0.2	0.2	9.318	8.596
Osmr	NM_011019	8.225	1.932	1.625	21.556	1.625	21.556	8.594
Lrch1	NM_001033439	6.681	2.266	0.304	10.196	0.304	10.196	8.589
Tmem184a	NM_144914	1.028	1.376	0.683	13.454	0.683	13.454	8.588
Cdt1	NM_026014	0.953	0.398	4.17	11.004	0.398	11.004	8.588
Mitf	NM_001113198	2.395	10.411	0.33	0.62	0.33	10.411	8.58
Cyyr1	NM_144853	16.45	1.67	11.713	1.035	1.035	16.45	8.574
Adck2	NM_178873	2.462	1.338	0.429	11.236	0.429	11.236	8.561
Meis1	NM_010789	1.223	0.574	12.467	2.297	0.574	12.467	8.554
Lonrf3	NM_028894	2.189	1.028	16.336	2.042	1.028	16.336	8.548
2510009E07Rik	NM_001001881	1.625	0.344	0.586	10.483	0.344	10.483	8.545
Lrmp	NM_008511	0.2	9.254	0.2	0.2	0.2	9.254	8.543
Smtn	NM_013870	0.2	9.254	0.768	5.352	0.2	9.254	8.543
Tmem204	NM_001001183	1.248	0.2	9.254	0.444	0.2	9.254	8.543
Zfp39	NM_011758	1.007	0.2	2.114	9.254	0.2	9.254	8.543
1110014N23Rik	NM_001081041	1.853	0.829	0.518	11.959	0.518	11.959	8.539
Pxdn	NM_181395	13.086	6.498	18.252	1.257	1.257	18.252	8.53
Pias4	NM_021501	11.551	10.853	0.473	0.651	0.473	11.551	8.521
Was	NM_009515	0.933	5.278	15.455	4.028	0.933	15.455	8.513
Arhgef16	NM_001112744	1.338	0.328	9.19	0.2	0.2	9.19	8.489
Ltbp3	NM_008520	0.2	0.624	9.19	3.605	0.2	9.19	8.489
Nudt15	NM_172527	0.2	0.2	0.933	9.19	0.2	9.19	8.489
Shc2	NM_001024539	0.415	1.275	9.19	0.2	0.2	9.19	8.489
Six5	NM_011383	0.463	0.2	0.2	9.19	0.2	9.19	8.489
Wdr35	NM_172470	1.803	0.2	2.114	9.19	0.2	9.19	8.489
Eftud1	NM_175317	1.729	7.945	9.318	22.162	1.729	22.162	8.487
Crip1	NM_007763	2.713	9.849	0.566	0.281	0.281	9.849	8.468
Zfp27	NM_001037707	2.77	9.781	0.274	0.316	0.274	9.781	8.465
1200009I06Rik	NM_028807	0.429	9.126	0.2	0.2	0.2	9.126	8.437
Mfap1b	NM_001081975	6.916	0.651	5.028	12.906	0.651	12.906	8.425
Gls	NM_001081081	5.063	1.464	13.548	19.698	1.464	19.698	8.4
Atpbd4	NM_025675	2.621	0.737	0.438	11.081	0.438	11.081	8.399
Syne1	NM_153399	19.16	1.404	13.269	1.625	1.404	19.16	8.384
Sla	NM_001029841	1.141	9.063	0.2	4.595	0.2	9.063	8.384
Zfp14	NM_011748	0.2	0.2	0.2	9.063	0.2	9.063	8.384
Cyp8b1	NM_010012	11.314	5.134	25.107	2.129	2.129	25.107	8.344
2210012G02Rik	NM_025617	4.199	0.92	0.2	9	0.2	9	8.332
6030446N20Rik	NM_178801	0.2	0.306	2.549	9	0.2	9	8.332
8430427H17Rik	NM_001134300	2.056	0.2	2.056	9	0.2	9	8.332
Tcf23	NM_053085	0.2	9	0.493	0.274	0.2	9	8.332
Slc43a2	NM_173388	21.407	9.987	2.99	32.223	2.99	32.223	8.327
Rarg	NM_011244	0.959	0.865	14.52	1.197	0.865	14.52	8.324
Mid1	NM_183151	17.753	1.257	13.177	8.398	1.257	17.753	8.309
Usp2	NM_016808	31.125	27.284	21.556	2.868	2.868	31.125	8.306
Cxcl11	NM_019494	0.227	9.19	1.972	3.784	0.227	9.19	8.305
Slfn2	NM_011408	1.231	8.938	0.299	0.2	0.2	8.938	8.28
Tmem161b	NM_175187	1.892	0.354	10.196	3.605	0.354	10.196	8.272
Ehbp1l1	NM_001114596	2.028	3.053	0.49	11.314	0.49	11.314	8.266
Tmco7	NM_173037	7.26	0.435	5.028	10.853	0.435	10.853	8.258
Ptch1	NM_008957	13.929	27.284	2.428	8.34	2.428	27.284	8.25
Lrrc16a	NM_026825	1.32	18.126	1.591	7.89	1.32	18.126	8.246
Zbtb40	NM_198248	0.908	14.723	0.959	1.636	0.908	14.723	8.243
Mustn1	NM_181390	0.232	8.877	0.507	0.2	0.2	8.877	8.229
Ldb2	NM_001077398	7.781	1.102	0.865	14.32	0.865	14.32	8.217
Coro7	NM_030205	4	0.54	11.632	2.828	0.54	11.632	8.205
Tmem104	NM_001033393	12.996	3.34	17.877	1.301	1.301	17.877	8.202
Fxyd6	NM_022004	0.2	8.815	0.2	0.2	0.2	8.815	8.178
Ltbp1	NM_019919	0.2	8.815	0.351	0.2	0.2	8.815	8.178
Pfn2	NM_019410	1.257	0.463	0.2	8.815	0.2	8.815	8.178
Tbck	NM_173032	13.454	3.272	1.357	18.252	1.357	18.252	8.169
Col15a1	NM_009928	3.249	9.514	0.607	12.126	0.607	12.126	8.167
Zfp37	NM_009554	1.659	0.629	1.414	12.295	0.629	12.295	8.164
2310014L17Rik	NM_029809	148.056	69.071	17.268	49.522	17.268	148.056	8.16
Fasl	NM_010177	7.16	6.543	18.765	1.424	1.424	18.765	8.154
Zfp27	NM_011754	2.412	9.383	0.274	0.314	0.274	9.383	8.152
Etv5	NM_023794	12.21	1.647	1.591	20.112	1.591	20.112	8.148
Rarg	NM_001042727	3.182	0.859	14.123	1.157	0.859	14.123	8.137
Cecr5	NM_144815	0.467	3.758	10.928	0.785	0.467	10.928	8.134
Baz2a	NM_054078	20.821	22.943	1.945	10.267	1.945	22.943	8.129
Bin3	NM_021328	0.2	0.354	8.754	0.62	0.2	8.754	8.127
Cx3cl1	NM_009142	0.2	0.2	8.754	0.2	0.2	8.754	8.127
Saa3	NM_011315	0.225	1.24	8.938	4.563	0.225	8.938	8.111
Pla2r1	NM_008867	10.483	0.507	0.418	2.789	0.418	10.483	8.101
Ldb2	NM_010698	7.674	1.079	0.859	14.026	0.859	14.026	8.085
Rgs3	NM_019492	2.297	19.16	1.495	10.483	1.495	19.16	8.081
Atp8b4	NM_001080944	0.2	0.616	5.028	8.694	0.2	8.694	8.076
1810048J11Rik	NM_026327	3.758	0.48	0.47	10.853	0.47	10.853	8.064
Max	NM_008558	1.613	11.236	0.518	1.959	0.518	11.236	8.062
Tecpr1	NM_027410	1.879	13.929	0.853	2.828	0.853	13.929	8.058
Eif2ak4	NM_013719	2.219	2.639	24.933	15.671	2.219	24.933	8.056
Klhdc5	NM_001081237	6.964	4.028	2.114	24.084	2.114	24.084	8.055
Ehbp1l1	NM_053252	2.395	3.117	0.582	11.713	0.582	11.713	8.034
Ccna2	NM_009828	0.2	0.914	4.659	8.634	0.2	8.634	8.026
Fundc2	NM_026126	1.892	0.2	8.634	2.676	0.2	8.634	8.026
Jrk	NM_008415	1.591	0.2	0.2	8.634	0.2	8.634	8.026
Ybey	NM_172550	5.979	1.223	2.346	16.795	1.223	16.795	8.006
Skp2	NM_013787	5.736	0.529	11.236	3.58	0.529	11.236	8.005
Ubiad1	NM_027873	0.94	1.516	14.52	4.757	0.94	14.52	8.002
Zdhhc8	NM_172151	6.063	0.54	11.314	0.697	0.54	11.314	7.998
Fpr1	NM_013521	0.651	11.081	0.586	0.511	0.511	11.081	7.998
Ngfr	NM_033217	1.879	3.732	22.009	9.126	1.879	22.009	7.992
Mrpl2	NM_025302	0.283	2.362	9.254	1.248	0.283	9.254	7.99
Col5a2	NM_007737	1.613	0.908	2.056	14.221	0.908	14.221	7.98
Runx2	NM_009820	0.2	8.574	0.2	0.2	0.2	8.574	7.977
Cdk19	NM_198164	12.729	8.168	0.722	4.959	0.722	12.729	7.973
4632415K11Rik	NM_028883	1.133	2.085	4.112	16	1.133	16	7.97
Rgs3	NM_001081650	2.173	18.636	1.464	10.126	1.464	18.636	7.969
Ung	NM_001040691	1.275	2.479	13.929	0.877	0.877	13.929	7.955
Pdcd7	NM_016688	0.387	0.369	9	0.261	0.261	9	7.933
Cnot3	NM_146176	12.126	0.655	0.717	0.818	0.655	12.126	7.93
Hist2h2aa1	NM_013549	9.918	0.859	1.932	13.737	0.859	13.737	7.929
Bend5	NM_026279	0.2	0.2	0.2	8.515	0.2	8.515	7.927
Cbx6	NM_028763	8.34	0.2	3.811	8.515	0.2	8.515	7.927
Ngef	NM_019867	0.807	0.48	8.515	0.2	0.2	8.515	7.927
Ppp1r12c	NM_029834	3.555	0.344	9.646	0.57	0.344	9.646	7.922
Ube2v2	NM_023585	9.646	4.925	0.344	2.462	0.344	9.646	7.922
Zfp148	NM_011749	9.19	12.21	2.949	0.669	0.669	12.21	7.915
Nrxn1	NM_020252	7.062	0.463	10.556	1.778	0.463	10.556	7.897
Agpat4	NM_026644	0.366	0.406	9.781	1.05	0.366	9.781	7.892
Fgd6	NM_053072	8.112	6.727	19.973	1.659	1.659	19.973	7.889
Chaf1b	NM_028083	0.2	0.429	8.456	4.287	0.2	8.456	7.878
D130043K22Rik	NM_001081051	2.567	0.2	0.2	8.456	0.2	8.456	7.878
Rnf150	NM_177378	0.712	0.2	8.456	0.2	0.2	8.456	7.878
Twf2	NM_011876	0.46	0.2	0.2	8.456	0.2	8.456	7.878
Arid2	NM_175251	19.835	25.992	2.428	7.568	2.428	25.992	7.873
Zfp11	NM_172462	2.567	1.682	0.525	11.004	0.525	11.004	7.872
Tonsl	NM_183091	0.532	0.312	3.506	9.318	0.312	9.318	7.864
Zxdc	NM_030260	18.636	30.696	5.816	3.031	3.031	30.696	7.862
Kif15	NM_010620	1	14.723	2.621	4.377	1	14.723	7.862
Hlcs	NM_139145	1.444	1.357	6.916	17.509	1.357	17.509	7.854
Vipr1	NM_011703	9.918	0.889	13.833	6.409	0.889	13.833	7.853
Gm5531	NM_001008426	1.057	1.042	1.682	15.032	1.042	15.032	7.85
Ehbp1l1	NM_001114595	1.932	3.01	0.563	11.236	0.563	11.236	7.831
Cd247	NM_001113393	2.621	0.2	1.173	8.398	0.2	8.398	7.83
Ltbp1	NM_206958	0.454	8.398	0.346	0.2	0.2	8.398	7.83
Pde7a	NM_001122759	2.412	0.2	8.398	5.54	0.2	8.398	7.83
Sla	NM_009192	1.014	8.398	0.2	4.595	0.2	8.398	7.83
Serpina6	NM_007618	0.801	3.074	13.086	0.914	0.801	13.086	7.821
Camk1	NM_133926	0.241	1.919	8.694	0.599	0.241	8.694	7.808
Camk2a	NM_177407	0.511	0.763	4.141	10.778	0.511	10.778	7.797
Acad9	NM_172678	5.938	3.972	14.32	0.966	0.966	14.32	7.793
Camsap2	NM_001081360	3.272	12.042	0.674	9.514	0.674	12.042	7.793
Hira	NM_010435	5.816	24.42	2.266	20.821	2.266	24.42	7.784
Acpp	NM_207668	0.418	0.2	8.34	0.2	0.2	8.34	7.781
Polm	NM_017401	2.014	0.2	0.2	8.34	0.2	8.34	7.781
Spata20	NM_144827	0.2	8.34	0.376	0.409	0.2	8.34	7.781
Vegfc	NM_009506	0.2	0.2	8.34	0.2	0.2	8.34	7.781
Abca7	NM_013850	4.084	1.414	10.483	0.476	0.476	10.483	7.778
Appl1	NM_145221	1.602	0.363	1.117	9.58	0.363	9.58	7.759
Rnu12	NR_004432	15.671	3.34	32.672	5.776	3.34	32.672	7.758
Zfp945	NM_001110254	0.332	0.529	0.308	9.126	0.308	9.126	7.743
Zfp532	NM_207255	3.972	8.282	0.2	0.2	0.2	8.282	7.733
Galnt4	NM_015737	1.366	0.319	9.19	1.338	0.319	9.19	7.727
Hist1h2bb	NM_175664	1.945	0.92	4.532	13.833	0.92	13.833	7.725
Dna2	NM_177372	6.277	2.479	0.678	11.959	0.678	11.959	7.721
Ube2c	NM_026785	0.779	11.959	1.803	0.678	0.678	11.959	7.721
Dzip3	NM_001110017	3.01	0.566	11.081	0.768	0.566	11.081	7.712
Eps8	NM_007945	0.435	9.318	0.339	0.57	0.339	9.318	7.705
Haus2	NM_025475	0.54	1.102	10.853	0.599	0.54	10.853	7.699
Frmd4a	NM_172475	4.257	2.732	9.514	0.366	0.366	9.514	7.697
Cav2	NM_016900	8.694	0.973	2.042	0.261	0.261	8.694	7.69
P2ry4	NM_020621	3.784	2.329	6.916	24.59	2.329	24.59	7.686
Cul7	NM_025611	2.144	8.225	6.543	0.2	0.2	8.225	7.686
Ccdc93	NM_029955	6.453	8.938	1.266	0.293	0.293	8.938	7.685
Gas1	NM_008086	0.27	0.312	6.681	8.754	0.27	8.754	7.682
Smad7	NM_001042660	17.509	1.414	1.866	2.362	1.414	17.509	7.667
Dzip3	NM_027341	1.919	0.547	10.853	0.712	0.547	10.853	7.661
Zfp14	NM_178733	0.2	0.2	0.2	8.168	0.2	8.168	7.638
Zfp300	NM_183185	1.338	8.168	0.463	0.2	0.2	8.168	7.638
Adamts9	NM_175314	2.732	27.474	3.58	5.098	2.732	27.474	7.63
Hivep1	NM_007772	6.277	6.105	1.102	15.032	1.102	15.032	7.628
Ung	NM_011677	1.165	2.479	12.996	0.835	0.835	12.996	7.627
1110031I02Rik	NM_025402	0.225	8.34	1.231	1.149	0.225	8.34	7.622
5430407P10Rik	NM_144883	7.311	1.636	0.702	11.959	0.702	11.959	7.613
Hist2h2aa2	NM_178212	1.741	0.901	1.133	13.454	0.901	13.454	7.603
Hars2	NM_080636	0.871	0.332	9.126	2.77	0.332	9.126	7.601
Zfp945	NM_177358	0.332	0.525	0.529	9.126	0.332	9.126	7.601
Col14a1	NM_181277	13.737	3.655	0.94	7.621	0.94	13.737	7.598
4931406P16Rik	NM_172741	30.274	3.117	4.563	9.58	3.117	30.274	7.597
Ablim3	NM_198649	3.482	3.01	8.112	0.2	0.2	8.112	7.591
Greb1l	NM_001083628	4.5	0.2	0.2	8.112	0.2	8.112	7.591
Mkrn2	NM_023290	1.558	8.112	2.497	0.2	0.2	8.112	7.591
Pde7a	NM_008802	2.189	0.2	8.112	5.169	0.2	8.112	7.591
Plau	NM_008873	1.647	8.112	1.647	0.2	0.2	8.112	7.591
Col6a1	NM_009933	5.502	1.485	12.906	0.835	0.835	12.906	7.578
Slc22a2	NM_013667	13.269	1.079	14.723	4.112	1.079	14.723	7.562
Mfsd6	NM_178081	1.035	10.411	1.035	0.511	0.511	10.411	7.554
Gm9897	NM_001042670	1.141	0.2	0.272	8.056	0.2	8.056	7.545
Zcchc4	NM_030185	0.2	8.056	0.2	0.2	0.2	8.056	7.545
Smtnl2	NM_177776	2.114	9.646	9.714	0.42	0.42	9.714	7.542
Gm3435	NM_001123372	0.753	12.21	1.094	2.888	0.753	12.21	7.537
Ccdc117	NM_134033	2.085	0.758	6.409	12.21	0.758	12.21	7.515
Trappc3	NM_013718	0.933	1.424	0.268	8.515	0.268	8.515	7.504
Celsr1	NM_009886	16.111	27.858	2.848	13.548	2.848	27.858	7.499
Thbs2	NM_011581	0.2	0.2	0.2	8	0.2	8	7.498
Zik1	NM_009577	0.2	0.387	4.056	8	0.2	8	7.498
Zmym1	NM_026670	0.57	8	2.603	0.2	0.2	8	7.498
Ccdc93	NM_001025156	5.979	8.694	1.283	0.293	0.293	8.694	7.496
Wdr92	NM_178909	79.341	600.491	600.491	600.491	79.341	600.491	7.487
Hip1r	NM_145070	3.918	0.624	11.158	1.474	0.624	11.158	7.486
2900092E17Rik	NM_030240	1.102	11.959	0.774	0.732	0.732	11.959	7.482
Ucp2	NM_011671	1.31	15.032	2.479	1.149	1.149	15.032	7.461
Usp1	NM_146144	5.169	0.599	1.454	10.928	0.599	10.928	7.461
Dbn1	NM_019813	0.871	0.2	0.2	7.945	0.2	7.945	7.452
Ndufa4l2	NM_001098789	0.2	7.945	0.2	0.2	0.2	7.945	7.452
Nedd9	NM_001111324	0.824	7.945	0.319	0.2	0.2	7.945	7.452
Ngef	NM_001111314	0.953	0.483	7.945	0.2	0.2	7.945	7.452
Tap2	NM_011530	1.197	0.2	0.332	7.945	0.2	7.945	7.452
Camk2a	NM_009792	0.624	1.014	4.228	11.081	0.624	11.081	7.438
Pdzd2	NM_001081064	7.21	8.225	0.403	0.241	0.241	8.225	7.431
Icos	NM_017480	0.321	0.2	7.89	0.2	0.2	7.89	7.407
Mon1b	NM_173015	3.01	7.89	0.323	0.2	0.2	7.89	7.407
Nedd9	NM_017464	0.607	7.89	0.316	0.2	0.2	7.89	7.407
Prkce	NM_011104	3.732	7.89	0.758	0.2	0.2	7.89	7.407
Plekha2	NM_031257	1.485	17.388	5.028	2.868	1.485	17.388	7.401
Adam11	NM_009613	3.053	0.655	11.236	2.532	0.655	11.236	7.392
Arl2bp	NM_024191	0.529	9.646	0.441	2.969	0.441	9.646	7.386
Il17ra	NM_008359	3.706	0.629	0.547	10.411	0.547	10.411	7.375
Fbxl18	NM_001033312	0.2	0.2	0.371	7.835	0.2	7.835	7.361
Grhl1	NM_145890	0.48	0.2	7.835	0.319	0.2	7.835	7.361
Mon1b	NM_001048143	3.138	7.835	0.323	0.2	0.2	7.835	7.361
Shprh	NM_172937	18.379	7.16	1.636	3.294	1.636	18.379	7.352
Bod1l	NM_001081422	11.472	2.868	0.697	4.347	0.697	11.472	7.348
Lhfpl2	NM_172589	10.411	9.063	0.555	2.828	0.555	10.411	7.339
9030025P20Rik	NM_001123370	0.642	9.19	0.39	2.713	0.39	9.19	7.333
Disp2	NM_170593	7.16	0.356	8.938	0.5	0.356	8.938	7.329
Wdr37	NM_172445	19.16	6.964	2.567	25.107	2.567	25.107	7.319
9230110C19Rik	NM_199017	1.329	0.2	0.451	7.781	0.2	7.781	7.316
Kif20b	NM_183046	0.2	0.2	7.781	0.438	0.2	7.781	7.316
Secisbp2	NM_029279	1.905	7.781	0.551	0.2	0.2	7.781	7.316
Taf3	NM_027748	11.236	0.674	1.165	0.737	0.674	11.236	7.311
C1rb	NM_001113356	36.002	46.527	5.502	32.447	5.502	46.527	7.309
Ppm1h	NM_001110218	0.763	11.876	1.079	2.114	0.763	11.876	7.303
Panx1	NM_019482	0.225	0.366	7.945	7.362	0.225	7.945	7.3
Gamt	NM_010255	0.511	0.871	9.918	0.497	0.497	9.918	7.295
Cux1	NM_009986	15.032	7.568	1.301	15.78	1.301	15.78	7.291
Plxnc1	NM_018797	8.056	3.655	16.223	1.366	1.366	16.223	7.279
Abca5	NM_147219	7.727	0.616	0.2	3.58	0.2	7.727	7.271
Eaf2	NM_001113405	0.2	7.727	0.94	0.607	0.2	7.727	7.271
Kazn	NM_144531	7.727	0.2	0.616	0.2	0.2	7.727	7.271
Kcnk10	NM_029911	2.868	0.401	7.727	0.2	0.2	7.727	7.271
Mfsd9	NM_172499	2.204	0.2	0.2	7.727	0.2	7.727	7.271
Ror1	NM_013845	7.727	2.949	0.2	0.48	0.2	7.727	7.271
Cyb5d2	NM_001024926	0.901	12.817	1	3.784	0.901	12.817	7.267
Pdpr	NM_198308	11.158	17.03	1.485	7.781	1.485	17.03	7.257
Tssc1	NM_201357	0.543	10.196	2.828	0.865	0.543	10.196	7.255
Zbtb38	NM_175537	3.482	9.918	0.611	0.507	0.507	9.918	7.245
Mettl7a3	NM_001081471	16	1.347	2.114	9.781	1.347	16	7.243
Cd5l	NM_009690	0.669	4.757	11.081	2.144	0.669	11.081	7.239
Jmy	NM_021310	9.987	7.062	0.518	2.362	0.518	9.987	7.239
Wdr37	NM_001039388	19.293	7.062	2.585	24.933	2.585	24.933	7.234
Art4	NM_026639	1.197	1.591	7.674	0.2	0.2	7.674	7.227
Mtmr1	NM_016985	0.966	0.79	7.674	0.2	0.2	7.674	7.227
Peg3	NM_008817	7.674	0.2	0.467	2.173	0.2	7.674	7.227
Thsd1	NM_019576	7.674	1.959	0.2	0.497	0.2	7.674	7.227
Tmem98	NM_029537	2.042	1.765	11.794	0.774	0.774	11.794	7.213
Rbmxl1	NM_009033	0.979	0.304	8.398	2.603	0.304	8.398	7.209
Lig4	NM_176953	1.505	8.456	0.349	0.312	0.312	8.456	7.207
Ankrd44	NM_001081433	14.42	7.21	1.141	4.228	1.141	14.42	7.203
Pold2	NM_008894	7.568	0.454	9.448	5.856	0.454	9.448	7.187
Kazn	NM_001109684	7.621	0.2	0.57	0.2	0.2	7.621	7.183
Bcl2	NM_009741	1.094	12.817	1.879	0.927	0.927	12.817	7.172
Clec4f	NM_016751	1.434	6.589	16.45	5.242	1.434	16.45	7.169
4931428F04Rik	NM_028888	2.428	0.497	3.364	9.714	0.497	9.714	7.159
Erbb2	NM_001003817	3.317	7.568	0.2	2.621	0.2	7.568	7.139
Glis2	NM_031184	4.5	0.2	7.568	0.2	0.2	7.568	7.139
Ncaph	NM_144818	0.2	0.2	7.568	1.591	0.2	7.568	7.139
Shprh	NM_001077707	16.795	11.713	1.495	2.639	1.495	16.795	7.133
Slc15a1	NM_053079	11.314	5.098	0.727	1.591	0.727	11.314	7.13
Prkci	NM_008857	3.837	4.724	16	1.385	1.385	16	7.128
Zc3h13	NM_026083	9.063	5.464	1.376	15.889	1.376	15.889	7.11
Zfp292	NM_013889	10.483	11.632	12.21	0.859	0.859	12.21	7.108
Sec22c	NM_178677	1.866	6.681	12.553	0.908	0.908	12.553	7.105
Vta1	NM_025418	1.206	9.063	0.418	0.547	0.418	9.063	7.099
Flcn	NM_146018	1.972	1.248	9.646	0.5	0.5	9.646	7.098
Fbxl14	NM_133940	4.141	0.2	2.532	7.516	0.2	7.516	7.095
Plk4	NM_011495	1.741	0.2	0.2	7.516	0.2	7.516	7.095
Ptger4	NM_008965	0.423	7.516	0.2	0.2	0.2	7.516	7.095
Vmn1r58	NM_030739	35.017	64	8.168	31.559	8.168	64	7.09
Dbf4	NM_013726	0.889	8.168	0.293	0.346	0.293	8.168	7.089
F8a	NM_007978	0.871	6.635	0.457	9.318	0.457	9.318	7.082
Gatad2b	NM_139304	8.282	5.028	0.312	1.338	0.312	8.282	7.074
Kcnc1	NM_008421	2.129	0.688	4.028	10.928	0.688	10.928	7.068
Ipp	NM_008389	1.424	4.199	7.781	0.243	0.243	7.781	7.064
Rad51l3	NM_011235	4.959	1.424	0.835	11.959	0.835	11.959	7.062
Rybp	NM_019743	6.233	1.505	4.377	16.679	1.505	16.679	7.057
Eda2r	NM_175540	0.2	0.2	4.228	7.464	0.2	7.464	7.052
Mycn	NM_008709	1.385	0.2	0.2	7.464	0.2	7.464	7.052
Reck	NM_016678	0.2	0.412	7.464	2.25	0.2	7.464	7.052
Trib2	NM_144551	4.724	9.318	0.463	5.169	0.463	9.318	7.051
Slc6a8	NM_133987	0.688	0.599	5.938	10.267	0.599	10.267	7.048
Loxl2	NM_033325	1.414	0.319	0.835	8.282	0.319	8.282	7.039
Dpp7	NM_031843	0.241	7.727	0.655	0.46	0.241	7.727	7.03
2610039C10Rik	NM_025642	3.294	2.789	25.634	10.483	2.789	25.634	7.028
Tspan18	NM_183180	1.464	2.77	9	0.423	0.423	9	7.026
Kif13a	NM_010617	2.129	9.126	1.292	0.444	0.444	9.126	7.01
Mettl22	NM_146247	0.23	2.25	0.2	7.413	0.2	7.413	7.009
Mterf	NM_172135	0.812	0.2	0.266	7.413	0.2	7.413	7.009
Trmt12	NM_026642	1.214	0.768	7.413	0.2	0.2	7.413	7.009
Stat5b	NM_011489	5.028	6.233	0.54	9.781	0.54	9.781	7.002
Rab3il1	NM_144538	2.77	0.457	0.369	8.574	0.369	8.574	6.996
Arhgap32	NM_177379	32.672	49.18	6.19	17.268	6.19	49.18	6.979
Sema3f	NM_011349	1.58	1.972	11.876	0.847	0.847	11.876	6.972
Diap3	NM_019670	0.2	0.2	4	7.362	0.2	7.362	6.966
Lpar2	NM_020028	7.362	0.2	0.2	0.2	0.2	7.362	6.966
Nudt21	NM_026623	0.758	7.362	0.901	0.2	0.2	7.362	6.966
Pkhd1	NM_153179	0.316	0.339	5.618	8.168	0.316	8.168	6.964
Zfp318	NM_021346	1.385	1.526	9	0.438	0.438	9	6.953
Impg2	NM_174876	1.283	0.319	0.785	8.168	0.319	8.168	6.953
Pea15a	NM_011063	0.403	8.754	1.778	2.549	0.403	8.754	6.951
Sept10	NM_001024910	1.206	10.339	0.633	3.945	0.633	10.339	6.944
Klhl11	NM_172565	8.574	0.379	0.438	3.074	0.379	8.574	6.943
Rusc2	NM_001037709	8.398	3.506	0.354	3.434	0.354	8.398	6.943
Arvcf	NM_033474	1.986	0.959	11.004	0.732	0.732	11.004	6.931
Banp	NM_016812	7.311	0.2	0.382	0.387	0.2	7.311	6.924
Ccnb1	NM_172301	0.409	0.2	7.311	5.426	0.2	7.311	6.924
Dlgap4	NM_001042488	1.072	0.2	0.2	7.311	0.2	7.311	6.924
Kif22	NM_145588	0.448	0.2	7.311	1.042	0.2	7.311	6.924
Samd4	NM_001037221	0.712	10.853	0.807	1.625	0.712	10.853	6.923
Ms4a6c	NM_028595	1.741	9.58	0.532	7.21	0.532	9.58	6.905
Chrnb4	NM_148944	0.877	0.785	11.314	2.532	0.785	11.314	6.9
Pim3	NM_145478	6.543	3.117	16.111	1.485	1.485	16.111	6.887
Hecw2	NM_001001883	2.428	12.817	3.294	1.007	1.007	12.817	6.885
Melk	NM_010790	0.2	0.376	2.848	7.26	0.2	7.26	6.882
Samd4	NM_028966	0.702	10.703	0.801	1.602	0.702	10.703	6.875
Hist2h4	NM_033596	12.729	5.426	1	2.497	1	12.729	6.864
Gm9731	NR_003107	0.39	7.21	2.014	0.2	0.2	7.21	6.84
Ica1	NM_010492	1.485	7.21	0.674	0.2	0.2	7.21	6.84
Slc18a2	NM_172523	7.21	0.2	0.2	0.2	0.2	7.21	6.84
Zfp192	NM_139141	7.21	0.2	2.713	0.655	0.2	7.21	6.84
Fzd5	NM_022721	9.58	2.621	10.629	23.752	2.621	23.752	6.836
Sh3bp2	NM_011893	4.757	0.779	10.483	11.158	0.779	11.158	6.834
Bud13	NM_146000	0.395	7.89	0.376	8.398	0.376	8.398	6.828
Rusc2	NM_199057	8.225	3.434	0.351	3.411	0.351	8.225	6.828
Ypel2	NM_001005341	11.876	2.395	22.162	9.19	2.395	22.162	6.822
Klhl8	NM_178741	14.221	7.727	1.231	9.714	1.231	14.221	6.822
Dnalc1	NM_028821	1.526	3.387	16.223	6.681	1.526	16.223	6.818
Rfx5	NM_017395	1.682	7.945	1.613	0.314	0.314	7.945	6.806
Stat5b	NM_001113563	4.595	5.657	0.536	9.448	0.536	9.448	6.803
Adrb1	NM_007419	4.627	11.158	12.553	0.993	0.993	12.553	6.8
Gem	NM_010276	1.505	0.2	7.16	2.713	0.2	7.16	6.799
Kcnb1	NM_008420	0.2	0.2	0.2	7.16	0.2	7.16	6.799
Rdh5	NM_134006	1.057	0.2	7.16	0.275	0.2	7.16	6.799
Col1a1	NM_007742	19.293	1.986	17.509	7.062	1.986	19.293	6.796
Traf2	NM_009422	0.366	0.536	3.182	8.282	0.366	8.282	6.795
Dapk3	NM_007828	9.918	3.58	0.607	2.042	0.607	9.918	6.793
Fam126a	NM_053090	3.249	10.556	0.702	1.729	0.702	10.556	6.789
Ugt2a2	NM_001024148	2.908	9	0.796	0.473	0.473	9	6.789
A630033H20Rik	NM_175442	0.946	1.064	1.189	12.21	0.946	12.21	6.788
Map3k10	NM_001081292	1.214	0.57	9.646	0.779	0.57	9.646	6.78
Ier5	NM_010500	6.19	13.086	1.079	3.918	1.079	13.086	6.775
2810046L04Rik	NM_173382	14.123	3.655	6.869	30.484	3.655	30.484	6.763
Abtb2	NM_178890	8.282	8.815	0.753	10.853	0.753	10.853	6.763
Pigm	NM_026234	13.833	2.497	3.138	22.627	2.497	22.627	6.757
Jmjd5	NM_029842	0.92	0.2	0.2	7.111	0.2	7.111	6.757
Mapkapk3	NM_178907	7.111	0.2	2.732	0.521	0.2	7.111	6.757
Mterf	NM_001013023	0.518	0.2	0.2	7.111	0.2	7.111	6.757
Pola1	NM_008892	1.165	0.2	7.111	2.129	0.2	7.111	6.757
A630033H20Rik	NM_001122595	0.959	1.064	1.189	12.21	0.959	12.21	6.742
4922501C03Rik	NM_199316	5.063	0.2	0.841	7.062	0.2	7.062	6.717
4933427D14Rik	NM_028963	1.007	7.062	0.2	0.2	0.2	7.062	6.717
Abcc4	NM_001033336	7.062	0.521	0.332	0.2	0.2	7.062	6.717
Casp6	NM_009811	0.79	0.403	7.062	0.2	0.2	7.062	6.717
Lypd1	NM_145100	0.21	0.387	7.062	0.2	0.2	7.062	6.717
Oxct1	NM_024188	1.125	13.269	1.932	1.828	1.125	13.269	6.715
Dab2	NM_001102400	2.676	10.629	15.671	1.485	1.485	15.671	6.71
Gab1	NM_021356	11.632	4.141	3.16	0.883	0.883	11.632	6.709
Gpr157	NM_177366	6.148	3.364	8.225	28.246	3.364	28.246	6.702
Dcp1a	NM_133761	13.548	2.042	19.293	2.028	2.028	19.293	6.702
Gan	NM_001081151	9.448	1.31	0.946	12.042	0.946	12.042	6.702
Hk1	NM_010438	1.879	0.403	8.398	4.056	0.403	8.398	6.697
Frmd3	NM_172869	5.352	2.532	8.515	22.627	2.532	22.627	6.69
E130303B06Rik	NM_198299	0.2	7.013	1.035	2.114	0.2	7.013	6.676
Krba1	NM_133922	0.233	0.2	0.2	7.013	0.2	7.013	6.676
Naif1	NM_194335	0.92	7.013	1.558	0.2	0.2	7.013	6.676
Sgol2	NM_199007	0.2	0.2	0.2	7.013	0.2	7.013	6.676
Snx29	NM_028964	1.591	7.013	0.2	0.304	0.2	7.013	6.676
Trpc3	NM_019510	0.2	7.013	0.2	2.114	0.2	7.013	6.676
Camsap1	NM_001115076	14.929	20.678	2.25	15.242	2.25	20.678	6.67
Ntn4	NM_021320	4.595	8.398	0.409	0.877	0.409	8.398	6.67
Gimap8	NM_212486	2.732	1.087	1.24	12.906	1.087	12.906	6.664
Mysm1	NM_177239	3.16	0.511	9.063	2.395	0.511	9.063	6.662
Wdr24	NM_173741	2.828	8.056	0.361	1.173	0.361	8.056	6.654
Klri2	NM_177155	0.774	0.289	7.568	1.05	0.289	7.568	6.646
Cyth2	NM_001112701	0.346	0.959	2.99	7.945	0.346	7.945	6.644
Gmip	NM_198101	1.064	8.938	0.497	1.647	0.497	8.938	6.641
5730590G19Rik	NM_029835	0.2	0.2	0.401	6.964	0.2	6.964	6.636
Eif2c4	NM_153177	1.181	6.964	0.2	1.753	0.2	6.964	6.636
F3	NM_010171	1.357	1.366	6.964	0.2	0.2	6.964	6.636
Fmo3	NM_008030	0.2	0.2	6.964	0.2	0.2	6.964	6.636
Rsph9	NM_029338	0.221	0.493	6.964	0.2	0.2	6.964	6.636
C130022K22Rik	NM_172730	0.933	7.26	0.555	0.247	0.247	7.26	6.626
Hist1h1d	NM_145713	10.267	1.693	16.679	16.795	1.693	16.795	6.607
Synb	NM_173420	0.432	0.454	8.456	2.014	0.432	8.456	6.602
Ush1g	NM_176847	0.259	0.66	7.311	0.42	0.259	7.311	6.602
Ccdc155	NM_201374	0.2	0.2	6.916	0.2	0.2	6.916	6.595
Cdkn2d	NM_009878	1.072	0.2	6.916	6.681	0.2	6.916	6.595
Ces4a	NM_146213	2.204	6.916	0.507	0.2	0.2	6.916	6.595
Nrp2	NM_001077406	6.916	3.249	0.2	0.633	0.2	6.916	6.595
Slc29a3	NM_023596	18.252	20.821	2.313	14.123	2.313	20.821	6.586
Foxp4	NM_028767	3.891	15.348	1.803	1.485	1.485	15.348	6.58
Slfn5	NM_183201	5.028	12.906	3.506	28.641	3.506	28.641	6.577
Cyp2a4	NM_009997	38.854	27.096	8.282	5.063	5.063	38.854	6.573
Foxp4	NM_001110825	3.972	15.242	1.803	1.474	1.474	15.242	6.564
Arl15	NM_172595	2.888	0.2	6.869	5.315	0.2	6.869	6.556
Bpifc	NM_177772	0.2	0.655	0.835	6.869	0.2	6.869	6.556
Pold1	NM_011131	0.796	0.2	1.537	6.869	0.2	6.869	6.556
Tmem164	NM_177592	2.042	0.2	6.869	5.736	0.2	6.869	6.556
Polr3d	NM_025945	0.415	7.311	0.268	1.275	0.268	7.311	6.554
Hsd3b6	NM_013821	12.906	3.182	11.876	1.125	1.125	12.906	6.544
Sumf1	NM_145937	0.712	0.511	8.877	0.79	0.511	8.877	6.539
Herc3	NM_028705	1.945	10.629	0.779	2.99	0.779	10.629	6.536
Anks3	NM_028301	1.765	7.111	0.406	0.241	0.241	7.111	6.533
Dnmt1	NM_010066	8.634	1.301	11.472	14.026	1.301	14.026	6.529
Nfya	NM_010913	5.389	0.683	8.574	9.987	0.683	9.987	6.528
Nos1ap	NM_001109985	4.084	1.591	0.563	9.19	0.563	9.19	6.521
Epc1	NM_027497	8.112	3.784	0.398	3.58	0.398	8.112	6.519
Ddx17	NM_199079	1.395	12.126	5.657	1.014	1.014	12.126	6.517
Zfp322a	NM_001111107	2	7.727	0.339	0.551	0.339	7.727	6.517
Zfp322a	NM_172586	1.157	7.621	0.323	0.507	0.323	7.621	6.516
Iqsec3	NM_001033354	2.25	0.2	6.821	0.2	0.2	6.821	6.516
Nrp2	NM_001077407	6.821	3.294	0.2	0.633	0.2	6.821	6.516
Pik3cg	NM_020272	6.821	0.374	0.2	5.54	0.2	6.821	6.516
Plekhg1	NM_001033253	6.821	3.681	0.2	1.05	0.2	6.821	6.516
Sbno2	NM_183426	16.45	9.19	5.657	1.682	1.682	16.45	6.507
Foxp2	NM_212435	2.676	10.778	1.157	12.996	1.157	12.996	6.49
Csf1	NM_001113530	2.346	3.63	8	0.387	0.387	8	6.489
Zxdc	NM_173002	10.629	21.556	5.696	2.479	2.479	21.556	6.483
Foxp4	NM_001110824	4.056	15.242	1.828	1.505	1.505	15.242	6.483
Fancd2	NM_001033244	0.62	0.2	1.454	6.774	0.2	6.774	6.477
Tulp3	NM_011657	5.098	6.774	2.042	0.2	0.2	6.774	6.477
Dpf2	NM_011262	6.364	3.204	19.16	2.114	2.114	19.16	6.474
Spna2	NM_001076554	18.001	17.03	3.227	26.355	3.227	26.355	6.472
Rab11b	NM_008997	22.785	9.514	2.676	7.516	2.676	22.785	6.471
Foxp2	NM_053242	2.888	11.472	1.248	13.548	1.248	13.548	6.471
Lamb1	NM_008482	8.225	4.724	0.895	0.426	0.426	8.225	6.468
6330439K17Rik	NM_172859	0.49	0.646	4.408	8.634	0.49	8.634	6.467
Lcorl	NM_172153	8.112	0.409	0.801	5.464	0.409	8.112	6.467
Thbd	NM_009378	4.959	37.531	8.34	5.464	4.959	37.531	6.466
Cdk6	NM_009873	7.413	0.301	4.17	5.098	0.301	7.413	6.464
Zfp143	NM_009281	1.741	10.778	0.824	2.129	0.824	10.778	6.459
Letm2	NM_173012	0.521	1.569	1.659	8.815	0.521	8.815	6.452
Tnfsf10	NM_009425	5.938	14.32	1.376	3.387	1.376	14.32	6.449
Tmem209	NM_178625	1.753	0.363	3.01	7.781	0.363	7.781	6.44
Fcgr4	NM_144559	0.314	7.464	3.837	1.569	0.314	7.464	6.44
2010317E24Rik	NM_001081085	0.204	0.2	0.321	6.727	0.2	6.727	6.438
Ccnb2	NM_007630	0.237	0.2	6.727	0.595	0.2	6.727	6.438
Cd48	NM_007649	0.2	0.344	6.727	0.2	0.2	6.727	6.438
Hipk4	NM_001033315	0.2	0.2	0.2	6.727	0.2	6.727	6.438
Pars2	NM_001083887	2.158	0.2	1.753	6.727	0.2	6.727	6.438
Rab2b	NM_172601	1.516	6.727	0.2	0.2	0.2	6.727	6.438
Sept6	NM_019942	0.2	0.2	0.5	6.727	0.2	6.727	6.438
Tas1r3	NM_031872	6.727	0.328	0.2	0.2	0.2	6.727	6.438
Gstp2	NM_181796	124.5	50.563	32.447	18.507	18.507	124.5	6.434
Jdp2	NM_030887	0.518	8.754	8.34	0.616	0.518	8.754	6.427
Cdk2	NM_183417	0.5	8.225	1.028	0.435	0.435	8.225	6.427
Ccnj	NM_172839	4.17	4.724	0.722	10.056	0.722	10.056	6.421
Aspa	NM_023113	0.363	0.351	7.674	2.056	0.351	7.674	6.42
Tprn	NM_175286	0.993	2.346	11.794	2.042	0.993	11.794	6.419
Cd55	NM_010016	6.19	19.835	9	2.25	2.25	19.835	6.411
Ercc1	NM_001127324	0.344	6.681	0.2	0.255	0.2	6.681	6.399
Fam65c	NM_001080708	0.2	0.2	6.681	5.063	0.2	6.681	6.399
Itgam	NM_001082960	3.891	30.274	6.233	10.339	3.891	30.274	6.395
Slc7a11	NM_011990	1.149	0.624	0.959	9.383	0.624	9.383	6.393
Foxo3	NM_019740	60.129	60.129	33.825	8.574	8.574	60.129	6.385
Srfbp1	NM_026040	0.24	6.916	0.518	1.548	0.24	6.916	6.385
Sap130	NM_172965	7.16	11.551	0.966	5.098	0.966	11.551	6.384
Mettl7a2	NM_199477	23.918	3.555	2.908	13.833	2.908	23.918	6.376
Cxcl10	NM_021274	2.657	10.411	0.79	4.084	0.79	10.411	6.375
Parg	NM_011960	7.674	0.599	9.19	3.272	0.599	9.19	6.374
Lrp4	NM_172668	3.317	3.272	7.516	0.337	0.337	7.516	6.371
Mbtd1	NM_134012	2.346	1.181	0.321	7.413	0.321	7.413	6.369
Snapin	NM_133854	0.747	2.114	7.413	0.321	0.321	7.413	6.369
Myof	NM_001099634	0.213	6.727	0.532	1.803	0.213	6.727	6.369
Acap3	NM_207223	3.506	0.518	0.2	6.635	0.2	6.635	6.361
Camk2n2	NM_028420	0.2	0.2	6.635	0.503	0.2	6.635	6.361
Osgep	NM_133676	0.727	0.2	6.635	0.245	0.2	6.635	6.361
Wdfy2	NM_175546	6.635	0.707	0.2	0.2	0.2	6.635	6.361
Otud6b	NM_152812	3.095	0.914	0.582	9.063	0.582	9.063	6.36
Phax	NM_019996	0.633	0.451	8.225	0.563	0.451	8.225	6.359
Snord34	NR_002455	11.004	3.364	1.932	0.889	0.889	11.004	6.355
Tmem194	NM_173732	7.464	2.346	8.112	20.252	2.346	20.252	6.352
Cdk2	NM_016756	0.486	8.056	1	0.426	0.426	8.056	6.349
Npepl1	NM_213733	0.518	8.634	0.717	3.294	0.518	8.634	6.348
Slc25a12	NM_172436	5.657	9.448	0.646	0.774	0.646	9.448	6.347
Sass6	NM_028349	1.102	0.973	0.607	9.19	0.607	9.19	6.34
Pik3r4	NM_001081309	6.681	5.54	0.847	10.703	0.847	10.703	6.337
Meis2	NM_010825	9.849	5.897	0.712	1.32	0.712	9.849	6.337
Lrch3	NM_001081255	8.515	11.236	1.434	14.42	1.434	14.42	6.335
Vps39	NM_178851	2.085	7.062	7.013	0.274	0.274	7.062	6.33
Ndn	NM_010882	0.2	6.589	0.2	0.2	0.2	6.589	6.323
P2ry1	NM_008772	6.589	1.741	0.2	2.567	0.2	6.589	6.323
Pik3r3	NM_181585	1.329	7.464	0.339	3.053	0.339	7.464	6.321
Vps39	NM_147153	2.099	5.736	7.062	0.275	0.275	7.062	6.32
Tmem192	NM_028427	0.525	0.566	8.634	1.67	0.525	8.634	6.318
Malt1	NM_172833	6.681	2	0.853	10.703	0.853	10.703	6.317
Aasdh	NM_173765	0.398	0.325	7.362	0.563	0.325	7.362	6.309
Riok1	NM_024242	1.434	0.319	0.432	7.311	0.319	7.311	6.302
Prcp	NM_028243	0.219	0.301	6.453	6.681	0.219	6.681	6.3
Zfyve20	NM_030081	5.618	6.233	2.056	18.252	2.056	18.252	6.299
Amotl2	NM_019764	8.877	5.278	23.103	2.828	2.828	23.103	6.296
Fosb	NM_008036	0.707	7.26	0.758	0.312	0.312	7.26	6.295
Syt1	NM_009306	0.927	0.457	8.168	2.158	0.457	8.168	6.293
Spc24	NM_026282	0.467	1.495	8.225	1.516	0.467	8.225	6.29
Adamtsl4	NM_144899	0.2	0.2	6.543	0.2	0.2	6.543	6.285
Akr1b8	NM_008012	2.603	6.543	0.2	1.919	0.2	6.543	6.285
Nox4	NM_015760	0.586	1.366	0.2	6.543	0.2	6.543	6.285
Rpap1	NM_177294	5.063	0.2	4.79	6.543	0.2	6.543	6.285
Terf2	NM_001083118	1.647	0.2	3.249	6.543	0.2	6.543	6.285
Brms1l	NM_001037756	2.042	0.39	7.727	0.448	0.39	7.727	6.281
Casc3	NM_138660	4.199	0.818	0.595	9	0.595	9	6.271
Cc2d1a	NM_145970	5.938	0.94	11.158	2.028	0.94	11.158	6.269
Sipa1l3	NM_001081028	23.918	13.454	27.858	3.605	3.605	27.858	6.267
Cyth2	NM_011181	0.351	0.959	2.949	7.464	0.351	7.464	6.265
Cbfa2t2	NM_009823	5.352	3.031	18.507	2.114	2.114	18.507	6.264
Atad2	NM_027435	3.555	1.338	13.642	7.013	1.338	13.642	6.263
Fbxl5	NM_178729	2.395	8.634	1	0.54	0.54	8.634	6.257
Pdpk1	NM_001080773	4.17	8	0.438	1.659	0.438	8	6.257
Thap11	NM_021513	0.883	2.969	10.778	1.157	0.883	10.778	6.256
Tlk2	NM_001112705	3.732	9.383	0.979	0.66	0.66	9.383	6.256
Stxbp5	NM_001081344	14.52	3.531	1.485	10.056	1.485	14.52	6.247
Arhgap6	NM_009707	6.498	1.972	0.2	3.138	0.2	6.498	6.247
Fam188b	NM_177883	6.498	0.2	0.2	0.2	0.2	6.498	6.247
Rhbdf1	NM_010117	1.79	0.467	6.498	0.2	0.2	6.498	6.247
Zeb2	NM_015753	13.177	26.538	3.411	3.891	3.411	26.538	6.244
Rmi1	NM_028904	0.521	0.339	7.362	0.779	0.339	7.362	6.244
Cdk10	NM_194444	0.507	1.454	1.102	8.398	0.507	8.398	6.236
Cyp4f17	NM_001101445	0.247	3.758	6.774	0.48	0.247	6.774	6.236
Arhgap17	NM_001122640	2.908	8.225	0.48	0.697	0.48	8.225	6.235
Nfkb1	NM_008689	3.706	0.518	2.412	8.456	0.518	8.456	6.231
Nav1	NM_173437	8.225	26.909	4.084	3.482	3.482	26.909	6.227
Afap1	NM_027373	1.569	0.463	0.486	8.112	0.463	8.112	6.227
Adra2b	NM_009633	4.347	11.392	0.993	4.857	0.993	11.392	6.218
Ncapd2	NM_146171	4.199	0.859	10.556	7.727	0.859	10.556	6.218
Ctdp1	NM_026295	8.168	7.674	0.476	6.589	0.476	8.168	6.21
Cdyl2	NM_029441	0.578	0.2	1.526	6.453	0.2	6.453	6.21
Pramef8	NM_172877	4.438	6.453	3.227	0.2	0.2	6.453	6.21
Traf3ip1	NM_028718	2.114	6.453	0.2	1.753	0.2	6.453	6.21
Fam49a	NM_029758	5.696	3.482	0.973	11.236	0.973	11.236	6.203
0610040J01Rik	NM_029554	0.603	2.514	8.938	2.657	0.603	8.938	6.2
Arhgap17	NM_144529	2.908	8.168	0.48	0.49	0.48	8.168	6.196
Gpr165	NM_029536	0.233	0.547	6.635	1.357	0.233	6.635	6.191
Mybl1	NM_008651	3.204	19.293	4.141	2.282	2.282	19.293	6.184
AB099516	NM_001024672	7.413	0.637	2.085	0.361	0.361	7.413	6.181
Kntc1	NM_001042421	0.221	0.358	6.543	4.925	0.221	6.543	6.18
Wtap	NM_001113533	3.074	2.056	0.521	8.398	0.521	8.398	6.178
Exoc7	NM_016857	1.516	0.607	0.371	7.464	0.371	7.464	6.173
4930534B04Rik	NM_181815	6.409	0.2	0.847	3.758	0.2	6.409	6.172
Banp	NM_001110100	6.409	0.2	0.382	0.435	0.2	6.409	6.172
Gen1	NM_177331	0.218	0.2	6.409	1.932	0.2	6.409	6.172
Hist1h1a	NM_030609	5.464	0.2	6.148	6.409	0.2	6.409	6.172
Mme	NM_008604	1.028	0.476	0.2	6.409	0.2	6.409	6.172
Stk19	NM_019442	6.409	0.297	0.2	0.2	0.2	6.409	6.172
Urm1	NM_026615	2.028	6.409	0.722	0.2	0.2	6.409	6.172
Zfp935	NM_178875	0.314	6.409	0.664	0.2	0.2	6.409	6.172
Tgm1	NM_019984	1.705	1.879	7.413	0.363	0.363	7.413	6.17
Agk	NM_023538	3.317	7.727	0.415	3.34	0.415	7.727	6.169
Polr3e	NM_025298	6.869	4.691	0.275	2.085	0.275	6.869	6.169
Fos	NM_010234	3.204	6.869	24.933	22.009	3.204	24.933	6.168
Helz	NM_198298	20.393	2.809	22.471	6.364	2.809	22.471	6.162
Mad1l1	NM_010752	0.758	0.374	7.464	0.448	0.374	7.464	6.162
Per1	NM_011065	17.388	10.339	3.272	25.281	3.272	25.281	6.153
Tjp3	NM_013769	1.602	7.111	0.319	1.659	0.319	7.111	6.151
Cog2	NM_029746	1.376	6.821	0.441	0.272	0.272	6.821	6.15
Adam15	NM_001037722	0.966	10.056	11.081	1.693	0.966	11.081	6.145
Enho	NM_027147	0.356	2.219	6.821	0.274	0.274	6.821	6.141
Dennd3	NM_001081066	10.196	2.928	5.098	0.824	0.824	10.196	6.14
BC026590	NM_001081420	2.071	1.395	13.642	1.385	1.385	13.642	6.139
Mapk8	NM_016700	3.706	15.242	1.647	3.434	1.647	15.242	6.136
Wee1	NM_009516	2.071	1.31	13.177	2.868	1.31	13.177	6.136
Bbs9	NM_178415	0.973	4.469	6.364	0.2	0.2	6.364	6.136
Bbs9	NM_181316	0.966	4.438	6.364	0.2	0.2	6.364	6.136
Hspa12b	NM_028306	6.364	0.2	0.563	0.2	0.2	6.364	6.136
Mthfd1l	NM_172308	0.2	0.2	0.476	6.364	0.2	6.364	6.136
Zbtb22	NM_020625	1.329	0.2	0.551	6.364	0.2	6.364	6.136
Tbc1d25	NM_172478	1.79	9.126	0.651	1.087	0.651	9.126	6.135
Nol3	NM_030152	0.908	5.502	0.611	8.877	0.611	8.877	6.129
Zbtb20	NM_019778	32.9	26.538	4.532	16.564	4.532	32.9	6.128
Dlgap5	NM_144553	1.329	1.329	13.269	2.713	1.329	13.269	6.128
Cnot8	NM_026949	0.316	1.474	7.062	0.409	0.316	7.062	6.124
2810408M09Rik	NM_001007581	0.255	1.257	6.681	2.173	0.255	6.681	6.119
Arhgap17	NM_001122642	2.329	8	0.473	0.486	0.473	8	6.11
Arhgap17	NM_001122643	2.514	8	0.473	0.486	0.473	8	6.11
Arrdc3	NM_001042591	6.774	14.221	1.495	8.574	1.495	14.221	6.101
Ccdc142	NM_001081266	0.2	6.32	0.376	0.707	0.2	6.32	6.099
Ccne1	NM_007633	3.095	0.2	6.32	5.389	0.2	6.32	6.099
Epm2a	NM_010146	5.776	6.32	0.448	0.2	0.2	6.32	6.099
Foxn2	NM_180974	4.469	1.945	6.32	0.2	0.2	6.32	6.099
Rnf34	NM_030564	1.815	0.2	6.32	0.674	0.2	6.32	6.099
Arhgap17	NM_001122641	2.395	7.945	0.47	0.483	0.47	7.945	6.086
Rasgrp3	NM_207246	6.964	9	12.21	1.173	1.173	12.21	6.08
Aff1	NM_001080798	7.111	10.853	0.953	1.636	0.953	10.853	6.07
Aff1	NM_133919	7.21	10.853	0.953	1.625	0.953	10.853	6.07
Med23	NM_027347	5.897	0.953	1.181	10.853	0.953	10.853	6.07
Gm5088	NR_002862	1.173	0.361	7.26	1.125	0.361	7.26	6.069
Ggt6	NM_027819	2.085	8.225	14.32	1.526	1.526	14.32	6.064
Man2a2	NM_172903	2	0.2	0.655	6.277	0.2	6.277	6.063
Ncapg	NM_019438	0.2	0.366	6.277	1.803	0.2	6.277	6.063
Ocrl	NM_177215	0.5	0.2	6.277	1.454	0.2	6.277	6.063
Sox7	NM_011446	6.277	0.2	1.125	0.486	0.2	6.277	6.063
Zfp828	NM_181854	1.717	0.2	3.095	6.277	0.2	6.277	6.063
Mid1	NM_010797	20.393	3.117	23.918	9.126	3.117	23.918	6.053
Sox6	NM_001025559	8.574	2.828	0.582	4.595	0.582	8.574	6.051
Hivep2	NM_010437	17.03	14.621	35.261	4.993	4.993	35.261	6.05
Zmym2	NM_029498	8.694	3.294	8.168	0.603	0.603	8.694	6.048
Ikzf1	NM_009578	0.768	0.409	7.516	0.463	0.409	7.516	6.044
Mrps11	NM_026498	0.316	0.382	0.287	6.774	0.287	6.774	6.04
Mrpl35	NM_025430	0.235	6.453	2.099	0.586	0.235	6.453	6.036
Amotl1	NM_001081395	13.929	21.407	12.126	2.713	2.713	21.407	6.034
Clca2	NM_030601	0.2	6.233	2.346	0.2	0.2	6.233	6.026
Susd2	NM_027890	6.233	0.927	0.2	0.2	0.2	6.233	6.026
Taf8	NM_022015	6.233	1.892	0.2	0.387	0.2	6.233	6.026
Tnfsf9	NM_009404	0.2	0.2	0.2	6.233	0.2	6.233	6.026
Zmynd19	NM_026021	0.46	0.301	0.2	6.233	0.2	6.233	6.026
Rhobtb2	NM_153514	3.095	1.717	7.89	0.476	0.476	7.89	6.022
Armc9	NM_030184	3.16	6.774	0.308	0.291	0.291	6.774	6.021
Sipa1l2	NM_001081337	6.964	1.181	3.074	12.126	1.181	12.126	6.018
Rdh13	NM_175372	2.639	0.356	0.379	7.16	0.356	7.16	6.018
Atpaf1	NM_181040	9.126	0.707	0.683	8.225	0.683	9.126	6.017
Ppp2r2a	NM_028032	6.021	11.551	1.087	3.891	1.087	11.551	6.015
Rnmt	NM_026440	7.21	0.366	1.729	2.949	0.366	7.21	6.01
Cyth3	NM_011182	16.223	1.866	1.972	6.409	1.866	16.223	6.009
Zfp367	NM_175494	4.141	6.021	29.857	5.736	4.141	29.857	6.002
Thap7	NM_026909	1.495	7.781	0.503	0.463	0.463	7.781	6.001
Slc41a1	NM_173865	2.114	3.482	9.514	0.753	0.753	9.514	5.999
Gja5	NM_008121	0.2	0.2	0.2	6.19	0.2	6.19	5.991
Slc19a1	NM_031196	2.071	0.2	0.423	6.19	0.2	6.19	5.991
Pdgfrb	NM_008809	8.398	2.888	2.908	0.57	0.57	8.398	5.984
Actg2	NM_009610	0.209	0.39	0.312	6.233	0.209	6.233	5.984
Npat	NM_001081152	6.105	11.004	1.007	8.754	1.007	11.004	5.981
Mlxip	NM_133917	14.825	14.42	1.647	8.282	1.647	14.825	5.978
Dagla	NM_198114	4.408	0.835	0.525	8.112	0.525	8.112	5.975
Adam15	NM_009614	0.959	9.849	10.703	1.569	0.959	10.703	5.973
Fzd7	NM_008057	1.248	0.418	7.464	6.498	0.418	7.464	5.971
8430406I07Rik	NM_028984	0.674	0.31	0.503	6.821	0.31	6.821	5.971
Tlk2	NM_011903	3.506	9.19	0.966	0.707	0.707	9.19	5.969
Rbm12b	NM_028226	2.445	0.384	0.521	7.26	0.384	7.26	5.967
Dusp10	NM_022019	0.599	7.062	0.351	0.812	0.351	7.062	5.967
Zfp866	NM_177899	1.647	11.314	1.064	6.277	1.064	11.314	5.965
Cog7	NM_001033318	8.938	2.085	17.388	13.929	2.085	17.388	5.961
Ikzf1	NM_001025597	1.007	0.412	7.413	0.467	0.412	7.413	5.959
Prg4	NM_001110146	0.607	1.454	8.574	3.031	0.607	8.574	5.957
Btbd16	NM_001081038	0.2	6.148	0.432	0.993	0.2	6.148	5.955
Fads3	NM_021890	2.949	0.2	1	6.148	0.2	6.148	5.955
Fkbp7	NM_010222	0.511	1.283	6.148	0.2	0.2	6.148	5.955
Pars2	NM_172272	1.266	0.2	1.189	6.148	0.2	6.148	5.955
Pde6d	NM_008801	1.31	0.283	6.148	0.2	0.2	6.148	5.955
Cad	NM_023525	5.028	1.625	14.621	8.282	1.625	14.621	5.952
Zfp174	NM_001081217	6.589	0.551	0.717	0.275	0.275	6.589	5.95
Sec23ip	NM_001029982	2.949	10.056	2.828	0.859	0.859	10.056	5.949
Crkl	NM_007764	3.249	10.126	1.301	0.871	0.871	10.126	5.948
N4bp2l1	NM_133898	0.871	4.724	10.126	2.621	0.871	10.126	5.948
Cdk13	NM_001081058	12.641	15.78	1.828	7.945	1.828	15.78	5.934
Manba	NM_027288	0.42	3.01	0.287	6.635	0.287	6.635	5.931
Col6a2	NM_146007	3.706	7.568	26.909	18.636	3.706	26.909	5.93
Nadsyn1	NM_030221	2.514	2.848	0.376	7.16	0.376	7.16	5.929
Nln	NM_029447	5.315	7.16	0.376	7.062	0.376	7.16	5.929
Mthfd2	NM_008638	0.2	0.342	6.105	2.969	0.2	6.105	5.92
Pacs1	NM_153129	0.2	0.2	0.94	6.105	0.2	6.105	5.92
Spin4	NM_178753	0.927	0.2	0.2	6.105	0.2	6.105	5.92
Loxl4	NM_053083	1.32	1.495	2.129	12.729	1.32	12.729	5.919
Vps16	NM_030559	2.114	6.727	0.306	0.901	0.306	6.727	5.918
Wars	NM_011710	0.314	6.774	1.24	0.624	0.314	6.774	5.915
Top3b	NM_011624	0.62	8.574	1.32	0.702	0.62	8.574	5.911
Uspl1	NM_001115153	2.395	11.158	1.057	1.485	1.057	11.158	5.91
Pop1	NM_026340	0.94	1.133	0.707	9.063	0.707	9.063	5.895
Nktr	NM_010918	3.458	0.94	0.49	7.781	0.49	7.781	5.895
Smarcad1	NM_007958	5.315	0.518	7.945	0.697	0.518	7.945	5.894
Tmem87a	NM_173734	2.378	9.918	0.853	2.085	0.853	9.918	5.893
Dstyk	NM_172516	10.196	0.901	5.776	8.634	0.901	10.196	5.889
Uba6	NM_172712	14.723	9.063	1.67	2.676	1.67	14.723	5.888
Ceacam2	NM_001113369	12.553	25.107	3.434	5.938	3.434	25.107	5.887
Tmtc2	NM_177368	6.105	0.927	2.868	10.339	0.927	10.339	5.885
Fam193b	NM_145382	0.259	0.722	0.865	6.409	0.259	6.409	5.885
2310003L22Rik	NM_027093	0.2	0.314	0.2	6.063	0.2	6.063	5.884
Brd9	NM_001024508	1.165	0.2	6.063	1.753	0.2	6.063	5.884
Hspa2	NM_001002012	1.248	0.611	6.063	0.2	0.2	6.063	5.884
Hspa2	NM_008301	0.563	0.616	6.063	0.2	0.2	6.063	5.884
Sh3glb2	NM_139302	0.532	0.2	0.274	6.063	0.2	6.063	5.884
Tlr1	NM_030682	0.2	0.2	6.063	0.2	0.2	6.063	5.884
Ppic	NM_008908	1.24	0.316	6.32	0.245	0.245	6.32	5.88
C330019G07Rik	NM_194340	6.105	18.001	3.074	22.943	3.074	22.943	5.877
Zfp644	NM_026856	8.574	6.635	2.713	20.821	2.713	20.821	5.877
Hsdl1	NM_175185	6.681	9.918	0.859	1.32	0.859	9.918	5.874
Incenp	NM_016692	15.671	12.042	75.584	38.586	12.042	75.584	5.872
BC057022	NM_001004180	0.382	7.111	6.964	0.559	0.382	7.111	5.871
Dab2	NM_001037905	4.084	11.004	15.671	1.84	1.84	15.671	5.869
Dpp4	NM_010074	0.986	2.219	6.589	0.293	0.293	6.589	5.868
A230051G13Rik	NM_173785	0.946	0.603	0.678	8.398	0.603	8.398	5.863
Robo4	NM_028783	5.856	7.674	0.48	0.901	0.48	7.674	5.862
2310037I24Rik	NM_133714	4.925	1.485	13.548	6.063	1.485	13.548	5.855
Ifngr1	NM_010511	2.099	8.938	0.829	0.697	0.697	8.938	5.855
Rnu73b	NR_004418	6.727	0.321	4.724	1.659	0.321	6.727	5.85
Bank1	NM_001033350	0.979	5.278	6.021	0.2	0.2	6.021	5.85
Liph	NM_001083894	0.297	6.021	0.321	0.2	0.2	6.021	5.85
Qrfp	NM_183424	0.2	0.2	0.2	6.021	0.2	6.021	5.85
Spsb1	NM_029035	2.235	1.803	0.2	6.021	0.2	6.021	5.85
Cstf3	NM_145529	0.448	2.056	7.464	5.098	0.448	7.464	5.847
Exosc5	NM_138586	0.559	0.595	0.966	8.112	0.559	8.112	5.846
Cdyl	NM_001123386	7.516	0.883	2.158	0.457	0.457	7.516	5.845
Syne2	NM_001005510	30.065	32.447	4.724	25.281	4.724	32.447	5.843
Zfp781	NM_199062	9.781	8.112	1.141	0.847	0.847	9.781	5.838
Zbtb34	NM_001085507	27.858	3.945	8.754	9.514	3.945	27.858	5.836
Rab31	NM_133685	1.58	6.774	0.332	0.92	0.332	6.774	5.836
Pgap2	NM_145583	0.807	6.727	0.325	0.344	0.325	6.727	5.83
Dysf	NM_021469	15.78	1.879	2.514	10.196	1.879	15.78	5.828
Zfp362	NM_001081098	6.105	7.16	2.99	0.401	0.401	7.16	5.826
Mina	NM_025910	0.409	0.392	7.111	1.301	0.392	7.111	5.825
Apba2	NM_007461	0.287	0.536	6.498	1.292	0.287	6.498	5.825
Ing2	NM_023503	0.503	0.287	6.498	0.299	0.287	6.498	5.825
Chsy1	NM_001081163	1.266	1.879	0.518	7.835	0.518	7.835	5.822
Cnksr3	NM_172546	3.387	9.646	1.879	0.829	0.829	9.646	5.82
Man1b1	NM_001029983	0.877	2.908	1.31	9.918	0.877	9.918	5.818
Steap2	NM_001103157	8.398	0.616	5.816	5.464	0.616	8.398	5.817
Emr4	NM_139138	11.794	8.515	34.06	5.028	5.028	34.06	5.816
Fbxo18	NM_015792	0.763	1.385	1.32	9.254	0.763	9.254	5.816
Cenph	NM_021886	0.2	0.2	5.979	0.2	0.2	5.979	5.815
Klf16	NM_078477	0.807	5.979	0.2	0.669	0.2	5.979	5.815
Pak1	NM_011035	2.144	5.979	0.379	0.2	0.2	5.979	5.815
Plscr4	NM_178711	1.424	5.426	5.979	0.2	0.2	5.979	5.815
Sash3	NM_028773	0.2	5.979	2.549	0.2	0.2	5.979	5.815
Ptprg	NM_008981	0.953	6.364	10.339	3.972	0.953	10.339	5.807
Mical2	NM_177282	1.613	0.532	7.89	2.77	0.532	7.89	5.802
Lepre1	NM_019783	3.364	0.914	0.779	9.318	0.779	9.318	5.799
Nck2	NM_010879	0.796	7.516	0.47	4.287	0.47	7.516	5.794
Dpysl2	NM_009955	7.362	6.105	0.727	9	0.727	9	5.791
Crebl2	NM_177687	2.514	1.141	2.219	11.392	1.141	11.392	5.789
Kcnc3	NM_008422	8	3.138	0.555	6.453	0.555	8	5.789
Uspl1	NM_001115149	2.297	10.778	1.035	1.424	1.035	10.778	5.787
Armc8	NM_028768	6.869	1.283	12.21	4.408	1.283	12.21	5.785
Slc35a2	NM_078484	0.215	2.014	1.31	6.021	0.215	6.021	5.78
Arhgef40	NM_198249	5.063	5.938	0.59	0.2	0.2	5.938	5.78
Slx1b	NM_029420	0.325	3.918	0.2	5.938	0.2	5.938	5.78
Chchd8	NM_183270	2.428	1.173	11.551	2.042	1.173	11.551	5.777
Lpl	NM_008509	0.559	8	6.964	6.063	0.559	8	5.774
Mrm1	NM_145433	3.16	5.54	10.703	1.028	1.028	10.703	5.771
Tnrc18	NM_178242	20.535	2.732	3.681	6.964	2.732	20.535	5.77
Cdk13	NM_027118	12.467	15.242	1.815	7.945	1.815	15.242	5.77
Col12a1	NM_007730	2.158	6.869	0.366	0.42	0.366	6.869	5.76
Hmgxb3	NM_134134	2.713	11.236	1.125	2.158	1.125	11.236	5.758
Pop5	NM_026398	0.257	0.337	6.233	0.328	0.257	6.233	5.754
Nt5dc3	NM_175331	9.987	3.482	0.946	10.196	0.946	10.196	5.753
Gga3	NM_173048	4.287	2.428	2.282	17.877	2.282	17.877	5.752
Pop1	NM_152894	1.014	1.157	0.717	8.877	0.717	8.877	5.752
Tbx20	NM_194263	2.621	6.277	0.603	0.266	0.266	6.277	5.747
1700030K09Rik	NM_028170	5.897	0.366	0.2	0.2	0.2	5.897	5.746
Aste1	NM_025651	0.295	5.897	0.2	0.2	0.2	5.897	5.746
Cidec	NM_178373	0.49	0.2	0.2	5.897	0.2	5.897	5.746
Ino80e	NM_153580	2.657	0.2	5.897	0.395	0.2	5.897	5.746
Klhdc8a	NM_144810	1.79	2.657	5.897	0.2	0.2	5.897	5.746
Lysmd4	NM_175215	1.214	0.2	1.932	5.897	0.2	5.897	5.746
Ssh1	NM_198109	2.479	5.897	1.591	0.2	0.2	5.897	5.746
Zfp772	NM_145577	0.693	5.897	0.349	0.2	0.2	5.897	5.746
Slc3a1	NM_009205	0.297	3.605	6.453	0.763	0.297	6.453	5.745
Pag1	NM_053182	7.26	6.277	0.438	1.464	0.438	7.26	5.743
Gmppb	NM_177910	3.34	0.387	6.964	3.01	0.387	6.964	5.743
Ceacam2	NM_007543	12.381	24.59	3.458	5.938	3.458	24.59	5.74
Dll3	NM_007866	0.268	6.233	0.261	0.321	0.261	6.233	5.738
Aatk	NM_007377	12.553	8.225	12.906	1.424	1.424	12.906	5.737
Spata2	NM_170756	6.635	33.359	20.112	4.993	4.993	33.359	5.733
Steap2	NM_028734	8.225	0.611	5.776	5.389	0.611	8.225	5.725
Alox12	NM_007440	1.301	0.426	7.16	1.376	0.426	7.16	5.721
Gnpda1	NM_011937	4.469	4.857	6.32	30.274	4.469	30.274	5.718
Wfdc13	NM_001012704	0.582	0.536	7.781	3.053	0.536	7.781	5.717
Mnt	NM_010813	10.196	4.317	0.959	8.112	0.959	10.196	5.715
Necap2	NM_025383	7.362	2.603	0.463	1.879	0.463	7.362	5.714
Dennd2c	NM_177857	0.2	0.2	0.363	5.856	0.2	5.856	5.712
Mamdc2	NM_174857	5.856	0.312	0.2	0.595	0.2	5.856	5.712
Ubash3b	NM_176860	5.856	0.379	4.724	0.2	0.2	5.856	5.712
Zc3h10	NM_134003	2.114	5.856	0.467	0.2	0.2	5.856	5.712
Dip2c	NM_001081426	15.242	4.857	9.448	32.447	4.857	32.447	5.711
Ncor2	NM_011424	33.591	13.269	19.427	5.063	5.063	33.591	5.705
Fbxo17	NM_015796	6.498	0.812	0.314	0.323	0.314	6.498	5.705
Fam82b	NM_025476	1.879	2.868	7.311	0.457	0.457	7.311	5.704
Arl2	NM_019722	17.268	6.498	2.204	3.117	2.204	17.268	5.702
Taf4a	NM_001081092	0.829	1.149	0.363	6.774	0.363	6.774	5.702
Pcdhb5	NM_053130	0.285	0.356	6.32	2.567	0.285	6.32	5.696
Itsn1	NM_001110276	13.086	1.505	1.474	1.905	1.474	13.086	5.693
Slc22a19	NM_144785	0.518	6.821	0.785	0.374	0.374	6.821	5.693
Itgb6	NM_021359	0.366	0.543	6.774	1.31	0.366	6.774	5.691
Trim26	NM_001025599	1.072	1.057	10.703	2.676	1.057	10.703	5.69
Fyttd1	NM_027226	1.014	7.362	0.47	0.737	0.47	7.362	5.689
Men1	NM_008583	1.007	1.464	2.428	10.411	1.007	10.411	5.686
Rpp40	NM_145938	0.48	0.646	7.413	1.275	0.48	7.413	5.686
Cpne8	NM_025815	0.319	6.498	0.566	1.853	0.319	6.498	5.686
Snx33	NM_175483	6.453	3.095	0.312	2.828	0.312	6.453	5.68
Acvr1c	NM_001033369	0.2	0.2	5.816	0.2	0.2	5.816	5.679
Ccr3	NM_009914	0.2	0.2	5.816	0.2	0.2	5.816	5.679
Lpxn	NM_134152	5.816	0.2	0.287	0.2	0.2	5.816	5.679
Rapgef3	NM_144850	0.426	0.2	1.404	5.816	0.2	5.816	5.679
Hist1h1e	NM_015787	24.084	48.84	7.781	7.835	7.781	48.84	5.676
Cdk10	NM_194446	0.688	1.892	1.117	8.574	0.688	8.574	5.673
Gtpbp3	NM_032544	0.483	7.413	0.946	5.736	0.483	7.413	5.673
Alg12	NM_145477	2.868	1.376	0.438	7.16	0.438	7.16	5.673
F8	NM_007977	11.794	6.727	19.027	2.532	2.532	19.027	5.671
Ints8	NM_178112	1.986	3.784	12.467	1.376	1.376	12.467	5.669
Xrn1	NM_011916	12.295	5.205	3.58	24.933	3.58	24.933	5.662
Xpo5	NM_028198	2.848	0.737	4.891	8.815	0.737	8.815	5.65
Pola2	NM_008893	4.056	8.225	0.959	0.633	0.633	8.225	5.649
Pik3r5	NM_177320	1.495	5.426	13.086	5.028	1.495	13.086	5.646
Coil	NM_016706	0.697	0.369	6.727	3.891	0.369	6.727	5.646
Nek3	NM_011848	2.412	5.776	0.2	2.603	0.2	5.776	5.645
Sac3d1	NM_133678	0.2	0.301	5.776	0.877	0.2	5.776	5.645
Tia1	NM_011585	0.387	0.2	1.117	5.776	0.2	5.776	5.645
Uprt	NM_001081189	0.847	5.776	1.231	0.2	0.2	5.776	5.645
Brd3	NM_001113573	10.778	15.032	1.84	9.781	1.84	15.032	5.644
Ripk1	NM_009068	3.117	0.595	8	1.181	0.595	8	5.644
Nin	NM_008697	2.479	3.706	18.636	9.514	2.479	18.636	5.643
C1qtnf1	NM_019959	10.853	6.364	1.102	10.778	1.102	10.853	5.639
Tmem184b	NM_172608	4.563	2.099	5.464	16.45	2.099	16.45	5.63
H2-Eb1	NM_010382	1.014	10.339	2.266	1.659	1.014	10.339	5.63
Celf2	NM_001110231	1.815	14.825	6.589	9.063	1.815	14.825	5.622
Rnf103	NM_009543	1.693	1.149	11.081	1.729	1.149	11.081	5.622
Uspl1	NM_001115150	2	10.483	1.042	1.385	1.042	10.483	5.622
Nkrf	NM_029891	1.248	2.77	0.768	8.938	0.768	8.938	5.62
Eps8l2	NM_133191	2.868	9.714	0.908	1.613	0.908	9.714	5.616
Kif21b	NM_001039472	9.714	0.908	5.134	1.753	0.908	9.714	5.616
Sipa1l1	NM_172579	2.189	14.32	1.729	2.949	1.729	14.32	5.614
Cyr61	NM_010516	1.602	5.979	0.257	0.243	0.243	5.979	5.614
Tor3a	NM_023141	0.543	0.979	5.979	0.243	0.243	5.979	5.614
2810405K02Rik	NM_025582	0.62	1.58	5.736	0.2	0.2	5.736	5.612
Slc41a3	NM_027868	0.2	0.46	5.736	0.624	0.2	5.736	5.612
Rpl14	NM_025974	1.021	1.248	10.339	2.77	1.021	10.339	5.61
Sdhaf2	NM_025333	0.559	4.084	7.727	1.102	0.559	7.727	5.599
Usp20	NM_028846	6.453	0.574	0.332	0.768	0.332	6.453	5.595
Elk3	NM_013508	5.278	6.635	0.366	5.278	0.366	6.635	5.589
Map3k5	NM_008580	9.063	3.58	0.801	4.028	0.801	9.063	5.587
Apol7a	NM_029419	0.525	0.763	1.434	7.516	0.525	7.516	5.585
Ap4e1	NM_175550	4.287	2.412	1.007	10.196	1.007	10.196	5.579
Itga2b	NM_010575	0.212	5.696	0.2	0.2	0.2	5.696	5.579
Lig1	NM_010715	0.215	0.2	5.696	2.189	0.2	5.696	5.579
Zbtb7c	NM_145356	1.087	5.696	0.2	0.779	0.2	5.696	5.579
Pla2g4b	NM_145378	4.563	14.42	1.765	3.531	1.765	14.42	5.576
Nat14	NM_201355	0.361	0.763	6.589	5.736	0.361	6.589	5.576
Cbx4	NM_007625	9.849	10.267	15.562	1.972	1.972	15.562	5.572
Steap2	NM_001103156	7.945	0.607	5.696	5.426	0.607	7.945	5.566
Ostf1	NM_017375	2.014	4.438	0.54	7.568	0.54	7.568	5.565
Acss2	NM_019811	1.591	1.879	9.781	0.94	0.94	9.781	5.559
Arid4b	NM_194262	3.01	2	15.671	6.277	2	15.671	5.557
Klf11	NM_178357	16.912	3.891	26.173	7.26	3.891	26.173	5.556
Nr6a1	NM_010264	14.825	20.821	2.928	9.646	2.928	20.821	5.555
4632428N05Rik	NM_028732	2.908	6.063	13.086	1.537	1.537	13.086	5.553
Pds5b	NM_175310	3.58	0.859	9.318	6.148	0.859	9.318	5.552
Slc9a6	NM_172780	1.58	1.248	0.563	7.674	0.563	7.674	5.551
Heatr5a	NM_177171	18.896	23.425	25.992	3.864	3.864	25.992	5.55
Lrrc40	NM_024194	1.986	6.681	0.384	4.347	0.384	6.681	5.549
Cd300lb	NM_199221	0.702	5.657	0.2	1.569	0.2	5.657	5.546
Ppwd1	NM_172807	0.2	1.693	5.657	5.54	0.2	5.657	5.546
Zdhhc15	NM_175358	0.2	0.2	0.2	5.657	0.2	5.657	5.546
Suv420h1	NM_144871	3.272	7.111	0.463	1.815	0.463	7.111	5.543
Tbc1d8	NM_018775	2.99	1.613	6.964	0.438	0.438	6.964	5.537
Clptm1	NM_019649	1.892	9.383	0.877	3.317	0.877	9.383	5.533
Tm6sf2	NM_181540	1.283	7.781	11.632	10.483	1.283	11.632	5.532
Mfsd2a	NM_029662	13.086	3.681	1.548	5.278	1.548	13.086	5.529
Trim2	NM_030706	1.866	0.532	0.94	7.464	0.532	7.464	5.524
Smc6	NM_025695	0.486	7.21	6.498	0.582	0.486	7.21	5.524
Stox2	NM_001114311	6.589	0.374	3.117	0.629	0.374	6.589	5.524
Gpr124	NM_054044	8.694	11.004	17.03	2.266	2.266	17.03	5.521
4832428D23Rik	NM_207281	0.257	0.328	1.729	5.938	0.257	5.938	5.519
Acvr1c	NM_001111030	0.2	0.2	5.618	0.2	0.2	5.618	5.514
Cdc45	NM_009862	0.337	0.2	2.071	5.618	0.2	5.618	5.514
Ckap2l	NM_181589	0.2	0.2	0.441	5.618	0.2	5.618	5.514
Gpnmb	NM_053110	4.17	0.2	0.2	5.618	0.2	5.618	5.514
Pex10	NM_001042407	5.618	0.785	0.2	0.403	0.2	5.618	5.514
Zfyve9	NM_183300	1.741	0.2	5.618	1.05	0.2	5.618	5.514
Trappc9	NM_180662	10.483	3.655	6.543	1.087	1.087	10.483	5.503
Sh2d3c	NM_013781	7.21	6.32	5.579	0.493	0.493	7.21	5.499
Acot8	NM_133240	2	3.095	0.521	7.362	0.521	7.362	5.497
Ugt2b38	NM_133894	4.287	12.295	28.051	12.553	4.287	28.051	5.495
A430107O13Rik	NM_001081351	4	1.58	5.242	13.177	1.58	13.177	5.495
Zfp748	NM_001035231	1.064	5.696	10.339	3.681	1.064	10.339	5.493
Fam40a	NM_153563	0.966	6.148	0.301	0.379	0.301	6.148	5.492
Pitrm1	NM_145131	3.272	2.828	11.158	1.214	1.214	11.158	5.491
Pgm2l1	NM_027629	7.16	6.727	0.486	1.815	0.486	7.16	5.49
Ppp1r16a	NM_033371	2.266	6.105	0.295	0.933	0.295	6.105	5.485
Asf1b	NM_024184	0.2	0.2	5.579	1.67	0.2	5.579	5.481
Dut	NM_023595	0.707	0.2	5.579	1.173	0.2	5.579	5.481
Slc41a3	NM_001037493	0.2	0.454	5.579	0.651	0.2	5.579	5.481
Ttc30a1	NM_030188	5.579	0.325	0.2	1.636	0.2	5.579	5.481
Ttc30a2	NM_001081228	5.579	0.344	0.2	1.087	0.2	5.579	5.481
Ercc5	NM_011729	1.338	7.16	0.49	3.655	0.49	7.16	5.478
Ano6	NM_175344	4.347	0.555	7.516	4.257	0.555	7.516	5.477
Fam114a2	NM_026342	1.526	7.413	0.536	1.214	0.536	7.413	5.477
Cpeb3	NM_198300	13.929	13.361	1.729	6.409	1.729	13.929	5.47
Rbm26	NM_134077	3.784	8	0.646	2	0.646	8	5.467
Gm6484	NM_001080940	0.973	0.316	5.736	6.19	0.316	6.19	5.462
Kitl	NM_013598	6.19	0.316	1.828	0.525	0.316	6.19	5.462
Hfe	NM_010424	0.432	1.613	6.821	0.664	0.432	6.821	5.461
Poglut1	NM_172380	0.532	5.897	7.362	0.678	0.532	7.362	5.457
6530401N04Rik	NM_029545	1.444	0.2	5.54	4.377	0.2	5.54	5.449
Bbs2	NM_026116	5.54	0.94	1.548	0.2	0.2	5.54	5.449
Gin1	NM_026250	2.549	5.54	0.566	0.2	0.2	5.54	5.449
Magee1	NM_053201	1.338	0.2	5.54	0.268	0.2	5.54	5.449
Tmem39a	NM_026407	6.105	1.157	2.567	0.306	0.306	6.105	5.442
Tcp11l2	NM_146008	4.959	3.555	1.165	10.778	1.165	10.778	5.441
Cdyl	NM_009881	6.821	1.05	2.158	0.441	0.441	6.821	5.426
Bcl9	NM_029933	13.361	5.352	1.647	13.086	1.647	13.361	5.425
Fanci	NM_145946	0.213	1.021	0.497	5.579	0.213	5.579	5.423
Usp38	NM_027554	9.918	3.387	1.014	7.568	1.014	9.918	5.421
Tssc4	NM_138631	0.295	6.021	1.11	0.503	0.295	6.021	5.421
5031414D18Rik	NM_198642	5.502	0.2	0.2	1.485	0.2	5.502	5.417
Emb	NM_010330	0.2	5.502	5.063	0.2	0.2	5.502	5.417
Gatsl3	NM_028022	0.2	0.2	0.979	5.502	0.2	5.502	5.417
Gins3	NM_030198	0.2	0.2	0.2	5.502	0.2	5.502	5.417
Slc39a13	NM_026721	0.79	5.502	4.287	0.2	0.2	5.502	5.417
Ubn1	NM_026666	7.26	1.395	11.959	8.877	1.395	11.959	5.411
Mcm10	NM_027290	4.595	6.821	11.551	1.32	1.32	11.551	5.411
Tnxb	NM_031176	7.89	8.398	1.248	11.158	1.248	11.158	5.408
Lrba	NM_001077687	21.259	3.117	8.456	11.004	3.117	21.259	5.407
Sumo1	NM_009460	0.438	0.514	5.897	0.275	0.275	5.897	5.407
Stat2	NM_019963	5.736	14.42	4.112	1.853	1.853	14.42	5.405
Ncam1	NM_001081445	0.908	0.547	7.362	1.866	0.547	7.362	5.404
Klhl13	NM_026167	1.102	0.363	6.364	5.063	0.363	6.364	5.401
Tsnax	NM_016909	11.876	6.964	1.385	3.972	1.385	11.876	5.399
Vps13a	NM_173028	11.314	12.467	15.889	2.129	2.129	15.889	5.398
Atp2b2	NM_009723	2	0.785	1.602	8.634	0.785	8.634	5.398
Znrf3	NM_001080924	3.605	4.112	8.456	0.753	0.753	8.456	5.395
E330016A19Rik	NM_173386	0.301	0.582	6.021	0.683	0.301	6.021	5.395
Mlxip	NM_177582	5.938	10.629	1.157	1.682	1.157	10.629	5.392
Abl1	NM_009594	15.889	16.912	4.724	29.857	4.724	29.857	5.391
Plek	NM_019549	0.514	7.16	4.257	5.579	0.514	7.16	5.39
Abl1	NM_001112703	19.027	17.388	4.925	30.91	4.925	30.91	5.386
Pik3cd	NM_001029837	5.464	0.2	0.361	0.79	0.2	5.464	5.386
Hmgxb3	NM_178277	2.888	11.392	1.301	2.235	1.301	11.392	5.385
Slc30a4	NM_011774	16	4.563	2.158	4.028	2.158	16	5.382
Myo1d	NM_177390	3.972	1.31	0.354	6.277	0.354	6.277	5.376
Map3k4	NM_011948	6.063	0.933	0.314	2.567	0.314	6.063	5.374
2310021P13Rik	NM_027996	6.821	7.16	7.568	0.595	0.595	7.568	5.373
Prss43	NM_199471	0.722	3.864	2.173	8.225	0.722	8.225	5.357
Moap1	NM_022323	2.77	6.498	2.462	0.401	0.401	6.498	5.354
Ercc4	NM_015769	5.426	0.483	0.39	0.2	0.2	5.426	5.354
Fstl3	NM_031380	0.2	0.2	0.2	5.426	0.2	5.426	5.354
Ptprs	NM_011218	5.426	0.2	0.2	0.2	0.2	5.426	5.354
Uaca	NM_028283	3.138	0.2	5.426	0.2	0.2	5.426	5.354
Cbfa2t2	NM_172860	5.389	3.387	18.379	2.621	2.621	18.379	5.352
Mib2	NM_145124	6.021	1.613	0.312	0.438	0.312	6.021	5.351
2700007P21Rik	NM_001025102	0.559	0.384	0.369	6.32	0.369	6.32	5.349
Papd4	NM_133905	4.228	8.877	0.847	0.871	0.847	8.877	5.348
Mlh3	NM_175337	2.908	7.674	0.624	1.79	0.624	7.674	5.341
Bmpr1a	NM_009758	4.438	6.774	0.92	9.254	0.92	9.254	5.34
Lrrc8c	NM_133897	1.474	12.21	8	1.892	1.474	12.21	5.339
Mef2d	NM_133665	10.778	8.225	4.79	1.206	1.206	10.778	5.339
Crx	NM_007770	6.916	2.828	6.498	19.427	2.828	19.427	5.336
Slc4a2	NM_009207	5.897	1.05	0.293	3.182	0.293	5.897	5.333
Tiprl	NM_145513	2.189	3.811	16	2.428	2.189	16	5.332
Hsf2	NM_008297	0.521	2.158	5.938	0.301	0.301	5.938	5.331
Il1rn	NM_031167	0.853	2.949	0.301	5.938	0.301	5.938	5.331
Phrf1	NM_001081118	3.204	6.774	21.407	3.555	3.204	21.407	5.33
Zc3h7b	NM_001081016	1.591	8.938	4	0.865	0.865	8.938	5.33
Mcm2	NM_008564	2.77	0.358	6.233	1.072	0.358	6.233	5.325
Arid4b	NM_198122	2.479	1.972	14.825	6.148	1.972	14.825	5.324
E2f2	NM_177733	1.32	0.2	0.674	5.389	0.2	5.389	5.323
Pde4dip	NM_177145	0.2	5.389	4.347	0.2	0.2	5.389	5.323
Prm1	NM_013637	0.2	0.2	5.389	0.2	0.2	5.389	5.323
Shcbp1	NM_011369	1.526	0.2	5.389	0.586	0.2	5.389	5.323
Ehbp1l1	NM_001114597	2.676	3.249	1.613	12.906	1.613	12.906	5.321
B3gnt3	NM_028189	2.657	0.312	5.979	0.514	0.312	5.979	5.319
Hist1h2bj	NM_178198	7.674	1.58	0.633	3.053	0.633	7.674	5.312
Tbpl1	NM_011603	2.204	0.895	9.063	1.157	0.895	9.063	5.31
Ppfia1	NM_001033319	13.177	15.671	2.144	12.553	2.144	15.671	5.303
Ly75	NM_013825	2.014	0.356	6.19	0.536	0.356	6.19	5.303
Ctgf	NM_010217	11.392	9.514	1.338	4.17	1.338	11.392	5.301
Atp2b2	NM_001036684	3.605	0.742	1.602	8.225	0.742	8.225	5.295
Keg1	NM_029550	0.532	1.516	7.111	0.953	0.532	7.111	5.294
Hace1	NM_172473	0.94	1.866	0.57	7.311	0.57	7.311	5.292
Adcy7	NM_007406	5.352	0.2	0.2	0.2	0.2	5.352	5.292
Dennd2a	NM_172477	0.693	5.352	2.868	0.2	0.2	5.352	5.292
Mapre2	NM_153058	2.189	5.352	3.784	0.2	0.2	5.352	5.292
Mex3d	NM_198615	1.366	2.297	0.2	5.352	0.2	5.352	5.292
Shroom4	NM_001040459	5.352	0.2	0.2	0.2	0.2	5.352	5.292
Zfp574	NM_175477	5.352	1.815	0.2	2.158	0.2	5.352	5.292
Ube2j2	NM_001039158	3.864	5.315	13.929	1.828	1.828	13.929	5.28
Sppl3	NM_029012	5.028	26.909	9.063	4.287	4.287	26.909	5.279
Il22ra1	NM_178257	2.129	10.778	5.352	1.231	1.231	10.778	5.279
Zfp319	NM_024467	2.567	0.5	0.582	6.916	0.5	6.916	5.278
Glrx2	NM_023505	1.602	2.378	2.908	12.729	1.602	12.729	5.276
Calcrl	NM_018782	12.467	2.329	2.713	16.564	2.329	16.564	5.275
Slc39a3	NM_134135	12.295	28.84	4.659	17.877	4.659	28.84	5.273
Phf20	NM_172674	9.918	7.311	1.072	5.352	1.072	9.918	5.27
Med28	NM_025895	6.277	1.945	7.362	14.52	1.945	14.52	5.269
Zzz3	NM_198416	6.32	0.39	2.99	2.129	0.39	6.32	5.268
Il1rn	NM_001039701	0.835	2.809	0.301	5.856	0.301	5.856	5.268
Wdr67	NM_001081396	2.969	0.423	5.696	0.272	0.272	5.696	5.266
Abhd11	NM_145215	1.682	0.853	8.754	1.094	0.853	8.754	5.265
Tbc1d22a	NM_145476	0.853	4.199	8.754	3.506	0.853	8.754	5.265
Msr1	NM_001113326	3.506	11.713	13.361	1.729	1.729	13.361	5.262
Adcy7	NM_001037723	5.315	0.2	0.2	0.2	0.2	5.315	5.261
Mettl15	NM_029790	0.2	0.2	5.315	0.2	0.2	5.315	5.261
Ncf2	NM_010877	0.973	5.315	0.2	0.59	0.2	5.315	5.261
Rab20	NM_011227	0.2	5.315	0.2	0.2	0.2	5.315	5.261
Trim43a	NM_001034906	0.2	0.369	5.315	0.2	0.2	5.315	5.261
Atn1	NM_007881	16.223	7.89	9.126	2.282	2.282	16.223	5.249
Cdk9	NM_130860	2.888	2.189	0.768	8.282	0.768	8.282	5.249
Abl2	NM_009595	17.753	21.407	6.916	40.504	6.916	40.504	5.243
Glrx2	NM_001038592	1.67	2.428	2.949	12.996	1.67	12.996	5.242
Sgsh	NM_018822	3.531	0.398	1.516	6.32	0.398	6.32	5.237
Pik3c3	NM_181414	1.84	5.816	0.301	0.655	0.301	5.816	5.237
Kbtbd8	NM_001008785	4.377	1.434	0.796	8.398	0.796	8.398	5.234
Gm14393	NM_001085546	0.493	4.056	5.278	0.2	0.2	5.278	5.231
Inpp4b	NM_001024617	5.278	0.2	0.412	0.2	0.2	5.278	5.231
Itpkc	NM_181593	1.266	5.278	0.2	1.919	0.2	5.278	5.231
Macrod2	NM_028387	0.2	1.266	0.441	5.278	0.2	5.278	5.231
Tmem67	NM_177861	0.2	2.028	5.278	0.247	0.2	5.278	5.231
Uggt2	NM_001081252	0.2	2.173	0.796	5.278	0.2	5.278	5.231
Wnt2	NM_023653	3.706	0.2	5.278	3.031	0.2	5.278	5.231
Gys1	NM_030678	9.318	0.973	4.959	7.516	0.973	9.318	5.23
Lace1	NM_145743	1.31	11.081	1.434	2.908	1.31	11.081	5.229
Ptprc	NM_001111316	6.409	12.042	1.495	4.056	1.495	12.042	5.228
Cdh11	NM_009866	2.266	5.618	0.812	0.266	0.266	5.618	5.227
Gna13	NM_010303	4.823	3.758	13.177	1.717	1.717	13.177	5.218
Mylip	NM_181043	5.502	2.713	2.362	0.247	0.247	5.502	5.216
Ugt2a1	NM_053184	6.498	0.986	0.785	0.438	0.438	6.498	5.213
Adar	NM_019655	4.925	10.267	12.729	1.636	1.636	12.729	5.208
Caskin2	NM_080643	7.413	2.713	0.616	6.681	0.616	7.413	5.207
Trappc9	NM_029640	9.514	3.411	6.19	1.021	1.021	9.514	5.202
Kbtbd8	NM_001102670	4.5	1.395	0.796	8.34	0.796	8.34	5.202
Trim37	NM_197987	0.578	5.063	7.21	3.249	0.578	7.21	5.202
Fam55b	NM_030069	1.376	5.696	4.141	0.287	0.287	5.696	5.202
Adcy7	NM_001037724	5.242	0.2	0.2	0.2	0.2	5.242	5.2
Aldoart2	NR_003959	1.366	5.242	0.2	0.245	0.2	5.242	5.2
Arhgap6	NM_178754	5.242	1.705	0.2	2.908	0.2	5.242	5.2
Dusp5	NM_001085390	0.2	5.242	0.272	1.959	0.2	5.242	5.2
Gabbr2	NM_001081141	1.366	0.2	5.242	2.479	0.2	5.242	5.2
Hmha1	NM_027521	5.242	3.531	5.098	0.2	0.2	5.242	5.2
Pik3cd	NM_008840	5.242	0.2	0.2	0.895	0.2	5.242	5.2
Plod2	NM_011961	0.2	0.2	5.242	0.2	0.2	5.242	5.2
Tpst2	NM_009419	4.199	6.19	9.849	1.087	1.087	9.849	5.199
Styx	NM_019637	7.16	0.57	3.918	1.919	0.57	7.16	5.196
2010305A19Rik	NM_027250	1	6.021	0.351	3.811	0.351	6.021	5.196
Kctd5	NM_027008	7.835	19.835	3.01	3.182	3.01	19.835	5.195
Lpin1	NM_015763	24.251	6.498	3.864	5.134	3.864	24.251	5.192
Zer1	NM_178694	0.953	1.376	1.558	9.126	0.953	9.126	5.186
Rbx1	NM_019712	0.521	0.473	6.635	1.717	0.473	6.635	5.183
Golt1b	NM_025872	2.346	0.747	8.056	5.776	0.747	8.056	5.182
Btrc	NM_009771	6.105	0.727	0.371	5.979	0.371	6.105	5.182
Irs2	NM_001081212	13.177	36.002	8.282	6.148	6.148	36.002	5.177
Tmem63a	NM_144794	0.586	4.408	2.567	7.21	0.586	7.21	5.175
Htatsf1	NM_028242	2.532	0.646	7.516	1.275	0.646	7.516	5.173
E130012A19Rik	NM_175332	0.291	0.2	5.205	0.473	0.2	5.205	5.17
Fgr	NM_010208	0.289	5.205	1.404	0.2	0.2	5.205	5.17
Ints12	NM_027927	0.966	5.205	0.2	0.2	0.2	5.205	5.17
Klf4	NM_010637	0.2	3.972	0.497	5.205	0.2	5.205	5.17
Lyve1	NM_053247	5.205	0.702	0.264	0.2	0.2	5.205	5.17
Nme4	NM_019731	0.2	0.2	5.205	0.2	0.2	5.205	5.17
Nsun6	NM_028950	0.225	0.2	0.578	5.205	0.2	5.205	5.17
Pigl	NM_001039536	0.883	0.2	0.2	5.205	0.2	5.205	5.17
Slc7a8	NM_016972	0.328	0.2	0.2	5.205	0.2	5.205	5.17
Ttll3	NM_133923	0.2	0.2	0.543	5.205	0.2	5.205	5.17
Chrac1	NM_053068	0.409	0.304	5.736	0.763	0.304	5.736	5.167
Cd163	NM_053094	3.837	3.227	20.821	3.555	3.227	20.821	5.163
Lats2	NM_015771	5.657	0.66	1.454	7.568	0.66	7.568	5.162
Ptcra	NM_011195	22.009	7.062	6.409	3.458	3.458	22.009	5.161
Ube2j2	NM_021402	4.228	5.098	13.454	1.803	1.803	13.454	5.158
Nhsl1	NM_173390	2.235	1.647	0.927	8.938	0.927	8.938	5.158
2700007P21Rik	NM_173750	0.547	0.384	0.379	6.105	0.379	6.105	5.153
Ranbp6	NM_177721	2.329	0.379	4.317	6.105	0.379	6.105	5.153
Acta2	NM_007392	6.727	1.705	0.5	3.811	0.5	6.727	5.151
Cdc23	NM_178347	2.099	3.01	10.483	1.231	1.231	10.483	5.147
Ift140	NM_134126	1.173	1.257	0.717	7.835	0.717	7.835	5.146
Slc25a25	NM_146118	10.703	5.938	1.275	9.254	1.275	10.703	5.145
Ncdn	NM_011986	4.199	1.537	12.042	4.563	1.537	12.042	5.141
Adcy7	NM_001109756	5.169	0.2	0.2	0.2	0.2	5.169	5.14
Btrc	NM_001037758	5.169	0.722	0.2	2.042	0.2	5.169	5.14
Il28ra	NM_174851	0.933	0.2	0.514	5.169	0.2	5.169	5.14
Nfkbie	NM_008690	0.2	2.732	0.415	5.169	0.2	5.169	5.14
Pion	NM_175437	0.895	0.2	0.48	5.169	0.2	5.169	5.14
Polh	NM_030715	1.395	0.2	5.169	1.625	0.2	5.169	5.14
Slc25a34	NM_001013780	5.169	0.2	1.206	1.636	0.2	5.169	5.14
Src	NM_001025395	1.064	5.169	0.2	1.338	0.2	5.169	5.14
Ptprc	NM_011210	6.32	11.713	1.474	3.945	1.474	11.713	5.138
Adra1b	NM_007416	0.959	7.21	0.599	2.042	0.599	7.21	5.135
Fscn1	NM_007984	2.888	0.47	2.014	6.543	0.47	6.543	5.132
Golga2	NM_133852	2.657	5.856	0.337	3.655	0.337	5.856	5.129
Csnk1g1	NM_173185	13.929	18.126	2.732	7.111	2.732	18.126	5.125
Zfand2a	NM_133349	2.144	0.33	0.426	5.816	0.33	5.816	5.125
Ltbp4	NM_001113549	17.268	5.897	12.996	2.567	2.567	17.268	5.122
Elf2	NM_023502	6.635	2.297	4.724	15.889	2.297	15.889	5.122
Msn	NM_010833	4.627	1.329	5.657	10.928	1.329	10.928	5.122
Lfng	NM_008494	4.857	4.377	26.538	14.621	4.377	26.538	5.121
Bcor	NM_175044	14.32	2.173	15.242	14.221	2.173	15.242	5.118
Lonrf1	NM_001081150	11.876	2.173	7.16	15.242	2.173	15.242	5.118
Fam195b	NM_001033231	0.993	8.574	0.871	0.871	0.871	8.574	5.118
Itga4	NM_010576	4.993	0.979	1.58	9.126	0.979	9.126	5.116
Prickle1	NM_001033217	6.021	2.395	0.616	7.26	0.616	7.26	5.113
Tmem87a	NM_001110496	2.173	9.781	1.11	2.071	1.11	9.781	5.111
Bhlha15	NM_010800	3.317	0.646	7.413	5.063	0.646	7.413	5.11
B3galnt1	NM_020026	0.2	5.134	0.2	0.2	0.2	5.134	5.11
Cbx7	NM_144811	2.751	1.625	0.2	5.134	0.2	5.134	5.11
F13a1	NM_028784	3.531	0.2	0.31	5.134	0.2	5.134	5.11
Prss36	NM_001081374	2.129	0.2	5.134	2.621	0.2	5.134	5.11
Stmn1	NM_019641	0.212	0.2	5.134	0.39	0.2	5.134	5.11
Zfp518b	NM_001081144	5.134	2.173	0.2	0.2	0.2	5.134	5.11
Sbf1	NM_001081030	7.362	12.295	1.602	3.758	1.602	12.295	5.109
Rsf1	NM_001081267	4.659	19.698	3.095	3.053	3.053	19.698	5.108
4931406B18Rik	NM_028737	0.953	0.807	7.568	8.225	0.807	8.225	5.106
Tmem68	NM_028097	0.959	3.434	1.079	9	0.959	9	5.104
Stxbp5l	NM_001114612	2.158	0.289	5.579	4.056	0.289	5.579	5.103
Stxbp5l	NM_001114613	2.158	0.289	5.579	4.056	0.289	5.579	5.103
Timp3	NM_011595	1.537	0.877	4.347	8.574	0.877	8.574	5.102
Cdnf	NM_177647	1.028	1.474	0.59	7.111	0.59	7.111	5.1
Ino80d	NM_001114609	30.274	22.627	5.134	13.833	5.134	30.274	5.099
C1qa	NM_007572	0.361	3.506	5.938	1.275	0.361	5.938	5.098
Lpin1	NM_001130412	23.918	6.453	3.891	4.141	3.891	23.918	5.095
Rif1	NM_175238	18.507	7.362	2.828	6.19	2.828	18.507	5.095
Cdadc1	NM_027986	0.423	0.351	5.696	0.314	0.314	5.696	5.095
Bcor	NM_029510	14.723	2.189	15.242	14.221	2.189	15.242	5.094
Cyp2d12	NM_201360	31.341	27.096	7.727	5.352	5.352	31.341	5.092
D730040F13Rik	NM_175518	8.168	22.316	3.58	4.532	3.58	22.316	5.091
Fgd4	NM_139234	5.696	2.585	5.315	0.316	0.316	5.696	5.087
Tab3	NM_025729	9.646	8.938	1.094	4.317	1.094	9.646	5.084
Stat5a	NM_011488	10.556	9.987	3.204	1.275	1.275	10.556	5.081
Mob1b	NM_026735	2.969	1.602	0.993	9.126	0.993	9.126	5.081
Gpr35	NM_001104529	0.228	0.2	5.098	1.102	0.2	5.098	5.081
Gprasp1	NM_001005385	5.098	0.2	0.2	0.435	0.2	5.098	5.081
Palb2	NM_001081238	0.2	0.2	0.2	5.098	0.2	5.098	5.081
Sh3bp4	NM_133816	0.2	0.412	0.2	5.098	0.2	5.098	5.081
Upk3b	NM_175309	0.946	0.2	5.098	0.2	0.2	5.098	5.081
Brwd3	NM_001081477	27.096	4.532	7.568	4.79	4.532	27.096	5.079
9130019O22Rik	NM_030226	5.897	0.358	1.181	4.595	0.358	5.897	5.077
Oas3	NM_145226	5.776	0.334	0.344	0.973	0.334	5.776	5.077
Polr3a	NM_001081247	5.897	16.223	2.848	2.395	2.395	16.223	5.073
Tmem87a	NM_001110497	2.479	9.781	1.125	2.173	1.125	9.781	5.073
Nfatc1	NM_198429	4.056	7.464	0.669	2.204	0.669	7.464	5.072
Iqgap1	NM_016721	10.267	8.456	1.223	4.857	1.223	10.267	5.069
Rg9mtd2	NM_175389	1.141	0.889	2.297	8.574	0.889	8.574	5.069
Fgd4	NM_139233	5.352	3.204	4.891	0.253	0.253	5.352	5.067
Epb4.1l2	NM_013511	7.835	2.532	16.45	2.445	2.445	16.45	5.065
Wdr34	NM_001008498	2.204	1.102	7.16	0.611	0.611	7.16	5.064
Rnf31	NM_194346	9.126	1	3.031	8.574	1	9.126	5.063
Kdm6a	NM_009483	12.817	24.59	4.056	19.835	4.056	24.59	5.061
Pitpnm2	NM_011256	20.966	8.694	9.19	3.34	3.34	20.966	5.061
C230081A13Rik	NM_172924	14.221	17.509	2.657	12.906	2.657	17.509	5.061
Stab1	NM_138672	18.252	8	2.809	4.438	2.809	18.252	5.055
Ube2j2	NM_001039159	4.17	5.242	13.548	1.879	1.879	13.548	5.053
Reps1	NM_001111065	5.618	3.387	0.398	6.063	0.398	6.063	5.053
Slc27a1	NM_011977	1.064	1.094	6.543	0.493	0.493	6.543	5.052
Clec4a4	NM_001005860	0.2	5.063	0.2	0.2	0.2	5.063	5.051
Epb4.1l3	NM_013813	5.063	3.053	0.2	1.141	0.2	5.063	5.051
Hist4h4	NM_175652	0.451	0.344	5.063	0.2	0.2	5.063	5.051
Kcnq1	NM_008434	0.2	0.2	5.063	0.2	0.2	5.063	5.051
Mastl	NM_025979	0.2	0.2	0.507	5.063	0.2	5.063	5.051
Runx1	NM_001111023	1.526	0.2	0.532	5.063	0.2	5.063	5.051
Stard6	NM_029019	0.207	5.063	0.395	0.2	0.2	5.063	5.051
Tmem44	NM_172614	0.2	5.063	0.2	0.66	0.2	5.063	5.051
Golga2	NM_001080968	2.567	5.897	0.366	3.655	0.366	5.897	5.049
Mecp2	NM_001081979	6.105	3.411	8.168	21.259	3.411	21.259	5.047
Plxnb1	NM_172775	15.562	2.282	14.42	10.056	2.282	15.562	5.047
Amz2	NM_025275	3.117	0.441	0.358	5.856	0.358	5.856	5.047
Dyrk2	NM_001014390	2.694	1.464	5.389	0.266	0.266	5.389	5.046
Ddx31	NM_001033294	5.315	1.67	1.434	0.252	0.252	5.315	5.045
Lpin1	NM_172950	23.264	6.233	3.811	4.056	3.811	23.264	5.044
Bcor	NM_175046	14.825	2.158	14.929	13.929	2.158	14.929	5.043
Abcd1	NM_007435	5.278	20.535	18.507	3.272	3.272	20.535	5.041
Dio1	NM_007860	0.426	0.702	6.19	0.901	0.426	6.19	5.041
Med6	NM_027213	0.321	1.693	5.657	0.323	0.321	5.657	5.04
Gca	NM_145523	0.966	0.361	2.235	5.856	0.361	5.856	5.038
Zfp764	NM_146203	6.277	0.722	1.181	7.674	0.722	7.674	5.037
Srrt	NM_031405	0.727	1.828	6.774	0.543	0.543	6.774	5.037
Vps72	NM_009336	0.247	2.346	5.278	0.358	0.247	5.278	5.036
Zfyve1	NM_183154	5.389	1.625	2.219	12.21	1.625	12.21	5.033
Eno1	NM_023119	11.551	5.54	1.495	2.346	1.495	11.551	5.031
Prr12	NM_175022	10.853	6.277	1.357	1.395	1.357	10.853	5.03
Srebf1	NM_011480	12.042	9.781	36.252	6.409	6.409	36.252	5.028
Ipo9	NM_153774	2.77	2.657	11.004	17.388	2.657	17.388	5.028
Brpf1	NM_030178	7.781	3.482	0.747	2.042	0.747	7.781	5.025
Cnot10	NM_153585	1.815	1.028	5.278	0.25	0.25	5.278	5.022
Bmf	NM_138313	5.028	0.2	2.144	0.2	0.2	5.028	5.022
Clic5	NM_172621	1.376	5.028	0.2	0.2	0.2	5.028	5.022
Fam115c	NM_146174	0.895	0.2	0.529	5.028	0.2	5.028	5.022
Hk3	NM_001033245	1.454	0.2	0.2	5.028	0.2	5.028	5.022
Lcp2	NM_010696	5.028	2.282	1.828	0.2	0.2	5.028	5.022
P2ry6	NM_183168	5.028	0.2	0.2	0.2	0.2	5.028	5.022
Runx1	NM_001111021	1.526	0.2	0.547	5.028	0.2	5.028	5.022
Runx1	NM_009821	0.2	0.2	0.529	5.028	0.2	5.028	5.022
Srrt	NM_001109910	0.722	1.803	6.727	0.54	0.54	6.727	5.019
Anks1	NM_181413	9.646	12.996	28.051	4.79	4.79	28.051	5.018
Paip2b	NM_146169	0.688	1.959	0.476	6.409	0.476	6.409	5.018
Itga8	NM_001001309	2.713	4	17.63	3.482	2.713	17.63	5.017
Rfwd2	NM_011931	1.275	2.219	0.697	7.516	0.697	7.516	5.017
Smchd1	NM_028887	11.004	1.395	2.056	6.32	1.395	11.004	5.013
Srrt	NM_001109909	0.712	1.815	6.727	0.543	0.543	6.727	5.007
Dennd1b	NM_181347	25.107	25.457	4.287	16.223	4.287	25.457	5.004
Slc30a7	NM_023214	2.329	1.986	0.403	6.021	0.403	6.021	5.003
Yif1a	NM_026553	0.395	0.423	2.809	5.979	0.395	5.979	5.003
Tcf20	NM_001114140	3.364	9.514	1.102	3.655	1.102	9.514	5.002
Mff	NM_029409	0.532	5.278	0.454	0.255	0.255	5.278	5.001
D630039A03Rik	NM_178727	0.824	2.789	8.112	2.085	0.824	8.112	4.997
Smpd3	NM_021491	0.859	4.084	8.282	2.908	0.859	8.282	4.994
Reps1	NM_009048	5.205	3.605	0.39	5.938	0.39	5.938	4.993
Prim1	NM_008921	1.385	0.325	5.618	0.883	0.325	5.618	4.993
Ercc1	NM_007948	0.379	4.993	0.2	0.248	0.2	4.993	4.993
Prickle3	NM_175097	4.993	1.385	0.2	0.2	0.2	4.993	4.993
Runx1	NM_001111022	0.2	0.2	0.543	4.993	0.2	4.993	4.993
Abcc10	NM_145140	1.32	0.382	1.454	5.897	0.382	5.897	4.992
Ahcyl2	NM_021414	3.605	13.833	1.972	12.21	1.972	13.833	4.99
Tcf20	NM_013836	3.34	9.448	1.094	3.63	1.094	9.448	4.989
Rprd2	NM_001081293	4.228	9.918	2.395	1.189	1.189	9.918	4.987
D930020B18Rik	NM_177335	0.697	7.464	2.868	2.621	0.697	7.464	4.987
Zdhhc18	NM_001017968	0.92	2.056	8.574	3.945	0.92	8.574	4.986
Senp1	NM_144851	0.717	0.312	2.014	5.54	0.312	5.54	4.985
Zzz3	NM_001080755	5.938	0.392	3.053	2.235	0.392	5.938	4.983
Tbx2	NM_009324	0.224	0.607	5.098	0.406	0.224	5.098	4.983
Eya3	NM_211357	3.531	3.434	8	0.807	0.807	8	4.982
Dysf	NM_001077694	16.679	2.567	2.549	10.556	2.549	16.679	4.981
Ccbe1	NM_178793	4.563	3.227	0.426	6.105	0.426	6.105	4.981
Fzd4	NM_008055	3.63	8.168	1.301	0.841	0.841	8.168	4.98
Nbea	NM_030595	3.58	0.732	4	7.621	0.732	7.621	4.977
Klf6	NM_011803	6.19	9.58	1.223	10.056	1.223	10.056	4.974
Kctd12b	NM_175429	2.204	14.929	3.732	3.074	2.204	14.929	4.972
Phkb	NM_199446	1.292	0.586	0.293	5.426	0.293	5.426	4.969
Lrba	NM_001077688	30.91	5.426	9.383	13.177	5.426	30.91	4.965
Glt28d2	NM_177130	0.349	1.505	1.141	5.696	0.349	5.696	4.965
Cenpi	NM_145924	0.2	0.2	4.056	4.959	0.2	4.959	4.965
Il16	NM_010551	4.959	0.629	0.2	0.291	0.2	4.959	4.965
Slfn8	NM_181545	0.412	0.2	0.366	4.959	0.2	4.959	4.965
Eml5	NM_001081191	0.624	2.266	7.062	5.389	0.624	7.062	4.964
Tmco6	NM_028036	7.26	1.636	0.758	0.664	0.664	7.26	4.963
Tln2	NM_001081242	17.877	16.912	2.809	5.979	2.809	17.877	4.956
Btbd9	NM_027060	1.905	10.629	4.377	1.347	1.347	10.629	4.955
Cdc42se2	NM_178626	4.056	0.908	0.426	6.063	0.426	6.063	4.952
Nr4a1	NM_010444	5.278	3.681	1.257	0.268	0.268	5.278	4.951
Phf2	NM_011078	6.727	5.696	0.563	6.32	0.563	6.727	4.945
Hist1h4c	NM_178208	8.456	2.099	0.914	2.462	0.914	8.456	4.941
Dnmbp	NM_028029	14.825	12.817	7.89	2.204	2.204	14.825	4.94
Gm1821	NR_002875	22.627	24.251	4.112	4.993	4.112	24.251	4.939
Armcx2	NM_026139	0.2	4.925	1.414	0.2	0.2	4.925	4.936
Cebpe	NM_207131	0.285	0.2	0.2	4.925	0.2	4.925	4.936
Erbb4	NM_010154	0.247	4.925	0.2	0.2	0.2	4.925	4.936
Hspa12a	NM_175199	0.2	0.2	4.925	0.2	0.2	4.925	4.936
Nes	NM_016701	5.54	0.325	4.5	3.411	0.325	5.54	4.935
Itih5	NM_172471	0.717	0.412	0.31	5.464	0.31	5.464	4.935
Son	NM_019973	10.703	15.348	2.313	6.364	2.313	15.348	4.934
Lepre1	NM_001042411	2.085	1.102	0.758	7.674	0.758	7.674	4.934
Cyp19a1	NM_007810	0.415	5.979	1.057	0.62	0.415	5.979	4.934
Amdhd2	NM_172935	2.969	6.364	0.493	2.732	0.493	6.364	4.932
Nubp1	NM_011955	1.042	7.516	1.157	0.727	0.727	7.516	4.931
Gcnt2	NM_133219	9.58	5.736	1.613	11.876	1.613	11.876	4.927
Wipf1	NM_153138	5.426	0.401	5.897	2.789	0.401	5.897	4.925
Pcdhgb2	NM_033575	0.232	5.063	0.646	0.255	0.232	5.063	4.923
Tsc2	NM_011647	4.891	10.196	1.275	7.413	1.275	10.196	4.922
Hdgfrp2	NM_008233	1.404	0.306	5.426	0.361	0.306	5.426	4.922
Slco1a5	NM_130861	5.205	1.741	1.072	0.261	0.261	5.205	4.922
Ripk4	NM_023663	1.879	5.464	0.314	0.779	0.314	5.464	4.919
Hipk2	NM_010433	21.857	22.009	6.105	3.681	3.681	22.009	4.916
Trp53rk	NM_023815	3.458	1.705	12.295	9.318	1.705	12.295	4.914
Lrba	NM_030695	26.173	4.532	8.694	11.551	4.532	26.173	4.912
Grb10	NM_010345	5.242	4.141	24.251	5.063	4.141	24.251	4.912
Vgll4	NM_177683	18.001	14.52	2.868	6.32	2.868	18.001	4.912
Xpnpep3	NM_177310	12.906	20.535	8.877	3.387	3.387	20.535	4.909
Iqsec2	NM_001005475	2.099	6.063	13.454	1.945	1.945	13.454	4.908
Obfc1	NM_175360	4.5	6.727	1.526	0.574	0.574	6.727	4.908
Cd200r1	NM_021325	0.293	0.371	4.891	0.2	0.2	4.891	4.908
Galntl4	NM_173739	4.891	0.48	0.2	0.2	0.2	4.891	4.908
Kif2c	NM_134471	0.2	0.2	0.2	4.891	0.2	4.891	4.908
Pbk	NM_023209	0.859	0.2	4.891	1.625	0.2	4.891	4.908
Zfp444	NM_028316	0.578	0.2	0.351	4.891	0.2	4.891	4.908
Zfp59	NM_011762	0.291	0.2	0.2	4.891	0.2	4.891	4.908
Zfp653	NM_177318	0.2	4.891	0.287	0.914	0.2	4.891	4.908
Sept10	NM_001024911	1.464	11.081	3.095	3.972	1.464	11.081	4.903
Urb2	NM_001029876	11.081	7.516	1.464	4.532	1.464	11.081	4.903
Onecut1	NM_008262	6.021	5.776	0.432	0.611	0.432	6.021	4.902
Gm12185	NM_001045540	0.507	0.304	1.79	5.389	0.304	5.389	4.901
Tsc2	NM_001039363	4.757	10.056	1.257	5.315	1.257	10.056	4.899
Bbc3	NM_133234	6.635	1.79	1.133	9.448	1.133	9.448	4.899
Angptl2	NM_011923	5.979	0.426	1.117	2.114	0.426	5.979	4.893
Mecp2	NM_010788	6.277	3.58	8.282	21.407	3.58	21.407	4.892
Arid4a	NM_001081195	3.732	4.228	13.737	2.014	2.014	13.737	4.89
Kcnn2	NM_080465	0.62	0.824	6.916	0.62	0.62	6.916	4.887
Med13l	NM_172424	16	9.063	3.117	2.479	2.479	16	4.886
Zdhhc16	NM_023740	0.54	0.418	0.285	5.278	0.285	5.278	4.885
Mkl2	NM_001122667	11.314	13.177	16.679	2.621	2.621	16.679	4.883
Rrm1	NM_009103	3.053	1.338	10.411	4.084	1.338	10.411	4.881
Ubfd1	NM_138589	5.098	12.906	21.112	3.531	3.531	21.112	4.88
Dyrk3	NM_145508	0.536	4.857	0.2	0.2	0.2	4.857	4.88
F830016B08Rik	NM_001101475	0.237	0.555	4.857	0.2	0.2	4.857	4.88
Clic1	NM_033444	0.683	2.969	4.532	7.21	0.683	7.21	4.878
Rps6ka3	NM_148945	8.754	3.605	1	2.514	1	8.754	4.877
Urgcp	NM_001077661	7.362	1.945	8.515	13.361	1.945	13.361	4.876
Ugt2b37	NM_053215	20.966	20.112	55.33	10.556	10.556	55.33	4.875
Homer1	NM_152134	2.848	5.696	1.866	0.374	0.374	5.696	4.875
Mfge8	NM_008594	7.013	1.693	4	12.126	1.693	12.126	4.873
Orai1	NM_175423	1.035	0.304	5.352	0.768	0.304	5.352	4.873
Tnfrsf11b	NM_008764	6.681	0.578	5.134	2.071	0.578	6.681	4.866
Gata4	NM_008092	15.348	10.196	2.362	3.655	2.362	15.348	4.863
Tmem18	NM_172049	5.979	0.435	1.659	3.63	0.435	5.979	4.863
Dscr3	NM_007834	5.028	6.916	0.629	2.868	0.629	6.916	4.861
AU040320	NM_001035525	5.502	6.19	0.48	5.063	0.48	6.19	4.859
Bcl2l11	NM_207681	11.794	3.811	8.634	1.636	1.636	11.794	4.854
Ltn1	NM_001081068	11.314	6.148	1.537	4.823	1.537	11.314	4.854
Ank3	NM_146005	6.543	4.563	1.828	0.555	0.555	6.543	4.852
Puf60	NM_028364	1.32	5.579	0.356	0.818	0.356	5.579	4.852
Stox2	NM_175162	5.579	0.371	3.095	0.356	0.356	5.579	4.852
Ampd3	NM_009667	0.312	4.823	0.2	0.2	0.2	4.823	4.852
Anapc10	NM_026904	0.646	0.2	4.823	0.323	0.2	4.823	4.852
Cd247	NM_001113394	2.676	0.2	1.157	4.823	0.2	4.823	4.852
Ccdc50	NM_026202	2.621	16.564	2.888	6.453	2.621	16.564	4.851
Ncam1	NM_001113204	0.688	0.566	6.589	1.682	0.566	6.589	4.845
Epb4.1l4b	NM_019427	0.283	0.616	5.205	0.281	0.281	5.205	4.843
Trib3	NM_175093	0.289	5.242	0.403	1.58	0.289	5.242	4.842
Mkl2	NM_153588	10.126	12.553	16.795	2.676	2.676	16.795	4.841
Nudcd1	NM_026149	1.591	1.079	0.476	6.148	0.476	6.148	4.841
Clybl	NM_029556	0.651	1.24	6.543	0.559	0.559	6.543	4.84
Mfsd6	NM_133829	2.346	8.225	0.908	3.605	0.908	8.225	4.836
Acss3	NM_198636	5.134	1.919	0.27	0.543	0.27	5.134	4.83
Rpph1	NR_002142	19.027	55.715	95.67	82.711	19.027	95.67	4.827
8430427H17Rik	NM_001001986	2.329	13.548	2.014	8.754	2.014	13.548	4.827
Wrb	NM_207301	1.602	0.611	2.144	6.774	0.611	6.774	4.825
Atad5	NM_001029856	1.197	0.2	1.537	4.79	0.2	4.79	4.824
Frk	NM_010237	4.79	0.497	0.2	0.255	0.2	4.79	4.824
Patz1	NM_019574	3.138	0.2	0.2	4.79	0.2	4.79	4.824
Pld2	NM_008876	4.79	0.2	4.084	0.2	0.2	4.79	4.824
Kdm6b	NM_001017426	21.706	30.91	5.618	7.26	5.618	30.91	4.822
B4galt7	NM_146045	2.071	0.342	5.464	1.197	0.342	5.464	4.819
Klhl20	NM_001039482	5.242	12.381	1.778	6.364	1.778	12.381	4.817
Fmnl3	NM_011711	4.925	7.727	1.014	0.812	0.812	7.727	4.816
Akap9	NM_194462	22.943	3.972	19.562	7.26	3.972	22.943	4.815
Ano10	NM_133979	3.972	4.891	22.943	14.32	3.972	22.943	4.815
Nudcd1	NM_001113554	1.591	1.079	0.476	6.105	0.476	6.105	4.813
Ogfod1	NM_177767	3.784	0.727	2.25	7.311	0.727	7.311	4.812
Obsl1	NM_178884	3.531	5.063	0.371	0.261	0.261	5.063	4.81
Ncald	NM_134094	1.58	0.306	0.319	5.278	0.306	5.278	4.808
Cry2	NM_009963	4.659	3.182	18.379	3.031	3.031	18.379	4.807
Prkcd	NM_011103	1.231	9.714	1.231	4.17	1.231	9.714	4.802
Tssc4	NM_001115085	1.424	9.318	1.548	1.149	1.149	9.318	4.802
Arih1	NM_019927	4.959	3.053	0.807	7.674	0.807	7.674	4.801
Ctss	NM_021281	0.742	7.362	2.77	2.412	0.742	7.362	4.799
Gpr172b	NM_029643	13.454	2.789	2.868	2.014	2.014	13.454	4.796
Sox6	NM_001025560	6.916	3.031	0.651	4.757	0.651	6.916	4.796
Lin7a	NM_001039354	0.785	0.933	5.063	0.264	0.264	5.063	4.796
Exo1	NM_012012	0.2	0.2	4.757	3.655	0.2	4.757	4.796
Fut8	NM_016893	4.757	0.2	1.165	2.549	0.2	4.757	4.796
Gins2	NM_178856	0.2	0.2	0.79	4.757	0.2	4.757	4.796
Hivep3	NM_010657	0.2	0.2	0.563	4.757	0.2	4.757	4.796
Prss35	NM_178738	0.25	4.757	0.2	0.551	0.2	4.757	4.796
Slc27a3	NM_011988	0.2	0.2	4.757	0.2	0.2	4.757	4.796
Snord82	NR_002851	0.2	0.2	1.495	4.757	0.2	4.757	4.796
Syn3	NM_013722	0.2	0.2	0.457	4.757	0.2	4.757	4.796
Setd5	NM_028385	8.515	16.45	2.639	4.408	2.639	16.45	4.795
Rnf113a2	NM_025525	2.219	0.693	7.111	1.613	0.693	7.111	4.792
Lpar3	NM_022983	0.603	0.66	2.514	6.681	0.603	6.681	4.792
Rest	NM_011263	6.409	0.616	0.547	0.979	0.547	6.409	4.789
Ccdc50	NM_001025615	2.621	16.336	2.828	5.816	2.621	16.336	4.788
Btbd9	NM_172618	1.366	8.634	1.014	1.24	1.014	8.634	4.784
Gcnt2	NM_008105	9.514	6.19	1.693	11.876	1.693	11.876	4.78
8430419L09Rik	NM_028982	2.282	6.869	2.676	0.646	0.646	6.869	4.78
Ccnd2	NM_009829	6.821	6.727	6.589	35.261	6.589	35.261	4.778
Fem1b	NM_010193	9.987	5.579	1.301	4.199	1.301	9.987	4.774
Purg	NM_001098233	1.464	6.063	3.458	0.48	0.48	6.063	4.773
Bcl2l11	NM_207680	11.632	3.891	8.754	1.647	1.647	11.632	4.772
Dnajb1	NM_018808	0.796	5.464	2.204	7.568	0.796	7.568	4.772
2310067B10Rik	NM_028014	2.445	8.574	1.007	1.042	1.007	8.574	4.771
Lrrk1	NM_146191	4.17	3.972	8.282	0.946	0.946	8.282	4.77
Ank2	NM_001034168	0.2	0.2	4.724	2.362	0.2	4.724	4.769
Atp8b3	NM_026094	0.2	4.724	0.2	0.2	0.2	4.724	4.769
Dock10	NM_175291	3.555	3.891	0.2	4.724	0.2	4.724	4.769
Fgl2	NM_008013	4.724	4.228	0.2	0.423	0.2	4.724	4.769
Olfr1032	NM_146579	0.209	2.639	4.724	0.2	0.2	4.724	4.769
Palm	NM_023128	0.2	0.2	0.2	4.724	0.2	4.724	4.769
Cabin1	NM_172549	17.268	20.252	3.864	3.458	3.458	20.252	4.767
Kif2a	NM_008442	5.464	6.727	8	0.889	0.889	8	4.765
5730409E04Rik	NM_001013755	3.706	1.05	0.5	6.148	0.5	6.148	4.765
Lsm11	NM_028185	6.063	0.483	0.908	4.5	0.483	6.063	4.763
Mfge8	NM_001045489	6.498	1.636	3.891	11.551	1.636	11.551	4.762
H2-T24	NM_008207	1.537	11.081	2.395	3.758	1.537	11.081	4.762
Bmp2	NM_007553	3.434	6.364	1.057	0.547	0.547	6.364	4.76
Hist1h3d	NM_178204	2.809	6.19	0.511	1.717	0.511	6.19	4.76
Mtap4	NM_008633	17.877	6.105	2.969	6.543	2.969	17.877	4.756
Noa1	NM_019836	7.568	3.138	8.815	1.064	1.064	8.815	4.755
Fam53a	NM_178390	0.253	2.479	0.586	4.959	0.253	4.959	4.754
Cd300a	NM_170758	6.774	5.897	31.779	18.379	5.897	31.779	4.753
Atg14	NM_172599	1.972	0.812	7.16	0.717	0.717	7.16	4.753
Ifi27l1	NM_194066	0.225	0.47	4.823	0.664	0.225	4.823	4.752
Plcg2	NM_172285	11.959	8.056	5.098	1.729	1.729	11.959	4.748
Mlh1	NM_026810	0.688	4.925	7.013	1.972	0.688	7.013	4.748
Ank3	NM_170690	6.32	4.469	1.815	0.543	0.543	6.32	4.743
Zswim4	NM_172503	2.751	5.028	7.311	0.753	0.753	7.311	4.742
Amigo1	NM_146137	4.691	0.2	3.317	0.688	0.2	4.691	4.742
Bub1	NM_001113179	0.2	0.2	4.691	1.347	0.2	4.691	4.742
Lpcat1	NM_145376	0.2	0.2	0.2	4.691	0.2	4.691	4.742
Pik3c2g	NM_207683	1.079	0.2	4.691	0.796	0.2	4.691	4.742
Ogfod1	NM_001093757	3.506	0.722	2.235	7.16	0.722	7.16	4.739
2810021J22Rik	NM_172403	5.098	0.346	1.214	0.287	0.287	5.098	4.738
Hscb	NM_153571	3.732	5.063	21.407	8.754	3.732	21.407	4.735
Klhl9	NM_172871	4.532	11.314	1.815	1.602	1.602	11.314	4.732
Bmp2k	NM_080708	15.889	2.789	9.646	16.912	2.789	16.912	4.727
Cdc42bpb	NM_183016	9.19	19.293	3.294	13.833	3.294	19.293	4.725
E2f3	NM_010093	2.868	0.637	6.727	6.409	0.637	6.727	4.72
Ifi27l1	NM_026790	0.255	0.883	4.925	0.758	0.255	4.925	4.72
Zfp345	NM_001034900	2.071	0.92	8.056	3.758	0.92	8.056	4.716
Vezf1	NM_016686	5.54	3.411	0.387	0.758	0.387	5.54	4.716
1700106N22Rik	NM_028576	0.225	0.2	0.2	4.659	0.2	4.659	4.715
Aldoc	NM_009657	0.812	0.2	4.659	3.364	0.2	4.659	4.715
Cep76	NM_001081073	0.2	4.659	0.429	1.659	0.2	4.659	4.715
Mc3r	NM_008561	4.659	0.451	0.79	0.2	0.2	4.659	4.715
Nipa1	NM_153578	0.2	0.2	0.2	4.659	0.2	4.659	4.715
Uevld	NM_001040695	4.659	0.2	0.46	0.841	0.2	4.659	4.715
Slc5a6	NM_177870	1.301	3.387	9.849	1.404	1.301	9.849	4.714
Trip6	NM_011639	3.227	0.363	1.266	5.426	0.363	5.426	4.713
Zmym6	NM_177462	0.742	1.141	7.21	3.182	0.742	7.21	4.712
Triobp	NM_138579	6.964	7.464	1.165	9.19	1.165	9.19	4.707
Mll1	NM_001081049	28.84	17.753	7.413	38.586	7.413	38.586	4.705
Ttll12	NM_183017	1.064	5.063	0.289	1.424	0.289	5.063	4.703
Dctn4	NM_026302	3.758	2.949	6.453	0.586	0.586	6.453	4.698
Gpr182	NM_007412	4.659	15.671	5.696	2.549	2.549	15.671	4.697
Saa4	NM_011316	0.409	0.871	5.618	0.853	0.409	5.618	4.697
Hist1h4h	NM_153173	7.781	4.257	0.871	1.495	0.871	7.781	4.694
Sox9	NM_011448	15.889	2.603	3.272	7.621	2.603	15.889	4.688
Zfp369	NM_178364	6.635	4.595	0.629	3.945	0.629	6.635	4.688
1810033B17Rik	NM_026985	0.2	0.2	4.627	0.2	0.2	4.627	4.688
4930547N16Rik	NM_029249	4.627	0.2	0.2	0.369	0.2	4.627	4.688
Birc5	NM_009689	0.2	0.2	4.627	0.371	0.2	4.627	4.688
Bub1	NM_009772	0.2	0.2	4.627	1.301	0.2	4.627	4.688
Engase	NM_172573	4.627	0.316	0.2	0.429	0.2	4.627	4.688
Pde7b	NM_013875	4.627	0.2	0.2	3.732	0.2	4.627	4.688
Spag5	NM_017407	0.2	0.2	4.627	0.841	0.2	4.627	4.688
Tmem43	NM_028766	6.589	0.812	0.62	2.114	0.62	6.589	4.685
Cpsf6	NM_001013391	0.959	5.979	0.49	5.028	0.49	5.979	4.685
Per2	NM_011066	6.277	3.249	18.896	3.411	3.249	18.896	4.682
Siglece	NM_031181	1.828	5.816	2.235	0.457	0.457	5.816	4.678
D3Ertd254e	NM_001101478	13.361	4.028	2.071	2.99	2.071	13.361	4.677
Fam198b	NM_133187	6.916	0.693	6.233	2.25	0.693	6.916	4.677
Rrp12	NM_199447	10.556	6.498	34.06	21.857	6.498	34.06	4.676
Tigd5	NM_178646	5.464	0.914	0.384	1.682	0.384	5.464	4.67
Phf15	NM_199299	10.483	12.381	1.866	2.603	1.866	12.381	4.669
D17H6S56E-3	NM_138582	0.514	0.529	6.063	1.505	0.514	6.063	4.665
Hps5	NM_001005247	2.532	5.696	0.46	0.435	0.435	5.696	4.665
Cplx2	NM_009946	0.213	4.659	0.454	0.356	0.213	4.659	4.665
Cyp3a44	NM_177380	139.102	73.009	85.627	29.041	29.041	139.102	4.664
Zfp750	NM_178763	3.811	5.205	1.495	10.629	1.495	10.629	4.661
Dock3	NM_153413	0.2	0.2	4.595	0.2	0.2	4.595	4.661
Pcolce2	NM_029620	0.2	4.595	0.308	0.2	0.2	4.595	4.661
Plp2	NM_019755	0.213	0.2	0.507	4.595	0.2	4.595	4.661
St6galnac3	NM_011372	4.595	0.2	0.2	0.2	0.2	4.595	4.661
Tmc7	NM_172476	0.525	2.99	6.105	1.189	0.525	6.105	4.659
Armc9	NM_027456	2.014	4.925	0.289	0.272	0.272	4.925	4.659
Ttc3	NM_009441	7.26	3.411	0.774	6.727	0.774	7.26	4.657
Fbxo28	NM_175127	6.635	11.392	19.16	34.535	6.635	34.535	4.655
Ciz1	NM_028412	1.206	5.856	0.473	0.483	0.473	5.856	4.655
Ube2a	NM_019668	0.23	1.395	4.724	0.371	0.23	4.724	4.653
Wtap	NM_175394	0.895	5.389	0.374	1.659	0.374	5.389	4.651
Ptk2	NM_001130409	1.072	2.514	1.959	8.634	1.072	8.634	4.65
Adrm1	NM_019822	1.959	0.693	6.869	0.847	0.693	6.869	4.649
Qser1	NM_001123327	2.657	16	10.339	4.056	2.657	16	4.648
Ank3	NM_170688	5.816	4.469	1.815	0.467	0.467	5.816	4.648
Pgm1	NM_025700	4.408	2.949	5.816	0.467	0.467	5.816	4.648
Ube2i	NM_011665	3.117	6.233	6.821	18.126	3.117	18.126	4.646
Snai2	NM_011415	10.056	13.737	4.438	2.173	2.173	13.737	4.644
Rgs5	NM_009063	3.364	7.621	10.483	1.474	1.474	10.483	4.641
Kcnj2	NM_008425	3.434	0.835	6.821	7.516	0.835	7.516	4.641
Leprot	NM_175036	2.412	5.205	0.655	6.681	0.655	6.681	4.64
Tsc22d1	NM_009366	0.426	0.807	5.618	0.497	0.426	5.618	4.64
Zfp668	NM_146259	5.816	0.47	2.848	2.028	0.47	5.816	4.637
Hps4	NM_138646	7.727	2.908	5.242	0.883	0.883	7.727	4.636
Ank	NM_020332	1.602	0.555	4.563	0.2	0.2	4.563	4.635
Cacna2d1	NM_001110845	0.2	4.563	0.2	0.2	0.2	4.563	4.635
Cacna2d1	NM_001110846	0.2	4.563	0.2	0.2	0.2	4.563	4.635
Fgd2	NM_013710	2.497	3.811	4.563	0.2	0.2	4.563	4.635
Rassf2	NM_175445	0.674	0.2	0.2	4.563	0.2	4.563	4.635
Tmtc4	NM_028651	2.969	0.2	1.866	4.563	0.2	4.563	4.635
Frs2	NM_177798	5.816	9.063	1.173	5.098	1.173	9.063	4.631
Slc9a3r2	NM_023055	1.485	1.505	5.169	0.332	0.332	5.169	4.631
Irgq	NM_153134	6.727	13.833	2.204	6.589	2.204	13.833	4.63
Sema6a	NM_018744	13.269	9.646	3.758	2.085	2.085	13.269	4.625
Tubb2b	NM_023716	3.434	8.112	1.376	9.987	1.376	9.987	4.625
Gga2	NM_028758	5.54	0.415	2.567	3.031	0.415	5.54	4.623
G6pdx	NM_008062	0.238	4.724	0.563	0.356	0.238	4.724	4.623
Foxa1	NM_008259	4.228	6.063	2.282	0.529	0.529	6.063	4.621
Lphn2	NM_001081298	1.087	6.063	0.529	0.801	0.529	6.063	4.621
Polr2a	NM_009089	11.713	9.781	1.753	4.438	1.753	11.713	4.617
Nfkbib	NM_010908	18.507	7.111	3.227	11.713	3.227	18.507	4.615
Cml5	NM_023493	2	2.028	8.694	1.102	1.102	8.694	4.612
Neil1	NM_028347	0.346	1.647	4.724	0.241	0.241	4.724	4.611
Eif2c2	NM_153178	12.641	5.979	1.959	2.928	1.959	12.641	4.61
Zdhhc24	NM_027476	0.979	0.532	0.774	6.063	0.532	6.063	4.61
Mtss1l	NM_198625	0.374	0.2	0.297	4.532	0.2	4.532	4.609
Rnasel	NM_011882	0.841	0.2	0.2	4.532	0.2	4.532	4.609
Synpo2l	NM_175132	0.2	0.2	4.532	0.2	0.2	4.532	4.609
Wdr4	NM_021322	1.223	1.102	0.2	4.532	0.2	4.532	4.609
Zbtb26	NM_199025	4.532	2.189	1.181	0.2	0.2	4.532	4.609
Lrwd1	NM_027891	3.945	4.199	1.157	8.938	1.157	8.938	4.608
Homer1	NM_147176	3.387	5.696	2.412	0.454	0.454	5.696	4.606
Tyk2	NM_018793	5.169	0.979	1.729	8.112	0.979	8.112	4.603
Usp12	NM_011669	3.34	2.204	0.807	7.311	0.807	7.311	4.6
Zyx	NM_011777	11.236	11.551	3.249	1.729	1.729	11.551	4.599
Smad9	NM_019483	6.964	4.469	1.741	0.732	0.732	6.964	4.598
Apeh	NM_146226	2.428	6.498	0.633	1.717	0.633	6.498	4.592
Wwtr1	NM_133784	6.498	5.54	1.32	9.646	1.32	9.646	4.59
Akap17b	NM_001081956	3.681	4.5	0.2	0.297	0.2	4.5	4.583
Gprasp1	NM_001004359	4.5	0.2	0.2	0.363	0.2	4.5	4.583
Samsn1	NM_023380	0.2	0.722	4.5	1.173	0.2	4.5	4.583
Carm1	NM_153141	0.646	6.543	1.729	1.613	0.646	6.543	4.582
Mri1	NM_026423	1.042	0.551	0.92	6.105	0.551	6.105	4.581
Golim4	NM_175193	1.329	6.498	1.157	0.637	0.637	6.498	4.58
Pitpnc1	NM_145823	3.784	6.063	1.117	8.694	1.117	8.694	4.578
Rps6ka5	NM_153587	1.338	5.426	8.34	1.042	1.042	8.34	4.573
Nuak2	NM_028778	4.199	7.111	0.774	1.613	0.774	7.111	4.573
Ddhd1	NM_176845	3.182	7.26	0.807	4.925	0.807	7.26	4.572
Dgcr14	NM_022408	3.458	0.637	5.352	0.39	0.39	5.352	4.571
Rbm4	NM_009032	0.595	5.352	0.586	0.39	0.39	5.352	4.571
[truncated: 11,942 more rows]
