# Supplementary material for: Dynamic recruitment of microRNAs to their mRNA targets in the regenerating liver
Source: BMC Genomics. 2013 Apr 18;14:264. doi: 10.1186/1471-2164-14-264 (PMC3639193; doi:10.1186/1471-2164-14-264)
Supplement: Additional file 5: Table S3 — This file contains the significantly enriched Ingenuity functions in the K-means clustering of the total regulatory load (TRL) profiles. The functions are sorted by increasing p-value and by function. A function is first listed with its best Benjamini-Hochberg corrected p-value (FDR), and subsequent rows list any other clusters where the function is enriched. The genes listed are those in the cluster that are associated with the function. The p-value is corrected for multiple testing. The Cluster number corresponds to those in Figure 2A. [file 1471-2164-14-264-S5.xls]

## Sheet: 20120515-Functions
Supplemental Table 3
This file contains the significantly enriched Ingenuity functions in the K-means clustering of the total regulatory load (TRL) profiles. The functions are sorted by increasing p-value and by function. A function is first listed with its best Benjamini-Hochberg corrected p-value (FDR), and subsequent rows list any other clusters where the function is enriched. The genes listed in the cluster that …
Function Term	B-H FDR	Cluster	Genes
inborn error of metabolism	7.08e-12	10	AASS, ABCA1, ABCA3, ABCC2, ABCC3, ACADS, ACAT1, ACY1, AGL, AGXT, ALDH3A2, ALG2, AMT, APOC3, APOE, APP, ARG1, ASL, ASS1, ATP7A, B4GALT1, BCKDHA, COX6B1, CPOX, CPS1, CPT1A, CTH, CYB5R3, CYP17A1, DBT, EIF2B5, ETFA, ETFDH, FAH, FH, FURIN, G6PC, GALE, GBA, GJB2, GPHN, GYS2, HADHA, HADHB, HFE2, HPD, HSD17B4, HYAL1, LDLR, LIPA, LRP1 (includes EG:16971), MPDU1, OTC, PAH, PC, PCCB, PEX26, PEX5, POLG (incl…
size of embryo	3.36e-08	10	ACACA, ACVR1, AIFM1, ARNT, CFL1, CIAPIN1, CSK, CTNNB1, CUL3 (includes EG:26554), DAD1 (includes EG:13135), DAG1, DAXX, DICER1, DOT1L, EGFR, ENG, EPB41L5, ERF, ERN1, ETS2, F2, FOXP1, FURIN, GJB2, HIF1A, IGF2R, IL6ST, KIF5B, LIG3, LOC643751, MAPK1, METAP2, MORF4L1, NCOA3, NFATC3, NFE2L1, PAK2, PAK4, PAXIP1, PKD1, POLG (includes EG:100150924), PSEN1, RAC1, RAD50, RAPGEF2, RRN3, SMAD1, SNX2, SOCS3, S…
"	0.00667	11	ADAM10, AMOT, CREBBP, EP300, FGFR2, FRS2, GPX4, HGF, HGS, LMO4, MLLT4, MNT, MYC, NBN, PARP1, PDCD10, PPP2CA, Rbbp6, RBMS1, SMAD2, SNX13, SP2, SURF1, TLN1, TP53 (includes EG:22059), XRCC1 (includes EG:22594), ZMIZ1, ZNF274
transcription	1.47e-07	1	ADRB2, AEBP2, AFF1, AGT, APBB2, ARID2, ATF4, BAMBI, BMP2, BMP4, BMPR2, CEBPD, CHURC1, CREB3, DNAJB6, EAF2, EGR1, ERCC6, ERG, FOXA1, FOXN3, FOXO3, FOXO4, FPGS, FZD4, GATA4, HAND2, HCFC2, HIPK2, HNF1A, HOXA5, IL1B, INPPL1, JUN, KDM4A, KDM6B, KLF7, MAFB, MED21, MEF2D, MEIS2, MLLT10, MLXIP, Mup1 (includes others), MXD1, MXD4, NAB2 (includes EG:100005680), NANOG, NFATC1, NFIX, NOLC1, NR1D1, NR3C2 (inc…
"	0.000287	11	ABL1, ARRB2, ASCC1, ASH1L, BAHD1, BAZ2A, BCL3, BRD8, BRPF1, BRWD1, CBX7, CD82, CDKN2C, CHD1, CREBBP, CTGF, CUX1, DNMT3A, DUSP1, DUSP5, E2F4, EDF1, EHMT1, ELK3, EP300, EPAS1, EPC1, ERBB2, ERCC2, FGFR2, FHOD1, FOXJ2, FOXK1, GTF2E1, HDAC4, HDAC6, HGF, HIC1, HLTF, HOPX, ID1, ING5, IQGAP1, JAK1, JMY, KAT6A, KCTD13, KDM5C, KLF10, KLF6, LCOR, LMO4, MAD2L2, MAP3K11, MED12, MKL1, MLXIP, MMS19, MNT, MYC, N…
"	0.00338	10	ACVR1, AEBP2, AFF4, AJUBA, AKAP13, APP, ARHGEF11, ARID1A, ARNT, ATF1 (includes EG:100040260), ATF5, ATF6, ATN1, BACH1, BACH2, BAZ1B, BTF3, BTG2, C1orf85, CBFB, CCND3, CCRN4L, CEBPA, CFLAR, CHD4, COL4A2, CSF2RB, CTNNB1, DAP, DAXX, DDB1, DHX15, DICER1, DNAJB6, ECM1 (includes EG:100332249), EGFR, EIF2B5, ELK4, ELL, ELP3, ENG, ENO1, ENY2, ERF, ETS1, ETS2, EWSR1, F2, FOSL2, FOXP1, GCLC, GLO1, GSK3B, G…
transcription of DNA	1.47e-07	1	ADRB2, AEBP2, AFF1, AGT, APBB2, ARID2, ATF4, BAMBI, BMP2, BMP4, BMPR2, CEBPD, CHURC1, CREB3, DNAJB6, EAF2, EGR1, FOXA1, FOXN3, FOXO3, FOXO4, FZD4, GATA4, HAND2, HCFC2, HIPK2, HNF1A, HOXA5, IL1B, JUN, KDM4A, KDM6B, KLF7, MAFB, MED21, MEF2D, MEIS2, MLLT10, Mup1 (includes others), MXD1, MXD4, NAB2 (includes EG:100005680), NANOG, NFATC1, NFIX, NOLC1, NR1D1, NR3C2 (includes EG:110784), NR4A1, ONECUT1,…
"	0.0018	11	ABL1, ARRB2, ASCC1, ASH1L, BAHD1, BCL3, BRD8, BRPF1, BRWD1, CBX7, CHD1, CREBBP, CUX1, DNMT3A, DUSP5, E2F4, EDF1, EHMT1, ELK3, EP300, EPAS1, EPC1, ERCC2, FGFR2, FHOD1, FOXJ2, FOXK1, HDAC4, HDAC6, HIC1, HLTF, HOPX, ID1, ING5, JMY, KAT6A, KCTD13, KLF10, KLF6, LCOR, LMO4, MAD2L2, MED12, MKL1, MMS19, MNT, MYC, NACC1, NCK1, NFATC1, NFIC, NFKBIB, NFYC, NIF3L1, NPAT, NR0B2, NR6A1, PARP1, PER1, PLK3, POLR…
"	0.00843	7	ABCG1, ACVR1B, ATF6B, BCL9L, BCOR, BTRC, CBX3, CREB3L2, CRLF3, CRX, DKK1, DMAP1, DRG1, DVL2, ELF2, ELK1, ESR1, ETS1, ETV5, FOXK2, FUBP3, FZD5, GDF2, GMEB2, HIST2H3C (includes others), HNF1B, ID3 (includes EG:15903), ING4, IRF2BP1, KAT2A, KAT5, KAT7, KAT8, LBH, LCORL, LDB2, MAP3K1, MAP3K2, MCM7, MED23, MEF2A, MLL, MMP14, NFKB1, NRBF2, OGG1, PATZ1, PBX2, PCBD2, PDCD11, POLR2D, POLR2E, PRICKLE1, PRM…
expression of DNA	1.47e-07	1	ADRB2, AEBP2, AFF1, AGT, APBB2, ARID2, ATF4, BAMBI, BMP2, BMP4, BMPR2, Cd55/Daf2, CEBPD, CHURC1, CREB3, DNAJB6, EAF2, EGR1, FOXA1, FOXN3, FOXO3, FOXO4, FZD4, GATA4, HAND2, HCFC2, HIPK2, HNF1A, HOXA5, IL1B, JUN, KDM4A, KDM6B, KLF7, MAFB, MED21, MEF2D, MEIS2, MLLT10, Mup1 (includes others), MXD1, MXD4, NAB2 (includes EG:100005680), NANOG, NFATC1, NFIX, NOLC1, NR1D1, NR3C2 (includes EG:110784), NR4A…
cell death	3.29e-07	10	AAK1, AARS, ABCC3, ACACA, ACAT1, ACER2, ACIN1, ACTN4, ACVR1, ADD3, AIFM1, AKAP1, AKAP13, AMACR, AMBRA1, ANPEP, AP2A2, APOC3, APOE, APP, AQP1, ARAP3, ARG1, ARID1A, ARNT, ATF1 (includes EG:100040260), ATF5, ATF6, ATN1, ATP2B1, ATP5A1, ATP7A, B4GALT1, BACH1, BACH2, BAG4, BCAR1, BIK, BIRC6, BLCAP, BMF, BRD4, BTG2, CAPRIN1, CBFB, CCBL1, CCND3, CCT2, CCT3, CD2AP, CD81, CDH2, CDK11A/CDK11B, CEBPA, CEP10…
growth failure	3.29e-07	10	ABCA1, ACACA, ACTN4, AFF4, AQP1, ARNT, B4GALT1, BCAR1, BIRC6, CD2AP, CDH2, CEBPA, CFLAR, DAD1 (includes EG:13135), DAXX, DNAJA1, DNAJC5, DOT1L, EGFR, EHHADH, EIF2C2, ERN1, ETS1, FKBP4, FOSL2, FTO, G6PC, GCK, GCLC, GNAI2, Gnas (mouse), HADHA, HIF1A, HIP1 (includes EG:176224), HSD17B4, HSD3B7, IGF1, INPPL1, IRS1, ITPR2, JUP, LIG3, LRP1 (includes EG:16971), MAML1, MAP4K4, MAPK1, MAPK14, MLL3, MTOR, …
quantity of lipid	3.52e-07	10	ABCA1, ABCA3, ABCC3, ABCG5, ABCG8, ACACA, ACAT1, ACAT2, ACLY, ACSL1, AHSG, AMACR, APOA5, APOC3, APOE, APOM, APP, ARNT, B4GALT1, BCAT2, BHMT, CEBPA, CIDEB, COL18A1, CPT1A, CYP17A1, DGAT2, DHCR24, ECI1, EGFR, EHHADH, F2, F7, FAAH, FKBP4, G6PC, GBA, GCK, GNA11, Gnas (mouse), GNE, GNMT, H6PD, HADH, HMGA1, HSD11B1, HSD17B4, HSD3B7, IDH1, IGF1, IL4R, INPPL1, INSIG1, IRS1, KDM3A, KNG1, LBP, LDLR, LIPA, …
transcription of RNA	3.62e-07	1	ADRB2, AEBP2, AFF1, AGT, APBB2, ARID2, ATF4, BAMBI, BMP2, BMP4, BMPR2, CEBPD, CHURC1, CREB3, DNAJB6, EAF2, EGR1, ERCC6, ERG, FOXA1, FOXN3, FOXO3, FOXO4, FZD4, GATA4, HAND2, HCFC2, HIPK2, HNF1A, HOXA5, IL1B, INPPL1, JUN, KDM4A, KDM6B, KLF7, MAFB, MED21, MEF2D, MEIS2, MLLT10, MLXIP, Mup1 (includes others), MXD1, MXD4, NAB2 (includes EG:100005680), NANOG, NFATC1, NFIX, NOLC1, NR1D1, NR3C2 (includes …
"	0.000287	11	ABL1, ARRB2, ASCC1, ASH1L, BAHD1, BAZ2A, BCL3, BRD8, BRPF1, BRWD1, CBX7, CD82, CDKN2C, CHD1, CREBBP, CTGF, CUX1, DNMT3A, DUSP1, DUSP5, E2F4, EDF1, EHMT1, ELK3, EP300, EPAS1, EPC1, ERBB2, ERCC2, FGFR2, FHOD1, FOXJ2, FOXK1, GTF2E1, HDAC4, HDAC6, HGF, HIC1, HLTF, HOPX, ID1, ING5, IQGAP1, JAK1, JMY, KAT6A, KCTD13, KDM5C, KLF10, KLF6, LCOR, LMO4, MAD2L2, MAP3K11, MED12, MKL1, MLXIP, MMS19, MNT, MYC, N…
"	0.00469	10	ACVR1, AEBP2, AFF4, AJUBA, APP, ARHGEF11, ARID1A, ARNT, ATF1 (includes EG:100040260), ATF5, ATF6, ATN1, BACH1, BACH2, BAZ1B, BTF3, BTG2, C1orf85, CBFB, CCND3, CCRN4L, CEBPA, CFLAR, CHD4, COL4A2, CSF2RB, CTNNB1, DAP, DAXX, DDB1, DICER1, DNAJB6, ECM1 (includes EG:100332249), EGFR, EIF2B5, ELK4, ELL, ELP3, ENG, ENO1, ENY2, ERF, ETS1, ETS2, EWSR1, F2, FOSL2, FOXP1, GCLC, GLO1, GSK3B, GTF2I, HCFC1, HE…
expression of RNA	3.62e-07	1	ADRB2, AEBP2, AFF1, AGT, APBB2, ARID2, ATF4, BAMBI, BMP2, BMP4, BMPR2, CEBPD, CHURC1, CREB3, DNAJB6, EAF2, EGR1, EIF2B4, EIF3E, EIF3K, EIF4EBP1, ERCC6, ERG, FOXA1, FOXN3, FOXO3, FOXO4, FZD4, GATA4, HAND2, HCFC2, HIPK2, HNF1A, HOXA5, HSPB1, IL1B, INPPL1, JUN, KDM4A, KDM6B, KLF7, MAFB, MED21, MEF2D, MEIS2, MLLT10, MLXIP, MSH2, Mup1 (includes others), MXD1, MXD4, NAB2 (includes EG:100005680), NANOG,…
"	0.000644	11	ABL1, ARRB2, ASCC1, ASH1L, BAHD1, BAZ2A, BCL3, BRD8, BRPF1, BRWD1, CBX7, CD82, CDKN2C, CHD1, CREBBP, CTGF, CUX1, DIAPH1, DNMT3A, DUSP1, DUSP5, E2F4, EDF1, EHMT1, EIF2AK1, EIF2B2, ELK3, EP300, EPAS1, EPC1, ERBB2, ERCC2, FGFR2, FHOD1, FOXJ2, FOXK1, GTF2E1, HDAC4, HDAC6, HGF, HIC1, HLTF, HMGB3, HOPX, ID1, IMPACT, ING5, IQGAP1, JAK1, JMY, KAT6A, KCTD13, KDM5C, KLF10, KLF6, LCOR, LMO4, MAD2L2, MAP3K11…
"	0.000767	10	ACO1, ACVR1, AEBP2, AFF4, AJUBA, APP, ARHGEF11, ARID1A, ARNT, ATF1 (includes EG:100040260), ATF5, ATF6, ATN1, BACH1, BACH2, BAZ1B, BTF3, BTG2, C1orf85, CBFB, CCND3, CCRN4L, CDH2, CEBPA, CFLAR, CHD4, COL4A2, CSF2RB, CTNNB1, DAP, DAXX, DDB1, DHX9, DICER1, DNAJB6, ECM1 (includes EG:100332249), EGFR, EIF2B5, EIF2C2, EIF2S3, EIF3C/EIF3CL, EIF3L, EIF4EBP2, EIF4G1, ELK4, ELL, ELP3, ENG, ENO1, ENY2, ERF,…
abnormal morphology of liver	1.21e-06	10	AMACR, ARG1, BCAR1, CEBPA, CIAPIN1, DICER1, EGFR, G6PC, GNMT, GSK3B, HADHA, HYAL1, IGF2R, JUP, KRT18, LDLR, LIPA, MAN2A1, MAPK14, MT2A, NFE2L1, NOTCH2, PEMT, PEX5, PPT2 (includes EG:100126133), RB1CC1, RXRA, SCP2, SMAD3, SMPD1, SNX27, SOCS3, SPEN, SPTBN1, STAT1, STAT6 (includes EG:20852)
metabolism of carbohydrate	3.21e-06	10	AGL, AKR7A2, ALDH2, ALDOB, ALG2, APOE, B4GALNT2, B4GALT1, CCND3, CD81, CEBPA, COQ3, CPS1, CPT1A, CS, CTNNB1, CYP3A4, DUSP6, F2, FCGR2B, G6PC, GALE, GAPVD1, GCK, GCLC, GLO1, GNE, GNMT, GSK3A, GSK3B, GYS2, H6PD, HYAL1, ICAM1, IGF1, IL6ST, INPPL1, IRS1, KDR, KHK, KNG1, MAN2A1, MAPK14, MPDU1, MTOR, Mup1 (includes others), NEU3, NISCH, NPY1R, PCTP, PDCL, PEMT, PFKFB1, PI4KA, PI4KB, PIGQ, PIK3R1, PISD,…
morphology of liver	3.21e-06	10	AMACR, ARG1, BCAR1, CEBPA, CIAPIN1, DICER1, EGFR, G6PC, GNMT, GSK3B, HADHA, HYAL1, IGF2R, IL6ST, JUP, KRT18, LDLR, LIPA, MAN2A1, MAPK14, MT2A, NFE2L1, NOTCH2, PEMT, PEX5, PPT2 (includes EG:100126133), RB1CC1, RXRA, SCP2, SMAD3, SMPD1, SNX27, SOCS3, SPEN, SPTBN1, STAT1, STAT6 (includes EG:20852)
apoptosis	7.74e-06	10	AARS, ACACA, ACIN1, ACTN4, ACVR1, AIFM1, AKAP1, AMBRA1, ANPEP, AP2A2, APOC3, APOE, APP, AQP1, ARG1, ATF1 (includes EG:100040260), ATF5, ATF6, ATN1, B4GALT1, BACH1, BACH2, BCAR1, BIK, BIRC6, BLCAP, BMF, BTG2, CAPRIN1, CBFB, CCND3, CCT2, CD2AP, CDH2, CDK11A/CDK11B, CEBPA, CFLAR, CIDEB, CLIC4, COL18A1, COL4A2, COX5A (includes EG:12858), CR1L, CSF2RB, CTH, CTNNB1, CXADR, CXCL12 (includes EG:20315), D…
tumorigenesis	1.09e-05	10	ABAT, ABCC2, ABCC3, ACADS, ACAT1, ACLY, ACO1, ACY1, ADAMTS1, ADH1C, AHCY, AHSG, AK2, AKAP1, AKAP13, AKR7A2, ALAS1, ALDH2, ALDOB, AMACR, ANPEP, ANXA6, AP2S1, APOA5, APOE, AQP1, ARAP3, ARHGEF12, ARID1A, ARNT, ASGR1, ASS1, ATF5, ATP2B1, ATP5C1, ATRN, B4GALT1, BAG4, BCAR1, BDH1 (includes EG:100037356), BHMT, BIK, BLVRB, BMF, BMP1, BRD4, BTG2, CANX, CBFB, CCND3, CCT3, CD151, CD97, CDA, CDC27, CDH2, CE…
"	0.000825	3	ABCB10, ACTG1, ACTR10, AFAP1L1, AIDA, AKAP12, ALDOC, ANKRD10, APBA3, AQP3, ARID3A, ARID4B, ARRB1, ASF1B, ASPH (includes EG:312981), ASPSCR1, ATIC, ATM, AURKA, AURKB, BCL2L2, BLMH, BRAF, BRCA2, BUB1 (includes EG:100307076), BUB1B, BYSL, CAD, CCNA2, Ccnb1/Gm5593, CCND1, CCNE1, CCNE2, CCR5, CCRL1, CD27, CD8B, CDC37, CDKN2D, CENPF, CEP250, CER1, CHAMP1, CHMP1A, CLCN5, CLDN2, CNDP2, COL6A2, COX4I1, CS…
quantity of sterol	1.09e-05	10	ABCA1, ABCG5, ABCG8, ACAT1, ACAT2, AMACR, APOA5, APOC3, APOE, APOM, APP, ARNT, CEBPA, DHCR24, G6PC, GCK, GNMT, HMGA1, HSD11B1, IDH1, IGF1, INSIG1, KDM3A, LDLR, LIPA, LIPG, LRP1 (includes EG:16971), PCSK9, PCTP, PEMT, PLTP, PSEN1, PSEN2, RXRA, SCP2, SIGMAR1, SMPD1, THRB
quantity of cholesterol	1.25e-05	10	ABCA1, ABCG5, ABCG8, ACAT1, AMACR, APOA5, APOC3, APOE, APOM, APP, ARNT, CEBPA, DHCR24, G6PC, GCK, GNMT, HMGA1, HSD11B1, IDH1, INSIG1, KDM3A, LDLR, LIPA, LIPG, LRP1 (includes EG:16971), PCSK9, PCTP, PEMT, PLTP, PSEN1, PSEN2, RXRA, SCP2, SIGMAR1, SMPD1, THRB
organismal death	1.25e-05	10	ABCA1, ABCA3, ACACA, ACLY, ACTN4, ADH1C, AMACR, APOE, APP, ARG1, ARNT, ASGR1, ATF1 (includes EG:100040260), ATF6, ATN1, ATP2B1, B4GALT1, BIK, BIRC6, BRD4, CANX, CAPZB, CCND3, CCS, CD2AP, CDH2, CEBPA, CFL1, CFLAR, CIAPIN1, CLIC4, COL4A2, CPOX, CPT1A, CR1L, CSAD, CTNNB1, CXCL12 (includes EG:20315), CYP17A1, DGAT2, DICER1, DNAJB6, DNAJC5, DOT1L, ECM1 (includes EG:100332249), EFNB1, EGFR, EHHADH, ENG…
formation of actin stress fibers	1.25e-05	10	AKAP1, ARAP1, ARHGEF11, ARHGEF12, ARHGEF3, BAG4, BCAR1, Cald1, COL18A1, CUL3 (includes EG:26554), EGFR, EPHA1, F2, GNA11, GNAI2, IGF1, KANK2, KNG1, MAPK1, MTOR, NF2, NPR1 (includes EG:18160), PAK4, PDCD6IP, PTK2B (includes EG:19229), RAC1, RHOB, SDC4, SMAD3, SMARCA4, SRF, STAT3
formation of filaments	1.59e-05	10	AKAP1, APOE, APP, ARAP1, ARHGEF11, ARHGEF12, ARHGEF3, BAG4, BCAR1, Cald1, CFL1, CLIP1, COL18A1, CUL3 (includes EG:26554), EGFR, EPHA1, F2, FKBP4, GNA11, GNAI2, GSK3B, ICAM1, IGF1, INPPL1, KANK1, KANK2, KNG1, MAPK1, MTOR, NF2, NPR1 (includes EG:18160), PAK4, PDCD6IP, PROX1, PSEN1, PTK2B (includes EG:19229), RAC1, RHOB, SDC4, SGK1, SMAD3, SMARCA4, SRF, STAT3, TNFRSF1A, TPR, TUBB
transport of molecule	1.85e-05	10	ABCA1, ABCA3, ABCC2, ABCC3, ABCD4, ABCG5, ABCG8, ACSL1, ANXA6, AP1B1, AP2A2, AP3D1, APOA5, APOC3, APOE, APP, APPBP2, AQP1, ARAP3, ATP2B1, ATP5D, ATP6V0C, ATP6V1A, ATP6V1B2, ATP7A, B4GALT1, CFL1, CLIC4, CSF2RB, CXCL12 (includes EG:20315), CYP3A4, CYTH1, DDX19B, DMPK, DNAJA1, DOPEY2, DYNLT1, F2, FKBP4, FUS, G6PC, GAPVD1, GCK, GJB2, GOT2, GPR77, GSK3A, GSK3B, HBA1/HBA2, HBP1, HHEX, HSD17B4, HSPA8, I…
replication of RNA virus	1.97e-05	10	AKAP13, ANPEP, ATP6V0C, ATP6V0D1, ATP6V1A, ATP6V1B2, BTF3, CD81, CLDN3, CLIC4, COPG1, CRAMP1L, CXCL12 (includes EG:20315), CYP17A1, DBT, DICER1, EIF2C2, EIF3C/EIF3CL, EIF4EBP2, ERN1, FAU, FDPS, GCLC, GOPC, GRK5, GSK3B, IFIH1, IFITM3, IRF3, KIAA0664, KPNB1, LIFR, MAP4K4, MAPK1, MAVS, MINK1, MTOR, NCOA3, NRBP1, NUP214, PAK2, PCSK7, PDCD6IP, PI4KA, PIK3R1, PKD1, PSMA1, RAB33B, RFFL, SERPINA1, SF3B1,…
abnormal morphology of placenta	2.1e-05	10	ARNT, BIRC6, DAXX, EGFR, EIF2C2, ERF, ERN1, IGF2R, JUP, KRT8, MAPK14, NF2, PKD1, RAPGEF2, RXRA, SMAD1, SOCS3, TNKS, ZFP36L1
morphology of embryonic tissue	2.1e-05	10	ACVR1, ARNT, ATP6V0C, BAZ1B, BIRC6, BMP1, CDH2, CFL1, CR1L, CSK, CTNNB1, CUL3 (includes EG:26554), CXADR, DAD1 (includes EG:13135), DAG1, DAXX, DHX9, DICER1, DOT1L, EFNB1, EGFR, EIF2C2, ENG, EP400, EPB41L5, ERF, ERN1, ETS2, F2, FERMT2, FURIN, GCLC, GNA11, H1F0, HHEX, HIF1A, IL6ST, JUP, KRT8, LAMC1, LLGL1, LOC643751, MAP4K4, MAPK1, MN1, MTOR, Mug1/Mug2, NF2, NFE2L1, NFIA, NOTCH2, NOTCH4, NPY1R, PA…
cancer	2.44e-05	10	ABAT, ABCC2, ABCC3, ACADS, ACAT1, ACLY, ACO1, ACY1, ADAMTS1, ADH1C, AHCY, AHSG, AK2, AKAP1, AKAP13, AKR7A2, ALAS1, ALDOB, AMACR, ANPEP, ANXA6, AP2S1, APOA5, APOE, AQP1, ARAP3, ARHGEF12, ARID1A, ARNT, ASGR1, ASS1, ATF5, ATP2B1, ATP5C1, ATRN, B4GALT1, BAG4, BCAR1, BDH1 (includes EG:100037356), BHMT, BIK, BLVRB, BMF, BMP1, BTG2, CANX, CBFB, CCND3, CCT3, CD151, CD97, CDA, CDC27, CDH2, CEBPA, CFLAR, C…
"	0.000825	3	ABCB10, ACTG1, ACTR10, AFAP1L1, AIDA, AKAP12, ALDOC, APBA3, AQP3, ARID4B, ARRB1, ASF1B, ASPH (includes EG:312981), ASPSCR1, ATIC, ATM, AURKA, AURKB, BCL2L2, BLMH, BRAF, BRCA2, BUB1 (includes EG:100307076), BUB1B, BYSL, CCNA2, Ccnb1/Gm5593, CCND1, CCNE1, CCR5, CD27, CDKN2D, CENPF, CEP250, CER1, CHMP1A, CLCN5, CLDN2, CNDP2, COL6A2, COX4I1, CSE1L, CSTF3, CTSC, CTSH, CYLD, CYP2A6 (includes others), D…
growth of cells	2.79e-05	10	ACIN1, ACTN4, AHCY, AHSG, AJUBA, AK2, AMACR, ASGR1, ATF5, ATP5A1, ATP5G1, ATP6V0D1, BAG4, BCAR1, BCAR3, BMF, BMP1, BRAP, BRD4, BTG2, CAPZA1, CCND3, CCT2, CCT3, CD151, CDA, CDK11A/CDK11B, CEBPA, CLIP1, CLK2, COL18A1, COL4A2, CSF2RB, CTH, CTNNB1, CXADR, CXCL12 (includes EG:20315), DAP, DDB1, DICER1, DNAJA1, DNAJB6, DUSP6, DYNC1H1, ECM1 (includes EG:100332249), EFNA1, EGFR, EIF2C2, EIF3C/EIF3CL, EIF…
abnormal morphology of embryonic tissue	2.79e-05	10	ACVR1, ARNT, ATP6V0C, BAZ1B, BIRC6, BMP1, CDH2, CFL1, CR1L, CSK, CTNNB1, CUL3 (includes EG:26554), CXADR, DAD1 (includes EG:13135), DAG1, DAXX, DHX9, DOT1L, EFNB1, EGFR, EIF2C2, ENG, EP400, EPB41L5, ERF, ERN1, ETS2, F2, FERMT2, FURIN, GCLC, GNA11, H1F0, HHEX, HIF1A, IL6ST, JUP, KRT8, LAMC1, LLGL1, LOC643751, MAP4K4, MAPK1, MN1, MTOR, Mug1/Mug2, NF2, NFIA, NOTCH2, NPY1R, PAK4, PAXIP1, PRRX1, PSEN1…
morphology of hepatocytes	2.79e-05	10	ARG1, BRD4, CEBPA, EGFR, FAH, GSK3B, HADHA, HFE2, HHEX, IQGAP2, KRT8, LIPA, MT2A, PCTP, PEMT, PKD1, PSAP, RB1CC1, SCP2, SMAD3
quantity of fatty acid	2.8e-05	10	ACACA, ACLY, ACSL1, AHSG, AMACR, APOE, APP, BCAT2, CEBPA, CIDEB, CPT1A, DGAT2, ECI1, EGFR, EHHADH, F2, FAAH, GCK, GNA11, Gnas (mouse), HADH, HSD11B1, HSD17B4, HSD3B7, IDH1, IGF1, IRS1, KNG1, LDLR, LIPA, LRP1 (includes EG:16971), PCTP, PLTP, RXRA, SCP2, TNFRSF1A, XDH
neoplasia	3.02e-05	10	ABAT, ABCC2, ABCC3, ACADS, ACAT1, ACLY, ACO1, ACY1, ADAMTS1, ADH1C, AHCY, AHSG, AK2, AKAP1, AKAP13, AKR7A2, ALAS1, ALDOB, AMACR, ANPEP, ANXA6, AP2S1, APOA5, APOE, AQP1, ARAP3, ARHGEF12, ARID1A, ARNT, ASGR1, ASS1, ATF5, ATP2B1, ATP5C1, ATRN, B4GALT1, BAG4, BCAR1, BDH1 (includes EG:100037356), BHMT, BIK, BLVRB, BMF, BMP1, BTG2, CANX, CBFB, CCND3, CCT3, CD151, CD97, CDA, CDC27, CDH2, CEBPA, CFLAR, C…
"	0.000524	3	ABCB10, ACTG1, ACTR10, AFAP1L1, AIDA, AKAP12, ALDOC, APBA3, AQP3, ARID4B, ARRB1, ASF1B, ASPH (includes EG:312981), ASPSCR1, ATIC, ATM, AURKA, AURKB, BCL2L2, BLMH, BRAF, BRCA2, BUB1 (includes EG:100307076), BUB1B, BYSL, CCNA2, Ccnb1/Gm5593, CCND1, CCNE1, CCNE2, CCR5, CD27, CDKN2D, CENPF, CEP250, CER1, CHMP1A, CLCN5, CLDN2, CNDP2, COL6A2, COX4I1, CSE1L, CSTF3, CTSC, CTSH, CYLD, CYP2A6 (includes oth…
replication of virus	3.28e-05	10	AKAP13, ANPEP, ATP6V0C, ATP6V0D1, ATP6V1A, ATP6V1B2, BTF3, CD81, CLDN3, CLIC4, COPG1, CRAMP1L, CXCL12 (includes EG:20315), CYP17A1, DBT, DICER1, EIF2C2, EIF3C/EIF3CL, EIF4EBP2, ERN1, FAU, FDPS, GCLC, GOPC, GRK5, GSK3B, IFIH1, IFITM3, IRF3, KIAA0664, KPNB1, LIFR, MAP4K4, MAPK1, MAVS, MINK1, MKNK1, MTOR, NCOA3, NRBP1, NUP214, PAK2, PCSK7, PDCD6IP, PI4KA, PIK3R1, PKD1, PSMA1, RAB33B, RFFL, SERPINA1,…
cell death of connective tissue cells	3.8e-05	10	AIFM1, APP, ARID1A, ARNT, ATF6, BACH2, BIK, BIRC6, BMF, CFLAR, CLIC4, COX5A (includes EG:12858), CTNNB1, DAXX, DDIT4, DHCR24, EGFR, EIF3C/EIF3CL, ENO1, EP400, ETS1, EWSR1, FAAH, FKBP4, FUS, GLO1, GMFB, GRN, GSK3B, Gstp1 (includes others), HIF1A, IGF1, IGF2R, IRF3, IVNS1ABP, JUND, KRT18, KRT8, LDHA, MAP1LC3B, MAPK1, MAPK14, MAVS, MCL1, MT2A, MTOR, OAZ1 (includes EG:18245), PI4KB, PIK3R1, PSEN1, PS…
cell death of fibroblast cell lines	4e-05	10	AIFM1, APP, ARID1A, ARNT, ATF6, BACH2, BIRC6, BMF, CFLAR, CLIC4, COX5A (includes EG:12858), CTNNB1, DAXX, DDIT4, EGFR, EIF3C/EIF3CL, ENO1, EP400, ETS1, EWSR1, FKBP4, FUS, GLO1, GMFB, GSK3B, Gstp1 (includes others), HIF1A, IGF1, IVNS1ABP, KRT18, KRT8, LDHA, MAP1LC3B, MAPK14, MCL1, MTOR, OAZ1 (includes EG:18245), PI4KB, PIK3R1, PSEN1, PSEN2, Pvr (includes EG:25066), QKI, RAC1, RASSF5, RHOB, SCP2, S…
transactivation	4.08e-05	10	ACVR1, AKAP13, APP, ARID1A, ARNT, ATF1 (includes EG:100040260), ATF6, CCND3, CCT2, CDK11A/CDK11B, CEBPA, CHD4, CTNNB1, CXADR, DHX9, ELL, ERN1, ETS2, EWSR1, GTF2I, HBP1, HIF1A, HSD11B1, IGF1, IGFBP2, JUND, JUP, KIAA0922, MAPK1, MAPK14, MED26 (includes EG:306328), MN1, NCOA3, NCOA4, NEO1, NFE2L1, NOTCH2, NOTCH4, NRIP1, OSBPL1A, PARD3, PCTP, PIK3R1, PLCB1, PSEN1, RXRA, RXRB, SKIL, SLC19A2, SMAD3, SM…
morphology of organ	4.25e-05	10	ABCA1, ABCA3, ACTN4, ADAMTS1, AFF4, AMACR, APOE, APP, AQP1, ARG1, ARHGAP5, ARNT, ATN1, B4GALT1, BAZ1B, BCAR1, BCAR3, BCAT2, BIK, BIRC6, BMF, BMP1, CCND3, CCS, CD151, CD2AP, CDH2, CEBPA, CIAPIN1, COL18A1, CR1L, CXADR, DAXX, DCLRE1C, DGAT2, DICER1, DNAJA1, DOT1L, EGFR, EIF2C2, ERF, ERN1, ETS1, FAH, FCGR2B, FKBP4, FOXP1, FTO, G6PC, GBA, GNAI2, Gnas (mouse), GNMT, GSK3B, H1F0, H6PD, HADHA, HHEX, HMGA…
cell movement	4.63e-05	1	ADRB2, AGT, ANXA2, APBB2, ARHGEF1, ARPC1B, BAX, BGN, BMP2, BMP4, BMPR2, CAP1, CARD10, CBLL1, CCRL2, Cd55/Daf2, CDH11, CHST2, CREB3, CRKL, CYR61, DNMBP, Ear2 (includes others), EGR1, FGL2, FOXO3, FOXO4, GIT1 (includes EG:216963), GNB2, GPR56, GUCY1A3, HIPK2, IFNGR1, IL10RA, IL1B, IL2RB, INPPL1, IRS2, JAM3, JUN, KDM6B, LAMB1, Lilrb3 (includes others), LTB, Lyz1/Lyz2, NFATC1, NFIX, NR1D1, NRP2, NTN4…
"	0.000533	10	ACTN4, ACVR1, AJUBA, Aldh1a7, ANPEP, APOE, APP, AQP1, ARAP3, ARHGAP5, ARNT, ASAP1, B4GALT1, BAG4, BCAR1, BCAR3, BTG2, Cald1, CBFB, CD151, CD81, CD97, CDH2, CFL1, CLASP2, CLDN3, CLIC4, COL18A1, COL4A2, CSF2RB, CSK, CTNNB1, CXADR, CXCL12 (includes EG:20315), DAG1, DAXX, DICER1, DNAJA1, DOCK4, EFNA1, EFNB1, EGFR, ELMO2, ENG, EPB41L5, EPHA1, EPHA2, ETS1, F2, F7, FCGR2B, FERMT2, FKBP4, FLNB, FLT4, FOS…
quantity of steroid	5.27e-05	10	ABCA1, ABCC3, ABCG5, ABCG8, ACAT1, ACAT2, AMACR, APOA5, APOC3, APOE, APOM, APP, ARNT, CEBPA, CYP17A1, DHCR24, EHHADH, FKBP4, G6PC, GCK, GNMT, H6PD, HMGA1, HSD11B1, HSD17B4, IDH1, IGF1, INSIG1, KDM3A, LDLR, LIPA, LIPG, LRP1 (includes EG:16971), NPR1 (includes EG:18160), NPY1R, PCSK9, PCTP, PEMT, PLTP, PSAP, PSEN1, PSEN2, RXRA, SCP2, SGK1, SIGMAR1, SLC23A2, SMAD3, SMPD1, STAT3, THRB, TNFRSF1A
quantity of triacylglycerol	5.27e-05	10	ABCG8, ACACA, ACLY, ACSL1, AMACR, APOA5, APOC3, APOE, ARNT, BHMT, CEBPA, COL18A1, DGAT2, ECI1, FKBP4, G6PC, GCK, GNA11, Gnas (mouse), HSD11B1, HSD3B7, IDH1, IGF1, IRS1, KDM3A, LDLR, LIPA, LIPG, LRP1 (includes EG:16971), PANK1, PEMT, PIK3R1, PLTP, RXRA, SCP2, SSFA2, XDH
"	0.00641	1	AGT, EGR1, EPM2A, FITM2, FOXA1, FOXO3, FOXO4, GPIHBP1, HIF1AN, IL1B, IRS2, NR4A1, NUAK2, PLSCR3, PNPLA2, PPARGC1B, PRKCE, RORA
cell death of liver	5.49e-05	10	AMACR, APOE, ARNT, DAXX, DICER1, EGFR, FAAH, FAH, G6PC, GNMT, GSK3B, IGF1, IL6ST, IQGAP2, JUND, KRT8, LTBR, MAPK14, MCL1, MT2A, MTOR, Mug1/Mug2, NFE2L1, PIK3R1, RB1CC1, RXRA, SH3BP5, SMAD3, SMPD1, SOCS3, SPTBN1, STAT1, STAT6 (includes EG:20852), TNFRSF10A, TNFRSF1A, TNFRSF1B
metabolism of membrane lipid derivative	5.75e-05	10	ABCA1, ABCG5, ABCG8, APOC3, APOE, APP, B4GALT1, CD81, CEBPA, DHCR24, F2, FASN, FCGR2B, FDPS, GAPVD1, GBA, IGF1, INSIG1, KDR, KDSR, LDLR, LIPA, MTOR, NEU3, PARD3, PCSK9, PCTP, PEMT, PGS1, PI4KA, PI4KB, PIK3R1, PISD, PLTP, PNPLA6, PSAP, PTDSS2, RAC1, SCAP, SCP2, SERINC3, SERINC5, SERPINA1, SGMS1, SLC6A6, SMPD1, SMPD2, SOCS3, SPTLC2
morphology of extraembryonic tissue	6.49e-05	10	ACVR1, ARNT, BMP1, CBFB, CDH2, CSK, CUL3 (includes EG:26554), DAD1 (includes EG:13135), DAG1, DAXX, DHX9, EIF2C2, ERF, ETS2, F2, FURIN, MAPK1, MAPK14, MTOR, NF2, NOTCH4, PAK4, PAXIP1, PSEN1, PSEN2, RAPGEF2, RXRA, SETD2, SMAD1, SNX2, SOS1, TEK, UBR1 (includes EG:197131), UBR2 (includes EG:224826), WASF2, YAP1 (includes EG:10413)
metabolism of amino acids	7.07e-05	10	AASS, AGXT, ARG1, ASL, ASS1, BCAT2, BCKDHA, BHMT, CCBL2, CSAD, CTH, CXCL12 (includes EG:20315), FAH, GCLC, GLS2, GNMT, GOT2, HDC, HPD, IDO2, OTC, PAH, PCCB, SARDH, SLC6A6, SLC7A2, UROC1
quantity of acylglycerol	8.05e-05	10	ABCG8, ACACA, ACLY, ACSL1, AMACR, APOA5, APOC3, APOE, ARNT, BHMT, CEBPA, COL18A1, DGAT2, ECI1, FKBP4, G6PC, GCK, GNA11, Gnas (mouse), HSD11B1, HSD3B7, IDH1, IGF1, IRS1, KDM3A, LDLR, LIPA, LIPG, LRP1 (includes EG:16971), PANK1, PEMT, PIK3R1, PLTP, RXRA, SCP2, SGMS1, SSFA2, XDH
"	0.00488	1	AGT, EGR1, EPM2A, FITM2, FOXA1, FOXO3, FOXO4, GPIHBP1, HIF1AN, IL1B, IRS2, NR4A1, NUAK2, PLA2G6, PLSCR3, PNPLA2, PPARGC1B, PRKCE, RORA
synthesis of lipid	8.2e-05	10	ABCA1, ABCG5, ABCG8, ACACA, ACAT1, ACAT2, ACLY, ACSL1, ADH1C, ALG2, AMACR, ANPEP, APOA5, APOC3, APOE, APP, B4GALT1, CD81, CEBPA, CYP17A1, CYP4A11, DGAT2, DHCR24, DLAT, EGFR, F2, FASN, FCGR2B, FDPS, GAPVD1, GBA, GPR77, GREM2, HDC, HSD11B1, HSPA8, IGF1, IGFBP2, INSIG1, KDR, KDSR, KNG1, LDLR, MAPK1, MPDU1, MTOR, NPR1 (includes EG:18160), PARD3, PCTP, PEMT, PGS1, PI4KA, PI4KB, PIK3R1, PISD, PLCB1, PL…
quantity of amino acids	8.21e-05	10	APOE, APP, ARG1, ASL, ASS1, B4GALT1, BCAT2, BHMT, CEBPA, CTH, CXCL12 (includes EG:20315), DBT, FAH, GNMT, HADH, HPN, LDLR, PANK1, PEMT, SLC6A6, SPR (includes EG:20751), SSFA2, THRB, TNFRSF1A
endocytosis	8.21e-05	10	ACTN4, AP2A2, AP2S1, APOA5, APOC3, APOE, APP, ASGR1, CD2AP, CLTC, EGFR, GAPVD1, HIP1 (includes EG:176224), IGF2R, INPPL1, LDLR, LGALS3BP, LRP1 (includes EG:16971), LRP10, NECAP1, PI4KB, RAC1, SCAMP2, SCARA5, SCRIB, SMPD1, SNX17, SNX2, SORT1, STAB2, STON1, TNFRSF1A, WASF2, XDH
morphology of placenta	8.31e-05	10	ARNT, BIRC6, DAXX, EGFR, EIF2C2, ERF, ERN1, IGF2R, JUP, KRT8, LIFR, MAPK14, NF2, PKD1, RAPGEF2, RXRA, SMAD1, SOCS3, TNKS, ZFP36L1
flux of lipid	8.97e-05	10	ABCA1, ABCC3, ABCG5, ABCG8, ACAT1, ACSL1, APOA5, APOC3, APOE, APOM, HSD11B1, IRAK1, LDLR, LRP1 (includes EG:16971), PCTP, PLTP, RXRB, SCP2, SMPD1
inhibition of apoptosis	8.97e-05	10	APOE, ATF5, BAG4, BIRC6, BTG2, CFL1, CFLAR, CIAPIN1, CTNNB1, DAD1 (includes EG:13135), DHCR24, DNAJB9, F7, GCLC, GLO1, GSK3B, Gstp1 (includes others), IGF1, IL6R, IL6ST, LIFR, LRP1 (includes EG:16971), MCL1, MYO18A, NOTCH2, PIK3R1, PSEN1, PTK2B (includes EG:19229), RPS27L, RTKN, SLC9A1, SOCS3, SYVN1, TAX1BP1, TCF7L2, TEK
urea cycle	8.97e-05	10	ARG1, ASL, ASS1, CEBPA, CPS1, OTC
abnormal morphology of hepatocytes	9.49e-05	10	ARG1, CEBPA, EGFR, FAH, GSK3B, HADHA, HFE2, HHEX, IQGAP2, KRT8, LIPA, MT2A, PEMT, PKD1, PSAP, RB1CC1, SCP2, SMAD3
activation of DNA endogenous promoter	9.82e-05	1	ADRB2, ARID2, ATF4, BMP2, BMP4, BMPR2, CEBPD, CHURC1, EGR1, FOXA1, FOXO3, FOXO4, GATA4, HAND2, HCFC2, HIPK2, HNF1A, HOXA5, IL1B, JUN, KDM6B, KLF7, MAFB, MED21, MEF2D, MEIS2, MLLT10, MXD4, NANOG, NFATC1, NFIX, NR1D1, NR4A1, ONECUT1, PER3, PIAS4, PPARGC1B, PRPF6, RFX4, RORA, SALL1, SKIL, SNAI1, SNAI2, SORBS3, SOX7, SP2, SSBP3, STAT2, STAT5A, TBX20, TFEB, TROVE2, USP2, VEZF1, ZBTB38, ZMIZ2, ZNF148
mitosis	0.000147	3	ARRB1, ATM, AURKA, AURKB, BRAF, BRCA2, BUB1 (includes EG:100307076), BUB1B, CCNA2, CCND1, CCNE1, CENPF, CENPI, CEP250, CSE1L, CYLD, E2F3, FOS, GAS1 (includes EG:14451), HDAC3, HRAS, INCENP, INSR, KIT, KNTC1, MYH10, PLK1, PML, PRKCB, RAN, RPS6KB1, SMC3, SPARC, SPHK2, TCP1, TGFA, TGFB1 (includes EG:21803), TMEM8B, TOP2B, ZW10
abnormal morphology of trabeculae carne	0.000149	10	BAZ1B, CFLAR, HHEX, HIF1A, NFATC3, NOTCH2, RB1CC1, RXRA, UBE4B, UBR1 (includes EG:197131), UBR2 (includes EG:224826)
quantity of carbohydrate	0.000149	10	ABCA1, ABCA3, APOC3, APOE, APP, AQP1, ARNT, BHMT, CCRN4L, CEBPA, CXADR, DGAT2, F2, F7, G6PC, GCK, Gnas (mouse), GNMT, GSK3B, H6PD, HADH, HSD11B1, ICAM1, IGF1, IL4R, INPPL1, IRS1, KDM3A, KNG1, LBP, LDLR, LIFR, LIPG, MAPK14, MT2A, MTOR, NPY1R, NRIP1, PCTP, PEMT, PFKFB1, PIK3R1, PNPLA6, PSEN1, RPS6KB2, SCP2, SLC23A1, SLC5A3, SMAD3, STAT3, TNFRSF1A
abnormal morphology of extraembryonic tissue	0.00015	10	ARNT, BMP1, CBFB, CDH2, CSK, CUL3 (includes EG:26554), DAD1 (includes EG:13135), DAG1, DAXX, EIF2C2, ERF, ETS2, F2, FURIN, MAPK1, MAPK14, MTOR, NF2, NOTCH4, PAK4, PAXIP1, PSEN1, PSEN2, RAPGEF2, RXRA, SETD2, SMAD1, SNX2, SOS1, TEK, UBR1 (includes EG:197131), UBR2 (includes EG:224826), WASF2, YAP1 (includes EG:10413)
damage of liver	0.00018	10	APOE, CTNNB1, F2, FAAH, FCGR2B, GCLC, Gstp1 (includes others), IGF1, IL4R, IL6R, IL6ST, JUND, KRT18, KRT8, MT2A, RDX, SDC4, SH3BP5, SMPD1, STAT1, STAT3, STAT6 (includes EG:20852), TICAM1, TNFRSF1A, TNFRSF1B
synthesis of carbohydrate	0.000218	10	ALG2, APOE, B4GALT1, CCND3, CD81, CEBPA, CTNNB1, DUSP6, F2, GAPVD1, GCK, GNE, GSK3A, GSK3B, GYS2, H6PD, ICAM1, IGF1, INPPL1, IRS1, KDR, KNG1, MAN2A1, MPDU1, MTOR, Mup1 (includes others), PCTP, PDCL, PEMT, PI4KA, PI4KB, PIK3R1, PISD, PLCB1, PNPLA6, PPP1CC, PPP1R3B, PTDSS2, PYGL, RAC1, SERINC5, SLC6A6, SMAD3, SOCS3, TCF7L2, TNFRSF1A, UGDH, XYLT2
development of vessel	0.000239	10	ACVR1, ADAMTS1, Aldh1a7, ANPEP, APOE, AQP1, ARG1, ARNT, ATP5A1, ATP7A, B4GALT1, CD151, CDH2, CLIC4, COL18A1, COL4A2, CSF2RB, CSK, CTNNB1, CXCL12 (includes EG:20315), DICER1, ECM1 (includes EG:100332249), EFNA1, ENG, EPHA2, ETS1, F12, FLT4, FURIN, GCLC, GSK3B, GTF2I, HHEX, HIF1A, ICAM1, IGF1, IL4R, IRS1, KDR, KNG1, LTBR, MAPK1, MAPK14, MTOR, MYO1E, NCOA3, NFATC3, NOTCH2, NOTCH4, NPR1 (includes EG:…
formation of actin filaments	0.000239	10	AKAP1, ARAP1, ARHGEF11, ARHGEF12, ARHGEF3, BAG4, BCAR1, Cald1, CFL1, COL18A1, CUL3 (includes EG:26554), EGFR, EPHA1, F2, GNA11, GNAI2, IGF1, KANK1, KANK2, KNG1, MAPK1, MTOR, NF2, NPR1 (includes EG:18160), PAK4, PDCD6IP, PTK2B (includes EG:19229), RAC1, RHOB, SDC4, SMAD3, SMARCA4, SRF, STAT3
quantity of phospholipid	0.000253	10	ABCA1, ABCA3, APOE, APP, ARNT, BHMT, DGAT2, F2, F7, INPPL1, KNG1, LDLR, LIPG, MTOR, PCTP, PDCD6IP, PEMT, PIK3R1, PLTP, PNPLA6, SCP2, SGMS1, SMPD1, SMPD2, SPTLC2, STAT3
infection of cells	0.000253	10	AASS, AEBP2, AKAP13, AP1B1, ARHGEF12, ARID1A, ATP6V0C, ATP6V0D1, BMP1, BTG2, CCT2, CD97, CLTC, CNST, COG4 (includes EG:102339), COPG1, CXADR, CXCL12 (includes EG:20315), CYP3A4, DAG1, DCP2 (includes EG:167227), DHX15, DHX9, EEA1, EGFR, EIF2B5, ETS2, EXOSC10, FAU, FBXO21, FURIN, GAPVD1, GCK, GPT2 (includes EG:108682), HIP1 (includes EG:176224), HMGCS1, HNRNPF, HNRNPK, HUWE1, IDH1, IFITM3, IGF2R, I…
"	0.00885	3	ACACB, ARHGAP23, ARRB1, BCL2L2, BICD2, CAD, CCR5, CLN3 (includes EG:1201), COPB1, CRTC2, DCAF13, DNAL1, EFNB2, EPS15, ERCC3, ETV3, FAS, G3BP1, GABBR2, GABPB1, HMGCR, HRAS, IKBKG, KHDRBS1, MAT2A, MDN1, MGAT1, MRPL10 (includes EG:107732), NEIL3, NGLY1, NUP160, NUP50, PARP9, PELI1, PHF3, PLEKHA3, PLK1, PML, POLR1E, PPP1R15B, R3HDM1, RAB2A, RAB8A, RAB8B, RBM17, RNF41, RPL3, RSL1D1, RTN3, SLCO2A1, SNW…
cell-cell contact	0.000264	10	CD151, CD2AP, CDH2, CTNNB1, CXADR, CXCL12 (includes EG:20315), EGFR, F2, FASN, FAT1, FNDC3A, ICAM1, JUP, LOC643751, MYH9, PKD1, PSEN1, Pvr (includes EG:25066), RAC1, SCRIB, TEK
efflux of lipid	0.000266	10	ABCA1, ABCC3, ABCG5, ABCG8, ACAT1, ACSL1, APOA5, APOC3, APOE, APOM, IRAK1, LDLR, LRP1 (includes EG:16971), PCTP, PLTP, RXRB, SCP2, SMPD1
migration of cells	0.000283	1	ADRB2, AGT, ANXA2, APBB2, ARHGEF1, BAX, BGN, BMP2, BMP4, BMPR2, CAP1, CARD10, CBLL1, Cd55/Daf2, CDH11, CHST2, CREB3, CRKL, CYR61, Ear2 (includes others), EGR1, FOXO3, FOXO4, GIT1 (includes EG:216963), GPR56, GUCY1A3, IFNGR1, IL10RA, IL1B, IL2RB, INPPL1, IRS2, JAM3, JUN, KDM6B, LAMB1, Lilrb3 (includes others), LTB, Lyz1/Lyz2, NFATC1, NFIX, NR1D1, NRP2, NTN4, ONECUT1, PAK1, PDPK1, PLA2G6, PLAU, PLC…
"	0.00307	10	ACTN4, ACVR1, AJUBA, Aldh1a7, ANPEP, APOE, APP, AQP1, ARAP3, ARHGAP5, ARNT, ASAP1, B4GALT1, BAG4, BCAR1, BCAR3, BTG2, CBFB, CD151, CD81, CD97, CDH2, CFL1, CLASP2, CLIC4, COL18A1, COL4A2, CSF2RB, CSK, CTNNB1, CXADR, CXCL12 (includes EG:20315), DAG1, DICER1, DOCK4, EFNB1, EGFR, ELMO2, ENG, EPB41L5, EPHA1, EPHA2, ETS1, F2, F7, FCGR2B, FKBP4, FLNB, FLT4, FURIN, G6PC, GBA, GJB2, Gm8783/Ptp4a1, GNA11, …
accumulation of lipid	0.000292	10	ABCA1, ACACA, ACAT1, ACAT2, ACSL1, APOE, ATF6, BHMT, CEBPA, CPT1A, CSF2RB, CXCL12 (includes EG:20315), ECI1, F2, GBA, GSK3A, GSK3B, HADHA, ICAM1, IDH1, IGF1, IGF2R, INSIG1, LDLR, Mup1 (includes others), MYH9, PEMT, PLTP, PSAP, SCP2, SGMS1, SMPD1, SMPD2
invasion of cells	0.0003	10	ACAT1, ANPEP, APP, ARAP3, ARHGAP5, ASAP1, ASGR1, ATF1 (includes EG:100040260), ATP6V0C, BCAR1, BCAR3, CD151, CD97, CDH2, CLDN3, COL18A1, CSK, CTNNB1, CXCL12 (includes EG:20315), EFNA1, EGFR, ENG, EPHA2, ETS1, ETS2, F2, F7, FLT4, FURIN, GRN, HBP1, HIF1A, HMGA1, HPN, IGF1, IGFBP2, JUND, JUP, KNG1, LAMC1, LASP1, LGMN, LOC643751, LRIG1, LRP1 (includes EG:16971), MAP4K4, MAPK1, MTOR, NCOA3, NCOA4, NFA…
accumulation of sterol	0.000357	10	ACAT1, ACAT2, APOE, ATF6, GSK3A, GSK3B, IGF2R, INSIG1, LDLR, PLTP, SCP2, SMPD1
growth of cardiomyocytes	0.000368	10	CTNNB1, DNAJB6, EGFR, FOXP1, GSK3B, IGF1, RAB1A
proliferation of liver cells	0.000382	10	ARNT, CCND3, CEBPA, CFLAR, CTNNB1, CXCL12 (includes EG:20315), DICER1, EGFR, F2, FAH, GSK3B, JUND, MAPK1, MT2A, NFATC3, PIK3R1, RXRA, SMAD3, SOCS3, SPTBN1, STAT1, TNFRSF1A, TNFRSF1B, TOB1
development of blood vessel	0.000386	10	ACVR1, ADAMTS1, Aldh1a7, ANPEP, APOE, AQP1, ARG1, ARNT, ATP5A1, ATP7A, B4GALT1, CD151, CDH2, CLIC4, COL18A1, COL4A2, CSF2RB, CSK, CTNNB1, CXCL12 (includes EG:20315), DICER1, ECM1 (includes EG:100332249), EFNA1, ENG, EPHA2, ETS1, F12, FLT4, FURIN, GCLC, GSK3B, GTF2I, HHEX, HIF1A, ICAM1, IGF1, IL4R, IRS1, KDR, KNG1, MAPK1, MAPK14, MTOR, MYO1E, NCOA3, NFATC3, NOTCH4, NPR1 (includes EG:18160), NRP2, …
cell death of organ	0.000406	10	AAK1, AMACR, APOC3, APOE, APP, ARNT, ATF6, BACH1, BAG4, BIK, BMF, BTG2, CCBL1, CD2AP, CDH2, CEBPA, CFLAR, CR1L, CTNNB1, CXADR, CXCL12 (includes EG:20315), DAXX, DDIT4, DICER1, EGFR, EP400, ERN1, ETS1, ETS2, EWSR1, F2, F7, FAAH, FAH, G6PC, GBA, GCK, GCLC, GJB2, GMFB, Gnas (mouse), GNMT, GSK3A, GSK3B, HADHA, HIF1A, HIP1 (includes EG:176224), ICAM1, IGF1, IL6R, IL6ST, IQGAP2, IRF3, IRS1, IVNS1ABP, J…
proliferation of cells	0.000408	10	ACACA, ACAT1, ACER2, ACVR1, ADAMTS1, AKAP13, ALDH1L1, AMACR, AMBRA1, ANPEP, APOE, APP, AQP1, ARG1, ARHGAP5, ARID1A, ARNT, ATF6, ATP2B1, ATP5A1, B4GALT1, BACH2, BCAR1, BCAR3, BIRC6, BRD4, BTG2, CAPRIN1, CBFB, CCND3, CCT2, CD151, CD2AP, CD81, CDC27, CDH2, CDK11A/CDK11B, CEBPA, CFL1, CFLAR, CLTC, COL18A1, COL4A2, CR1L, CSF2RB, CSK, CTH, CTNNB1, CUL3 (includes EG:26554), CXADR, CXCL12 (includes EG:20…
"	0.00965	1	ADRB2, AGT, AIFM2, ANXA2, APPL2, ARHGEF1, ATF4, BAMBI, BAX, BID, BMP2, BMP4, BMPR2, BTC, CARD10, CD37, CDC123, CEBPD, CHERP, CNTFR, CREB3, CRIP1, CRKL, CYBA, CYR61, EGR1, EIF3E, EIF4EBP1, ERCC6, ERG, FGL2, FOXO3, FOXO4, FXN, GATA4, GPR182, Gstp1 (includes others), HAND2, HIF1AN, HIPK2, HLA-DQB1, HNF1A, HOXA5, HUS1, IFNGR1, IL10RA, IL1B, IL2RB, INO80B, INPPL1, IRS2, JUN, LAMB1, LATS1, Lilrb3 (incl…
infection by virus	0.000418	10	AASS, ABCC2, ACSL1, AEBP2, AKAP13, ANPEP, AP1B1, ARHGEF12, ARID1A, ATP6V0C, ATP6V0D1, BMP1, BTG2, CCT2, CD97, CLTC, CNST, COG4 (includes EG:102339), COPG1, CSF2RB, CXADR, CXCL12 (includes EG:20315), CYP3A4, DAG1, DCP2 (includes EG:167227), DGAT2, DHX15, DHX9, EEA1, EGFR, EIF2B5, EIF4EBP2, ETS2, EXOSC10, F12, F2, F7, FAU, FBXO21, FDPS, FURIN, G3BP2, GAPVD1, GCK, GPT2 (includes EG:108682), HIP1 (in…
"	0.00164	3	ACACB, ARHGAP23, ARRB1, BCL2L2, BICD2, C1orf174, CAD, CCR5, CLN3 (includes EG:1201), COPB1, CRTC2, DCAF13, DNAL1, EFNB2, EPS15, ERCC3, ETV3, FAM86B1 (includes others), FAS, G3BP1, GABBR2, GABPB1, HIST1H1C, HIST1H2BJ/HIST1H2BK, HLA-E, HMGCR, HRAS, IFNAR2, IKBKG, INSR, IRF9, KHDRBS1, MAT2A, MDN1, MGAT1, MRPL10 (includes EG:107732), NEIL3, NGLY1, NR3C1, NUP160, NUP50, PARP9, PDE3B, PDE7A, PELI1, PHF…
efflux of sterol	0.00044	10	ABCA1, ABCG5, ABCG8, ACAT1, APOA5, APOC3, APOE, APOM, IRAK1, LDLR, LRP1 (includes EG:16971), PCTP, PLTP, RXRB, SCP2, SMPD1
remodeling of tissue	0.000443	10	AHSG, CSK, CTNNB1, DICER1, EIF2C2, ENG, EPHA2, GSK3B, HDC, HIF1A, IGF1, IL6R, IL6ST, LGMN, LIPA, MAPK14, PAK4, PSEN1, PSEN2, RAC1, STAT1, TEK, TNFRSF11A, TNFRSF1A, TNFRSF1B, TOB1, UBR1 (includes EG:197131), UBR2 (includes EG:224826), WASF2, XDH
receptor-mediated endocytosis	0.000467	10	APOA5, APOC3, APOE, APP, ASGR1, CD2AP, CLTC, HIP1 (includes EG:176224), IGF2R, LDLR, LGALS3BP, LRP1 (includes EG:16971), LRP10, PI4KB, RAC1, SCARA5, SNX17, STAB2
organization of cytoplasm	0.000535	10	ABCA1, AJUBA, APOE, APP, AQP1, ARAP1, ARAP3, ARHGEF18, ATP2B1, ATP7A, BAG4, BCAR1, CANX, CAPZB, CDH2, CEBPA, CFL1, CLASP1, CLASP2, CLIP1, CLTC, COG4 (includes EG:102339), CORO1C, CXADR, CXCL12 (includes EG:20315), DAG1, DICER1, DNAJB6, DOPEY2, DYNLT1, EFNA1, EFNB1, ENG, EPB41L5, ERN1, F2, F7, FAT1, FKBP4, FLNB, FLT4, GSK3B, GSTM1, ICAM1, IGF1, INPPL1, KDR, KIF5B, KNG1, KPNB1, KRT18, LASP1, LDLR, …
morphology of trabeculae carne	0.000544	10	BAZ1B, CFLAR, HHEX, HIF1A, NFATC3, NOTCH2, RB1CC1, RXRA, TEK, UBE4B, UBR1 (includes EG:197131), UBR2 (includes EG:224826)
hematopoiesis	0.000545	10	AP3D1, APP, ARNT, ATP7A, B4GALT1, BIK, BIRC6, CBFB, CCND3, CD81, CEBPA, CHD4, CIAPIN1, CSF2RB, CSK, CTNNB1, CXCL12 (includes EG:20315), DCLRE1C, DICER1, EFNA1, EFNB1, EGFR, EIF2C2, ELK4, ENG, EPHA1, EPHA2, ERN1, ETS1, ETS2, EWSR1, FCGR2B, FOXP1, FUS, GSK3B, Gstp1 (includes others), HBA1/HBA2, HHEX, HIF1A, HMGA1, ICAM1, IGF1, IGF2R, IL4R, IL6R, IL6ST, IRS1, KDR, KRT8, LGMN, LOC643751, LTBR, MAEA, …
dementia	0.000568	10	ABAT, ABCA1, ACLY, ALDH2, APOC3, APOE, APP, AQP1, ARG1, ARNT, ATP5A1, CANX, CD2AP, CXCL12 (includes EG:20315), CYP3A4, DHCR24, DHX9, DICER1, EPHA1, ETS2, FAAH, FDPS, GBA, GRN, GSK3B, HIF1A, HMGA1, HSD11B1, ICAM1, IGF1, IGFBP2, IL6R, IREB2, LARP4, LDLR, LIPA, LRP1 (includes EG:16971), LRP10, MTOR, NOTCH4, PAXIP1, PIK3R1, PLTP, POLG (includes EG:100150924), PRKAR2A, PSAP, PSEN1, PSEN2, RNASET2, RXR…
clearance of lipid	0.000571	10	ABCA1, ADH1C, APOA5, APOC3, APOE, CYP3A4, HSD11B1, LDLR, LRP1 (includes EG:16971), PCTP
solid tumor	0.000578	3	ABCB10, ACTG1, ACTR10, AFAP1L1, AIDA, ALDOC, AQP3, ARID4B, ASF1B, ASPH (includes EG:312981), ASPSCR1, ATIC, ATM, AURKA, AURKB, BCL2L2, BRAF, BRCA2, BUB1 (includes EG:100307076), BUB1B, BYSL, CCNA2, Ccnb1/Gm5593, CCND1, CCNE1, CCR5, CDKN2D, CENPF, CEP250, CER1, CHMP1A, CLDN2, CNDP2, COL6A2, COX4I1, CSE1L, CTSC, CTSH, CYLD, CYP2A6 (includes others), DCX, DIAPH3, DNMT1, DPAGT1, E2F3, EBP, EDNRB, EFN…
"	0.000638	10	ABAT, ABCC2, ABCC3, ACADS, ACAT1, ACLY, ACO1, ACY1, ADAMTS1, ADH1C, AHCY, AHSG, AKAP1, AKAP13, AKR7A2, ALAS1, ALDOB, AMACR, ANPEP, APOA5, APOE, AQP1, ARID1A, ASS1, ATF5, ATP2B1, ATP5C1, B4GALT1, BAG4, BCAR1, BHMT, BIK, BLVRB, BTG2, CANX, CBFB, CCND3, CCT3, CD151, CD97, CDA, CDH2, CEBPA, CLDN3, CLK2, COBLL1, COL18A1, COL4A2, COLEC12, COPG1, COX5A (includes EG:12858), COX6B1, CREB3L3, CRYZ, CTNNB1,…
morphology of vasculature	0.000638	10	ARNT, BIRC6, CD151, CLIC4, COL18A1, CXADR, DDIT4, ERN1, FLT4, GJB2, ICAM1, IGF1, LLGL1, MAPK1, MAPK14, Mug1/Mug2, NFATC3, NOTCH4, PAK4, PKD1, PSEN1, SDC4, SETD2, SLC4A7, WASF2, ZFP36L1
cell death of tumor cell lines	0.000653	10	ACACA, ACER2, AIFM1, AKAP1, AP2A2, APOE, APP, ARG1, ATF1 (includes EG:100040260), ATF6, ATP2B1, ATP5A1, BACH2, BCAR1, BIK, BMF, BTG2, CCND3, CCT2, CCT3, CEBPA, CFLAR, CIDEB, COL18A1, COL4A2, COX5A (includes EG:12858), CSF2RB, CTH, CTNNB1, CXCL12 (includes EG:20315), CYP3A4, DAXX, DDIT4, DHCR24, DPP9, EGFR, ELL, ENO1, EPHA2, ERN1, ETS1, ETS2, EWSR1, FASN, FAU, FCGR2B, FLNB, GLO1, GNE, GRN, GSK3B, …
proliferation of hepatocytes	0.000653	10	ARNT, CCND3, CEBPA, CFLAR, CTNNB1, CXCL12 (includes EG:20315), DICER1, EGFR, FAH, GSK3B, JUND, MAPK1, MT2A, NFATC3, RXRA, SMAD3, SOCS3, SPTBN1, TNFRSF1A, TNFRSF1B, TOB1
fatty acid metabolism	0.000767	10	ABCA1, ABCC2, ABCC3, ABCG5, ABCG8, ACAA1, ACACA, ACLY, Acot1, ACSL1, APOA5, APOC3, APOE, APP, B4GALT1, CPT1A, CS, CYP3A4, CYP4A11, DLAT, EGFR, EHHADH, F2, FAAH, FASN, FCGR2B, FH, GBA, GOT2, HSD17B4, HSPA8, IGF1, INSIG1, KNG1, LBP, LDLR, LIPA, LRP1 (includes EG:16971), LRP10, ME1, OGDH, PARD3, PCCB, PCTP, PECR, PEX5, PLTP, PSAP, PTGES2, QKI, SCAP, SCP2, SDHA (includes EG:157074), SGMS1, SMPD1, SMP…
hepatic steatosis	0.000767	10	ABCA1, ACACA, APOE, ARNT, ATF6, CPT1A, CYP4A11, EHHADH, FASN, G6PC, GCK, GNA11, HADHA, HSD11B1, HSD17B4, IL6ST, INSIG1, IRS1, KDM3A, KRT8, LBP, LDLR, LIPA, NFE2L1, NRIP1, PANK1, PDE4C, PEMT, STAT3, TICAM1, TNFRSF1A
accumulation of cholesterol	0.000767	10	APOE, ATF6, GSK3A, GSK3B, IGF2R, INSIG1, LDLR, PLTP, SCP2, SMPD1
hypercholesterolemia	0.000818	10	ABCA1, ABCG5, ABCG8, ACAT2, APOE, APP, F2, F7, LDLR, PCSK9, PSEN1, THRB
carcinoma	0.00083	10	ABAT, ABCC2, ABCC3, ACADS, ACAT1, ACLY, ACO1, ACY1, ADAMTS1, ADH1C, AHCY, AHSG, AKAP1, AKAP13, AKR7A2, ALAS1, ALDOB, AMACR, ANPEP, APOA5, APOE, AQP1, ARID1A, ASS1, ATF5, ATP2B1, ATP5C1, B4GALT1, BAG4, BCAR1, BHMT, BIK, BLVRB, BTG2, CANX, CBFB, CCND3, CCT3, CD151, CD97, CDA, CDH2, CEBPA, CLDN3, CLK2, COBLL1, COL18A1, COL4A2, COLEC12, COPG1, COX5A (includes EG:12858), COX6B1, CREB3L3, CRYZ, CTNNB1,…
"	0.0026	3	ABCB10, ACTG1, ACTR10, AIDA, ALDOC, AQP3, ASF1B, ASPH (includes EG:312981), ATIC, ATM, AURKA, AURKB, BCL2L2, BRAF, BRCA2, BUB1 (includes EG:100307076), BUB1B, BYSL, CCNA2, Ccnb1/Gm5593, CCND1, CCNE1, CCR5, CENPF, CEP250, CER1, CHMP1A, CLDN2, CNDP2, COL6A2, COX4I1, CSE1L, CTSC, CTSH, CYLD, CYP2A6 (includes others), DNMT1, DPAGT1, E2F3, EBP, EDNRB, EFNB2, EIF4A2, ELOVL6, EPS15, EXO1 (includes EG:26…
urination disorder	0.000922	10	ACTN4, ACY1, ADAMTS1, ADCY6, AQP1, BCAT2, BCKDHA, CD151, CD2AP, CR1L, CTNNB1, DBT, DICER1, ETFA, ETFDH, F7, FAH, FCGR2B, GNE, HADH, HIF1A, ICAM1, LIN7C, MAN2A1, MYO1E, NFAT5, PCCB, PSAP, PSEN1, PSEN2, PSMB5, RASSF5, SGK1, STAB2
morphology of labyrinthine zone of placenta	0.000922	10	ABCA1, ARNT, BIRC6, EGFR, ERF, ERN1, GJB2, MAPK1, MAPK14, Mug1/Mug2, PAK4, PLK2, RXRA, SETD2, SOCS3, VPS53 (includes EG:287535), ZFP36L1
tissue development	0.000986	1	ADRB2, AGT, ANXA2, APBB2, AQP11, ATF4, ATXN2, BAIAP2, BAX, BGN, BID, BMP2, BMP4, BMPR2, BTC, CASP9 (includes EG:100140945), CD37, CDH11, CEBPD, CHURC1, CRKL, CYBA, CYR61, EAF2, EGR1, EIF2B4, EIF4EBP1, ERCC6, FOXA1, FOXO3, FZD4, GATA4, GDF10, GIT1 (includes EG:216963), GPR56, HAND2, HEG1, HIPK2, HIST1H1E, HLA-DQB1, HNF1A, HOXA5, HUS1, IFNGR1, IL1B, IL2RB, IRAK3, IRS2, ITPA, JAM3, JUN, KDM6B, KLF7,…
"	0.00775	10	AARS, ABCA1, ABCA3, ACVR1, ADAMTS1, AFF4, AHSG, Aldh1a7, ALDH3A2, AMBRA1, ANPEP, APOE, APP, AQP1, ARG1, ARHGAP5, ARNT, ASB1, ASL, ATP5A1, ATP7A, B4GALT1, BAZ1B, BCAR1, BCAR3, BIK, BMF, BMP1, BRD4, BTG2, CAPZB, CBFB, CCND3, CD81, CDH2, CEBPA, CELF1, CFL1, CFLAR, CIAPIN1, CLIP1, COL18A1, COL4A2, CSF2RB, CSK, CTNNB1, CXADR, CXCL12 (includes EG:20315), DAD1 (includes EG:13135), DAG1, DAXX, DHCR24, DH…
transport of lipid	0.000993	10	ABCA1, ABCC2, ABCC3, ABCG5, ABCG8, ACSL1, APOA5, APOC3, APOE, CYP3A4, F2, GOT2, HSD17B4, HSPA8, LBP, LDLR, LRP1 (includes EG:16971), LRP10, PCTP, PLTP, PSAP, SCP2, SMPD1, VPS4B
replication of Influenza A virus	0.00103	10	AKAP13, ANPEP, ATP6V0C, ATP6V0D1, ATP6V1A, ATP6V1B2, CD81, CLIC4, COPG1, CRAMP1L, CYP17A1, DBT, EIF3C/EIF3CL, FAU, FDPS, GCLC, GOPC, GRK5, GSK3B, IFITM3, KIAA0664, KPNB1, MAP4K4, MAPK1, MINK1, MTOR, NRBP1, NUP214, PAK2, PCSK7, PKD1, PSMA1, RFFL, SF3B1, SGK1, SIGMAR1, STAT1, SUPT6H, TRIM14, TUBB, ZNF436
synthesis of sterol	0.00103	10	ABCG5, ABCG8, ACAT1, ACAT2, APOE, DHCR24, FDPS, HDC, HSPA8, INSIG1, LDLR, PLTP, SCAP, SCP2, SERPINA1
morphogenesis of cardiac valve	0.00108	1	BMP2, CYR61, GATA4, NFATC1, TBX20
transport of protein	0.00109	10	AP1B1, AP2A2, AP3D1, APPBP2, CFL1, DNAJA1, DYNLT1, GAPVD1, GSK3B, IGF2R, IPO7, JUP, KIF1B, KPNA2, KPNB1, LRP1 (includes EG:16971), MIA3, MYH9, NUP214, PEX14 (includes EG:40294), PEX26, PSEN1, PSEN2, RAB1A, RANBP2, RFFL, RHOB, SCAMP2, SMURF1, SORT1, SPTBN1, STAT3, TMED10, TNPO1, TOB1, TOMM70A, YWHAH
DNA replication checkpoint	0.00112	12	CDC45, CDT1, CENPE, RAD9A, TIPIN
apoptosis of liver	0.00112	10	DAXX, DICER1, EGFR, FAH, GSK3B, IGF1, IL6ST, IQGAP2, JUND, KRT8, MAPK14, MCL1, MTOR, NFE2L1, RB1CC1, SMAD3, SMPD1, SOCS3, SPTBN1, STAT6 (includes EG:20852), TNFRSF10A, TNFRSF1A, TNFRSF1B
synthesis of phospholipid	0.00121	10	CD81, CEBPA, F2, FASN, GAPVD1, IGF1, KDR, MTOR, PEMT, PGS1, PI4KA, PI4KB, PIK3R1, PISD, PNPLA6, PTDSS2, RAC1, SERINC5, SGMS1, SLC6A6, SMPD2, SOCS3, SPTLC2
hypertrophy of muscle	0.00121	10	AKAP1, AKAP13, DAG1, GSK3B, IGF1, IL6R, IL6ST, INPPL1, NFATC3, NPR1 (includes EG:18160), RAC1, STAT3
efflux of cholesterol	0.00121	10	ABCA1, ABCG5, ABCG8, ACAT1, APOA5, APOC3, APOE, APOM, IRAK1, LDLR, LRP1 (includes EG:16971), PCTP, PLTP, RXRB, SCP2
cell death of liver cells	0.00121	10	APOE, DAXX, DICER1, EGFR, FAAH, FAH, GSK3B, IGF1, IL6ST, IQGAP2, JUND, KRT8, LTBR, MAPK14, MCL1, MTOR, PIK3R1, RB1CC1, SH3BP5, SMAD3, SMPD1, SOCS3, SPTBN1, STAT6 (includes EG:20852), TNFRSF10A, TNFRSF1A, TNFRSF1B
hypertrophy of cardiac muscle	0.00124	10	AKAP1, AKAP13, IGF1, IL6R, IL6ST, NFATC3, NPR1 (includes EG:18160), RAC1, STAT3
abnormal morphology of pulmonary alveolus	0.00136	10	ABCA1, AFF4, APOE, B4GALT1, CD81, CEBPA, CSF2RB, EGFR, HSD11B1, IGF1, LAMC1, LIPA, MAN2A1, MORF4L1, PSEN1, Ptprd, SMPD1
movement disorder	0.00137	1	ADRB2, AFF1, ANXA2, ARHGEF1, ARMCX2, ATP5O, ATXN2, BAIAP2, BAX, BID, CASP9 (includes EG:100140945), DNAJB6, EGR1, EIF3E, EIF3K, EPM2A, ERCC6, FOXN3, FXN, FZD4, GIT1 (includes EG:216963), HOMER1, HSPB1, ICA1, IL1B, ITPA, JUN, LAMB1, LAPTM4B, LDHB, MED21, MEF2D, MEIS2, NDUFS3, NFIX, NR1D1, NR4A1, PAK1, PIAS3, PLA2G6, PPARGC1B, RAB11A, RAB3A, RASGRP2, RELN, RFX4, ST3GAL5, TMSB10/TMSB4X, TYW1, UCK2, …
growth of organism	0.00145	10	ABCA1, ACACA, ACVR1, ADAMTS1, APOE, AQP1, ARID1A, ATP6V0C, CD81, CDK11A/CDK11B, COL4A2, CTNNB1, DAG1, DICER1, EGFR, EHHADH, EP400, F2, FOSL2, G6PC, GCLC, Gnas (mouse), GSK3B, HIF1A, HIP1 (includes EG:176224), HSD17B4, IDH3G, IGF1, IGF2R, INTS1, IRS1, ITPR2, JUND, KIF5B, LOC643751, METAP2, MTOR, NCOA3, PAXIP1, PLK2, PSMC4, RAC1, RAD50, RAPGEF2, SMAD3, SMARCA4, SNX2, SNX27, SOCS3, SSB, STAT3, TENC1…
quantity of choline-phospholipid	0.00166	10	ABCA3, APOE, BHMT, F2, LDLR, LIPG, PEMT, PNPLA6, SCP2, STAT3
polarization of leukocytes	0.00193	10	ANPEP, BCAR3, CXCL12 (includes EG:20315), GSK3A, GSK3B, LOC643751, NBR1, PIK3R1, PTK2B (includes EG:19229), RAC1, SMPD1, SMPD2, SOCS3, STAT6 (includes EG:20852)
apoptosis of liver cells	0.00195	10	DAXX, DICER1, EGFR, FAH, GSK3B, IGF1, IL6ST, IQGAP2, JUND, KRT8, MAPK14, MCL1, MTOR, RB1CC1, SMAD3, SMPD1, SOCS3, SPTBN1, STAT6 (includes EG:20852), TNFRSF10A, TNFRSF1A, TNFRSF1B
vasculogenesis	0.00197	10	ACVR1, ADAMTS1, Aldh1a7, ANPEP, APOE, ARG1, ARNT, ATP5A1, B4GALT1, CDH2, CLIC4, COL18A1, COL4A2, CSF2RB, CTNNB1, CXCL12 (includes EG:20315), DICER1, ECM1 (includes EG:100332249), EFNA1, ENG, EPHA2, ETS1, F12, FLT4, FURIN, GCLC, GSK3B, HHEX, HIF1A, ICAM1, IGF1, IL4R, IRS1, KDR, KNG1, MAPK1, MAPK14, MTOR, MYO1E, NCOA3, NFATC3, NOTCH4, NRP2, PAXIP1, PNPLA6, PROX1, PRRX1, PTK2B (includes EG:19229), Q…
morphology of cells	0.00198	10	ABCA1, ABCA3, ACTN4, ADD3, AIFM1, APOE, APP, ARG1, ARHGEF11, B4GALT1, BACH2, BCAR1, BCAR3, BMF, BRD4, CCND3, CD151, CD2AP, CD81, CDH2, CEBPA, CFLAR, CIAPIN1, CLIC4, CLIP1, CSK, CTNNB1, CXADR, CXCL12 (includes EG:20315), CYP17A1, DCLRE1C, DDIT4, DICER1, DNAJA1, EFNB1, EGFR, EHHADH, EP400, ERN1, ETS1, ETS2, F2, F7, FAH, FASN, FERMT2, FOSL2, GBA, GPHN, GSK3B, HADH, HADHA, HBA1/HBA2, HBP1, HDC, HFE2,…
hematuria	0.00198	10	GNE, MAN2A1, MYO1E, PSEN1, PSEN2, PSMB5
infection by HIV-1	0.00203	10	AASS, AEBP2, AKAP13, ARHGEF12, ARID1A, ATP6V0C, BMP1, BTG2, CCT2, CD97, CNST, COG4 (includes EG:102339), CXCL12 (includes EG:20315), CYP3A4, DCP2 (includes EG:167227), DHX15, DHX9, EGFR, EIF2B5, ETS2, EXOSC10, FBXO21, FURIN, GAPVD1, GCK, GPT2 (includes EG:108682), HMGCS1, HNRNPF, HUWE1, IDH1, INTS7, KIAA0922, KPNB1, LIN7C, MED15, MED26 (includes EG:306328), MT2A, NEDD4, NF2, NMT1, NRBP1, NUP155, …
arrest in mitosis	0.00213	3	AURKB, BUB1 (includes EG:100307076), BUB1B, CCNE1, CENPI, CSE1L, KNTC1, PLK1, TCP1, ZW10
uterine cancer	0.00213	3	AURKA, AURKB, BRAF, BRCA2, BUB1 (includes EG:100307076), BUB1B, CCNA2, CCNE1, CLCN5, CSE1L, CTSC, CTSH, DCX, EDNRB, EXO1 (includes EG:26909), FAM65C, FAS, FOS, GAS1 (includes EG:14451), GEM, GUCY1A2, HBB, HIST1H1C, HLA-B, HSP90AA1, IFIT3, ITPR1, KCNMB1, KIFC1, MKI67, MSH6, MTHFD2, NR2F2, NUP50, PDS5B, PLCL1, PLK1, PRLR, PSMC3IP, PTGFR, RECK, RINT1, RNASE4, RPS19, RRM1, RRM2, SAA1, SLC12A6, SLC7A1…
cell division process of chromosomes	0.00213	3	ATM, AURKA, AURKB, BRCA2, BUB1 (includes EG:100307076), BUB1B, CCNA2, CENPF, DCLRE1C, HRAS, INCENP, KIF4A, NCAPD2, NCAPD3, NCAPG2, PARP2, PLK1, POT1, RLF, SMC1A, SMC2, SRPK1, TAL1, UBIAD1, ZW10
Alzheimer's disease	0.00223	10	ABAT, ABCA1, ACLY, ALDH2, APOC3, APOE, APP, AQP1, ARG1, ARNT, ATP5A1, CANX, CD2AP, CXCL12 (includes EG:20315), CYP3A4, DHCR24, DHX9, DICER1, EPHA1, ETS2, FAAH, FDPS, GRN, GSK3B, HIF1A, HMGA1, HSD11B1, ICAM1, IGF1, IGFBP2, IL6R, IREB2, LARP4, LDLR, LIPA, LRP1 (includes EG:16971), LRP10, MTOR, NOTCH4, PAXIP1, PIK3R1, PLTP, PRKAR2A, PSAP, PSEN1, PSEN2, RNASET2, RXRB, SCP2, SELENBP1, SERPINA1, SLC6A6…
metabolism of nucleic acid component or derivative	0.00224	10	ABCA1, ABCG5, ABCG8, ACACA, ACLY, Acot1, ADCY6, ADCY9, AHCY, AK2, ALDH2, APOE, APP, AQP1, ATP5A1, ATP5C1, ATP5D, ATP5G1, ATP7A, B4GALNT2, CDA, CS, DPYD, DPYS, EHHADH, F2, FASN, FMO2, GCK, GNAI2, Gnas (mouse), GNMT, H6PD, HIF1A, IDH3B, IDH3G, IGF1, KNG1, LETM1, MAPK1, MYH9, NPR1 (includes EG:18160), OGDH, PANK1, PDE4C, PEMT, PPP2R4, PSMC4, PTK2B (includes EG:19229), SCP2, SLC23A1, SLC23A2, SMPD1, …
apoptosis of tumor cell lines	0.00225	10	ACACA, AIFM1, AKAP1, AP2A2, APOE, APP, ARG1, ATF1 (includes EG:100040260), ATF6, BACH2, BCAR1, BIK, BMF, BTG2, CCND3, CCT2, CEBPA, CFLAR, CIDEB, COL18A1, COL4A2, COX5A (includes EG:12858), CSF2RB, CTH, CTNNB1, CXCL12 (includes EG:20315), DAXX, DDIT4, DHCR24, EGFR, ELL, ENO1, EPHA2, ERN1, ETS1, ETS2, EWSR1, FASN, FAU, FCGR2B, FLNB, GLO1, GNE, GRN, GSK3B, HIF1A, HMGA1, HPN, HSP90AB1, HSPA4, HSPA8, …
fusion of chorioallantoic membrane	0.00232	10	DAD1 (includes EG:13135), DNAJB6, FURIN, PSEN1, PSEN2, SMAD1, SNX2
cerebral amyloid angiopathy	0.00232	10	ABCA1, APOE, APP, LDLR, LRP1 (includes EG:16971), PSEN1, SLC6A6
catabolism of amino acids	0.00234	10	AASS, ARG1, ASL, BCAT2, BCKDHA, CSAD, FAH, GOT2, HDC, HPD, IDO2, PCCB, UROC1
metabolism of purine nucleotide	0.00234	10	ABCG5, ABCG8, ACLY, AK2, ATP5A1, ATP5C1, ATP5D, ATP5G1, ATP7A, FMO2, GCK, H6PD, IDH3B, IDH3G, MYH9, OGDH, PPP2R4, PSMC4, VCP, VPS4B
metabolism of polysaccharide	0.00234	10	AGL, APOE, CCND3, CPS1, CTNNB1, G6PC, GCK, GNMT, GSK3A, GSK3B, GYS2, H6PD, HYAL1, IGF1, IL6ST, INPPL1, IRS1, MAN2A1, MTOR, PPP1CC, PPP1R3B, PYGL, SMAD3, SOCS3, TCF7L2, UGDH, XYLT2
metabolism of triacylglycerol	0.00234	10	ACSL1, APOA5, APOC3, APOE, CPS1, CPT1A, DGAT2, FASN, G6PC, GPR77, HSD11B1, INSIG1, LDLR, PCSK9, PCTP, SMPD1
invasion of tumor cell lines	0.00234	10	ACAT1, APP, ARAP3, ARHGAP5, ASAP1, ASGR1, ATF1 (includes EG:100040260), BCAR1, BCAR3, CD151, CD97, CDH2, CLDN3, COL18A1, CSK, CTNNB1, CXCL12 (includes EG:20315), EFNA1, EGFR, EPHA2, ETS1, ETS2, F2, F7, FURIN, GRN, HBP1, HIF1A, HMGA1, HPN, IGF1, IGFBP2, JUND, KNG1, LRIG1, LRP1 (includes EG:16971), MAP4K4, MAPK1, MTOR, NCOA3, NFAT5, PAK4, PDCD4, PTK2B (includes EG:19229), RAC1, SDC4, SEPT9, SERPINA…
necrosis of liver	0.00234	10	AMACR, APOE, ARNT, G6PC, GNMT, IGF1, KRT8, LTBR, MT2A, Mug1/Mug2, NFE2L1, PIK3R1, RXRA, SH3BP5, SOCS3, STAT1, TNFRSF1A, TNFRSF1B
abnormal morphology of vasculature	0.00238	10	ARNT, BIRC6, CD151, CLIC4, COL18A1, CXADR, DDIT4, ERN1, GJB2, ICAM1, LLGL1, MAPK1, MAPK14, Mug1/Mug2, NFATC3, NOTCH4, PAK4, PKD1, PSEN1, SDC4, SETD2, SLC4A7, WASF2, ZFP36L1
morphology of kidney	0.00239	10	ABCA1, ACTN4, ADAMTS1, APOE, BCAT2, CD151, CD2AP, COL18A1, CR1L, EGFR, FAH, G6PC, IGF2R, LAMC1, LIN7C, LIPA, MAN2A1, MT2A, MYO1E, NFAT5, NFIA, NOTCH2, PEX5, PKD1, PSAP, SMAD3, SPTBN1, STAB2, TNFRSF1A, TNFRSF1B, XDH, XYLT2, ZFP36
transport of sterol	0.00248	10	ABCA1, ABCG5, ABCG8, APOC3, HSD17B4, HSPA8, LDLR, LRP1 (includes EG:16971), SMPD1, VPS4B
metabolism of glycogen	0.00248	10	AGL, CPS1, G6PC, GCK, GNMT, GSK3B, GYS2, IL6ST, PPP1R3B, PYGL
edema of skin	0.00259	10	Gnas (mouse), HIF1A, ICAM1, KNG1, LDLR, MORF4L1, NOTCH2, PKD1, PSEN1, RXRA, STAT6 (includes EG:20852)
abnormal morphology of pericardium	0.0026	10	CDH2, CFLAR, CXADR, EIF2C2, F2, HIF1A, NFATC3, PSEN1, PSEN2, RXRA, SMAD1, SMAD3, TEK, UBR1 (includes EG:197131), UBR2 (includes EG:224826), WASF2
translation of protein	0.0026	10	ACO1, APP, DICER1, EGFR, EIF2B5, EIF2C2, EIF2S3, EIF3C/EIF3CL, EIF3L, EIF4EBP2, EIF4G1, ERN1, GRB7, HNRNPK, IGF1, IREB2, IRS1, MKNK1, MRPL39 (includes EG:27393), MTIF3, PTBP1, RPS27L, RPS6KB2, TNRC6B, TST, ZFP36L1
segregation of chromosomes	0.0026	3	AURKB, BRCA2, BUB1 (includes EG:100307076), CCNA2, CENPF, INCENP, NCAPD2, NCAPD3, NCAPG2, SMC1A, SMC2, SRPK1, ZW10
adenocarcinoma	0.0026	3	ALDOC, ATM, AURKA, AURKB, BRAF, BRCA2, BUB1 (includes EG:100307076), BUB1B, CCNA2, Ccnb1/Gm5593, CCND1, CCNE1, CLDN2, CSE1L, CTSC, DNMT1, E2F3, EDNRB, EFNB2, EXO1 (includes EG:26909), FAM65C, FAS, GABBR2, GAS1 (includes EG:14451), GEM, GSS, HBB, HIST1H1C, HMGCR, HN1, HRAS, HSP90AA1, ITPR1, KCNMB1, KIFC1, KIT, LIG1, MSH6, NR2F2, PLCL1, PLK1, PRLR, PTGFR, PTGS1, PTPN4, RACGAP1, RECK, RINT1, RNASE4,…
formation of cellular protrusions	0.00266	10	AJUBA, ANPEP, AQP1, ARAP1, ASAP1, CAPZB, CD2AP, CD81, CDC42EP1, CDH2, CXCL12 (includes EG:20315), DAG1, EFNB1, F7, GSK3B, IGF1, KNG1, LASP1, LOC643751, MTOR, MYO10, NEO1, NFIA, NFIB, NISCH, PAK4, PARD3, PI4KB, PTK2B (includes EG:19229), RAC1, RDX, RHOB, SDC4, SKIL, SLC9A1, SMPD1, SMPD2, SRF, TM4SF1, TNFRSF1A, WASF2
androgen receptor signaling pathway	0.00266	10	ARID1A, DAXX, DNAJA1, FKBP4, KDM3A, MED13, MED16, UBE3A
import of protein	0.00266	10	CFL1, DNAJA1, IPO7, JUP, KPNA2, KPNB1, NUP214, PEX14 (includes EG:40294), PEX26, RANBP2, SPTBN1, STAT3, TOB1
quantity of glycosphingolipid	0.00266	10	APOE, APP, B4GALT1, BHMT, GBA, GNE, IGF1, NEU3, PLTP, PSAP, SCP2, SGMS1, SMPD1, SMPD2, SPTLC2
development of blood cells	0.00277	10	AP3D1, ATP7A, BIK, CBFB, CCND3, CD81, CEBPA, CHD4, CIAPIN1, CSF2RB, CSK, CTNNB1, CXCL12 (includes EG:20315), DCLRE1C, DICER1, EFNA1, EFNB1, EGFR, EIF2C2, ELK4, EPHA1, EPHA2, ETS1, ETS2, EWSR1, FCGR2B, FOXP1, FUS, HBA1/HBA2, HHEX, HIF1A, HMGA1, ICAM1, IGF2R, IL4R, IL6R, IL6ST, KDR, LTBR, MAEA, MAPK1, MAPK14, MINK1, MTOR, MYO1E, NBR1, NFATC3, NOTCH2, NOTCH4, PIK3R1, PRELID1, RAC1, RC3H1, SMAD3, SMA…
size of body	0.00279	11	ABL1, ANGPTL4, ARRB2, CD74, CDKN2C, CREBBP, CUX1, CXCR2, DNMT3A, E2F4, EHD1, EHD3, FBXL20, FGFR2, FOXK1, GNAQ, GPAM, HBEGF, HDAC4, HMOX1, ID1, ITSN1, KCNC3, KLF6, MAP3K4, MNT, MYC, NFIC, PCK1 (includes EG:18534), PTCH1, PYGO2, SGPL1, SIRT6, SLC25A25, SLC4A4, STAT5B, SUN2, SURF1, SUV420H1
clearance of triacylglycerol	0.00299	10	APOA5, APOC3, APOE, LDLR, LRP1 (includes EG:16971), PCTP
arrest in growth of organism	0.00299	10	ABCA1, ACACA, ACVR1, ARID1A, CDK11A/CDK11B, DAG1, DICER1, EP400, F2, GCLC, HIF1A, INTS1, METAP2, MTOR, PAXIP1, PSMC4, RAC1, RAD50, RAPGEF2, SMARCA4, SNX2, TXN (includes EG:116484), UBR1 (includes EG:197131), UBR2 (includes EG:224826)
degradation of lipid	0.00338	10	AMACR, APOA5, APOC3, APOE, CPS1, CYP3A4, FAAH, FCGR2B, GBA, HSD11B1, IRS1, NEU3, PCCB, PSAP, SMPD2, XDH, YWHAH
neurodegenerative disorder	0.00338	10	ABAT, ABCA1, ACLY, ALDH2, APOC3, APOE, APP, AQP1, ARG1, ARNT, ATP5A1, CANX, CD2AP, CXCL12 (includes EG:20315), CYP3A4, DHCR24, DHX9, DICER1, EIF2B5, EPHA1, ETS2, FAAH, FDPS, GRN, GSK3B, HIF1A, HMGA1, HSD11B1, ICAM1, IGF1, IGFBP2, IL6R, IREB2, LARP4, LDLR, LIPA, LRP1 (includes EG:16971), LRP10, MTOR, NOTCH4, PAXIP1, PEX26, PEX5, PIK3R1, PLTP, PNPLA6, PRKAR2A, PSAP, PSEN1, PSEN2, RNASET2, RXRB, SCP…
metabolism of essential amino acids	0.00338	10	AASS, BHMT, CSAD, CTH, GCLC, GNMT, HDC, IDO2, UROC1
cell damage	0.00338	10	APOE, APP, ARG1, B4GALNT2, CYP4A11, DICER1, DNAJA1, DNAJB6, FAAH, GSK3B, ICAM1, IGF1, IRAK1, KRT18, KRT8, LDLR, MAPK1, MT2A, OSBPL1A, PDCD4, PDCD6IP, PSAP, PSMC4, STAT3, STAT6 (includes EG:20852), SYVN1, TNFRSF1A, TNFRSF1B, TXN (includes EG:116484), XDH
quantity of protein in blood	0.00338	10	ABCA1, AHSG, AMACR, APOC3, APOE, BAG4, BCAT2, CIDEB, COL18A1, FTO, GCK, GNAI2, Gnas (mouse), GNMT, GSK3B, HADH, HADHA, HBA1/HBA2, HDC, HMGA1, HPN, HSD11B1, IGF1, IL6ST, INPPL1, IQGAP2, IRAK2, IRS1, KDM3A, LDLR, LGALS3BP, LGMN, LIPA, MAVS, MT2A, MTOR, NCOA3, NOTCH2, NPR1 (includes EG:18160), NPY1R, PCSK9, PIK3R1, SGMS1, SLC19A2, SOCS3, SPR (includes EG:20751), SSFA2, STAT1, STAT3, STAT6 (includes …
cell transformation	0.00349	10	AKAP13, ARHGEF12, ARHGEF3, BCAR1, BCKDHA, BTG2, CCND3, CEBPA, CLTC, CSF2RB, CTNNB1, EFNB1, EGFR, EIF4G1, EPHA2, ETS1, EWSR1, HBP1, HIP1 (includes EG:176224), HMGA1, IGF1, IGFBP2, IRS1, JUND, JUP, LDHA, LOC643751, LPP, LRIG1, MAPK1, MAPK14, MN1, MTOR, NCOA3, NEDD4, PAK2, PDCD4, PIK3R1, RAC1, RHOB, SEPT9, SIN3A, SKIL, SMARCA2, SOS1, STAT3, TPR, UBTF
quantity of sphingomyelin	0.00349	10	APP, BHMT, PLTP, SCP2, SGMS1, SMPD1, SMPD2, SPTLC2
apoptosis of macrophages	0.00351	10	APOE, CFLAR, HIF1A, IRF3, LDLR, MAPK14, MCL1, MTOR, PIK3AP1, STAT1, STAT3, TICAM1, TNFRSF1A, TNFRSF1B
internalization of protein	0.00351	10	CFL1, DNAJA1, EGFR, IPO7, JUP, KPNA2, KPNB1, NUP214, PEX14 (includes EG:40294), PEX26, RANBP2, SPTBN1, STAT3, TOB1
remodeling of vitelline vessel	0.00357	10	DICER1, ENG, HIF1A, MAPK14, PAK4, PSEN1, PSEN2, TEK, UBR1 (includes EG:197131), UBR2 (includes EG:224826), WASF2
bleeding	0.0036	10	ABCA1, APOE, APP, ATF6, BIRC6, CBFB, CFLAR, CXADR, DICER1, ENG, ERN1, F2, F7, FCGRT, FLT4, FOXP1, GGCX, GNA11, ICAM1, IL4R, JUP, KLKB1, KRT8, LAMC1, LLGL1, LRP1 (includes EG:16971), MT2A, MYH9, NEDD4, NOTCH2, NRP2, PDE4C, PKD1, PSEN1, PSEN2, RAB27A, RAP1B, RB1CC1, RPS6KB2, SERPINA1, SLC23A1, SLC23A2, SNX2, TEK, UBE4B, UBR1 (includes EG:197131), UBR2 (includes EG:224826), WASF2
secretion of cholesterol	0.00437	10	ABCA1, ABCG5, ABCG8, ACAT2, APOE, LDLR, PCTP
viral entry by Influenza virus	0.00437	10	AKAP13, ATP6V0C, ATP6V1A, ATP6V1B2, CD81, COPG1, GSK3B
secretion of phospholipid	0.00467	10	ABCA1, ACAT2, APOE, LDLR, PCTP, PEMT
fusion of fetal membranes	0.00467	10	DAD1 (includes EG:13135), DNAJB6, FURIN, PSEN1, PSEN2, SMAD1, SNX2, YAP1 (includes EG:10413)
metabolism of isocitric acid	0.00469	10	ACO2 (includes EG:11429), IDH1, IDH3B, IDH3G
metabolism of sterol	0.00471	10	ABCA1, ABCG5, ABCG8, APOC3, APOE, CEBPA, DHCR24, FDPS, INSIG1, LDLR, LIPA, PCSK9, PCTP, PLTP, SCAP, SCP2, SERPINA1
homeostasis of lipid	0.00475	10	ABCA1, ABCA3, ABCC3, ABCG5, ABCG8, ACACA, APOA5, APOC3, APOE, BCAT2, CEBPA, DGAT2, EHHADH, G6PC, HSD11B1, HSD17B4, HSD3B7, LDLR, LIPG, MT2A, PCSK9, PIK3R1, PSAP, SMPD1
metabolism of phospholipid	0.00487	10	CD81, CEBPA, F2, FASN, FCGR2B, GAPVD1, IGF1, KDR, MTOR, PCSK9, PEMT, PGS1, PI4KA, PI4KB, PIK3R1, PISD, PNPLA6, PTDSS2, RAC1, SERINC3, SERINC5, SGMS1, SLC6A6, SMPD1, SMPD2, SOCS3, SPTLC2
morphogenesis of cartilage tissue	0.00488	1	HAND2, HOXA5, SNAI1, SNAI2
cell death of stromal cells	0.00488	1	BGN, BMP2, BMP4, EGR1
metabolism of protein	0.00492	10	A1CF, ABCA1, ACO1, ACY1, ANPEP, APOE, APOM, APP, BMP1, DICER1, DPP3, EDEM3, EGFR, EIF2B5, EIF2C2, EIF2S3, EIF3C/EIF3CL, EIF3L, EIF4EBP2, EIF4G1, ERN1, F2, F7, FCGR2B, FURIN, GBA, GRB7, GSK3A, HNRNPK, HPN, IGF1, IGFBP2, INPPL1, IREB2, IRS1, LDLR, LGMN, LOC643751, MAPK1, METAP2, MKNK1, MRPL39 (includes EG:27393), MTIF3, MTOR, MYBBP1A, NEDD4, NPEPPS, PCSK7, PCSK9, PIGQ, PIK3R1, POLDIP3, PSEN1, PSEN2…
small GTPase mediated signal transduction	0.00508	10	ARAP3, ARHGAP5, ARHGEF11, ARHGEF18, ARHGEF3, BRAP, CDC42EP1, CDH2, CFL1, CUL3 (includes EG:26554), DHCR24, G3BP2, IGF1, LOC643751, NISCH, PDK1, RAC1, RAP1B, RAPGEF2, RHOB, RREB1, RTKN, SOS1, ULK1, WASF2
arrest in growth of embryo	0.0051	10	ABCA1, ACACA, ACVR1, ARID1A, CDK11A/CDK11B, DAG1, DICER1, EP400, F2, GCLC, HIF1A, INTS1, METAP2, MTOR, PAXIP1, PSMC4, RAC1, RAD50, RAPGEF2, SNX2, TXN (includes EG:116484), UBR1 (includes EG:197131), UBR2 (includes EG:224826)
growth of embryo	0.0051	10	ABCA1, ACACA, ACVR1, ARID1A, CDK11A/CDK11B, DAG1, DICER1, EP400, F2, GCLC, HIF1A, INTS1, METAP2, MTOR, PAXIP1, PSMC4, RAC1, RAD50, RAPGEF2, SMARCA4, SNX2, TXN (includes EG:116484), UBR1 (includes EG:197131), UBR2 (includes EG:224826)
cellular homeostasis	0.00519	10	ABCC3, ACO1, ADCY6, AMBRA1, AP2A2, AP3D1, APOE, APP, AQP1, ARID1A, ATG16L1, ATG9A, ATP6V1B2, ATP7A, BCAT2, BIK, BMF, CD151, CD81, CEBPA, CFLAR, CHD4, CLTC, COX5A (includes EG:12858), CPS1, CSK, CTNNB1, CXCL12 (includes EG:20315), CYP4A11, DCLRE1C, DDIT4, DICER1, DMPK, EFNA1, EFNB1, ELK4, EPHA1, EPHA2, ERN1, ETS1, ETS2, F2, F7, FCGR2B, FOXP1, G6PC, GCK, Gnas (mouse), GOPC, GSK3B, HADH, HERPUD1, HI…
quantity of glycogen	0.00523	10	CEBPA, CXADR, DGAT2, G6PC, GCK, Gnas (mouse), GNMT, H6PD, HSD11B1, IGF1, INPPL1, LIFR, NPY1R, RPS6KB2
memory retrieval	0.00524	1	ADRB2, INPPL1, NR3C2 (includes EG:110784)
septic shock	0.00524	3	AVPR1A, CCR5, FAS, GCA, GUCY1A2, HMGCR, MAP3K8, NR3C1, PDE3B, PDE7A, PTGS1, RNF41, S100A9, TGFB1 (includes EG:21803), TREM1, Trim30a/Trim30d
apoptosis of organ	0.00541	10	APOC3, APOE, APP, BACH1, BIK, BTG2, CD2AP, CDH2, CEBPA, CFLAR, CR1L, CTNNB1, CXADR, CXCL12 (includes EG:20315), DAXX, DICER1, EGFR, EP400, ETS1, ETS2, EWSR1, F2, FAH, GCK, GCLC, Gnas (mouse), GSK3A, GSK3B, HIF1A, HIP1 (includes EG:176224), IGF1, IL6R, IL6ST, IQGAP2, IVNS1ABP, JUND, KDM3A, KRT8, LDLR, LOC643751, LRP1 (includes EG:16971), MAPK1, MAPK14, MCL1, MT2A, MTOR, NFE2L1, PPP5C, PRDX4, PSEN1…
cleavage of lipid	0.0055	10	ACAA1, APOA5, APOE, BAG4, F2, FAAH, GRK5, INPPL1, KNG1, LDLR, LIPA, LIPG, MAPK1, NEO1, NEU3, PLCB1, PNPLA6, PSAP, SCP2, SMPD1, SMPD2, TMEM55B, TNFRSF1A
processing of RNA	0.00558	3	ATXN3, CELF2, CELF4, CELF6, CSTF3, DHX38, DIS3, ELAVL4, GEMIN5, GEMIN6, GRSF1, HBB, HNRNPD, INTS2, KHDRBS1, LOC100505793/SRSF10, MBNL1, NOP58, PABPC4, PHF5A, RBM17, RPS19, SF3A3, SNW1, SRPK1, WBP11
missegregation of chromosomes	0.00558	3	AURKB, BUB1 (includes EG:100307076), CCNE1, KIF4A, PARP2, RINT1
repression of RNA	0.00579	3	ARID4B, CBX5, CCND1, DNMT1, ETV3, HDAC3, HMGB2, MBD1, MECP2, NR2F2, NR3C1, PML, RBBP8, SKI, SNW1, ZNF440/ZNF808
glycogen storage disease, hepatic form	0.00585	10	AGL, G6PC, GYS2, PYGL, SLC17A3
metabolism of basic amino acid	0.00585	10	AASS, ARG1, ASL, FAH, HDC, OTC, UROC1
function of myeloid cells	0.00598	10	ANPEP, APOE, ATG16L1, B4GALT1, BAG4, CD81, CSF2RB, FCGR2B, GNAI2, GRN, ICAM1, IL4R, IRAK1, IRAK2, LBP, LGMN, MAVS, MT2A, NPY1R, PCTP, PSAP, PTK2B (includes EG:19229), SMPD1, STAT1, STAT3, STAT6 (includes EG:20852), TAX1BP1, TICAM1, TNFRSF1A, ZFP36
inflammation of kidney	0.00623	10	CD151, FAH, FCGR2B, IGF1, MAN2A1, MT2A, PKD1, PSAP, PSEN1, PSEN2, TNFRSF1A, XDH
cell death of macrophages	0.00623	10	ACAT1, APOE, CFLAR, HIF1A, IRF3, LDLR, MAPK14, MCL1, MTOR, PIK3AP1, STAT1, STAT3, TICAM1, TNFRSF1A, TNFRSF1B
metabolism of L-amino acid	0.00623	10	AASS, AGXT, BHMT, CSAD, CTH, GCLC, GNMT, GOT2, HDC, HPD, IDO2, UROC1
beta-oxidation of fatty acid	0.00623	10	ACADS, CPT1A, ECI1, EHHADH, HADH, HADHA, HADHB, HSD11B1, HSD17B4, IRS1, LRPPRC, MTOR, PEX5
non-Hodgkin's disease	0.00625	11	ABL1, BCL3, CDKN2C, CREBBP, CXCL10, DUSP5, EIF2AK1, EP300, FGFR2, HDAC4, HDAC6, HGF, HIC1, ID1, MNT, MYC, NBN, PARP1, PRDM2, STK17B, TAOK1, TCF3, TP53 (includes EG:22059), TUBB2A, TUBB2B, TUBB4B
morphology of breast cell lines	0.00625	11	ABL1, ERBB2, MYC, TACC2, WWTR1
abnormal morphology of trophoblast	0.00639	10	ARNT, BIRC6, ERN1, ETS2, KRT8, MAPK1, MTOR, Mug1/Mug2, TXN (includes EG:116484), ZFP36L1
hydrolysis of lipid	0.00639	10	ACAA1, APOA5, APOE, BAG4, F2, FAAH, GRK5, INPPL1, KNG1, LDLR, LIPA, LIPG, MAPK1, NEO1, NEU3, PLCB1, PNPLA6, PSAP, SMPD1, SMPD2, TMEM55B, TNFRSF1A
HIV infection	0.00643	10	AASS, AEBP2, AKAP13, ARHGEF12, ARID1A, ATP6V0C, BMP1, BTG2, CCT2, CD97, CNST, COG4 (includes EG:102339), CXCL12 (includes EG:20315), CYP3A4, DCP2 (includes EG:167227), DGAT2, DHX15, DHX9, EGFR, EIF2B5, ETS2, EXOSC10, FBXO21, FDPS, FURIN, GAPVD1, GCK, GPT2 (includes EG:108682), HMGCS1, HNRNPF, HUWE1, IDH1, IL4R, INTS7, KIAA0922, KPNB1, LIN7C, MED15, MED26 (includes EG:306328), MT2A, NEDD4, NF2, NM…
internalization of lipid	0.00651	10	ACSL1, APOC3, APOE, FAAH, LDLR, SCP2
redistribution of lipid	0.00651	10	APOA5, APOC3, APOE, CXCL12 (includes EG:20315), SCP2, SMPD1
damage of liver cells	0.00651	10	DICER1, FAAH, STAT3, STAT6 (includes EG:20852), TNFRSF1A, TNFRSF1B
insulin-like growth factor receptor signaling pathway	0.00651	10	GIGYF1, IGF1, IGF2R, IRS1, PIK3R1, PLCB1
lung tumor	0.00658	3	ABCB10, ACTR10, ALDOC, AURKA, AURKB, BRAF, BRCA2, BUB1 (includes EG:100307076), BUB1B, CCNA2, Ccnb1/Gm5593, CCND1, CLDN2, CYP2A6 (includes others), DNMT1, FAM188A, FAS, FUBP1, GAS1 (includes EG:14451), HDAC3, HSP90AA1, INSR, KCNJ2, KCNK3, KIT, LIG1, MAP3K8, MSH6, NCAM1, NR3C1, PLK1, PRKCB, PTGS1, RECK, RINT1, ROBO1, RPL27, RPS6KB1, RRM1, RRM2, TIMP3, TOP2B, TPT1 (includes EG:100043703), TRAF2, XP…
quantity of B lymphocytes	0.00667	11	ABL1, APEX2, ARHGEF1, BCL3, CD74, CDKN2C, CREBBP, CUX1, CXCR2, FCGR2A, FLT1, GCNT2, HGF, JAK1, KAT6A, MARK2, MYC, NBN, NFATC1, PNP, PTPRC, RIPK2, SIGLEC1, SMAD2, STAT5B, TCF3, TNFAIP8L2, TP53 (includes EG:22059)
cell death of fibroblasts	0.00667	11	ABL1, ARRB2, CABLES2, CD1D, DAPK1, DUSP1, EP300, GPX4, HMOX1, MAP3K5, MYC, NCK1, NPC1, NR0B2, PARP1, PYCARD, SERPINE1, SGPL1, TBK1, TP53 (includes EG:22059), TSC2
function of macrophages	0.00668	10	ANPEP, APOE, ATG16L1, BAG4, CD81, FCGR2B, GRN, ICAM1, IL4R, IRAK1, IRAK2, LGMN, MAVS, MT2A, NPY1R, PCTP, PSAP, PTK2B (includes EG:19229), STAT1, STAT3, STAT6 (includes EG:20852), TICAM1, TNFRSF1A, ZFP36
oxidation of fatty acid	0.00674	10	ACACA, ACADS, ACSL1, ADH1C, APOE, CPT1A, CYP3A4, ECI1, EHHADH, GOT2, HACL1, HADH, HADHA, HADHB, HSD11B1, HSD17B4, IRS1, LRPPRC, MAPK14, MTOR, PEX5
quantity of phosphatidic acid	0.00682	10	ABCA1, ABCA3, APOE, APP, BHMT, F2, F7, INPPL1, KNG1, LDLR, LIPG, MTOR, PEMT, PIK3R1, PNPLA6, SCP2, STAT3
adhesion of tumor cell lines	0.00695	10	APOC3, ARID1A, B4GALNT2, B4GALT1, CD151, CD81, CDH2, CSK, CTNNB1, CXCL12 (includes EG:20315), CYTH1, EFNB1, EGFR, EPHA2, ETS1, F2, FOXP1, HYAL1, ICAM1, IGF1, INPPL1, IRS1, KLKB1, KNG1, LTBR, MYH9, PAK2, RAC1, SMAD3, TJP1 (includes EG:21872)
quantity of phosphatidylcholine	0.00727	10	ABCA3, APOE, BHMT, LDLR, PEMT, PNPLA6, SCP2, STAT3
development of liver	0.00731	10	ASL, CBFB, CCND3, CEBPA, CIAPIN1, HHEX, IGF2R, JARID2, LBP, MAN2A1, NOTCH2, PCSK9, RAPGEF2, RB1CC1, RXRA, SMAD3, SMARCA4, SPTBN1
infection of embryonic cell lines	0.00765	10	AEBP2, AKAP13, ARID1A, ATP6V0C, BMP1, BTG2, CNST, DAG1, DCP2 (includes EG:167227), DHX15, EIF2B5, ETS2, EXOSC10, GPT2 (includes EG:108682), HMGCS1, IDH1, IFITM3, IRF3, KPNB1, LIN7C, MED15, MT2A, NEDD4, NUP214, PSEN2, PSMA1, PSMA3, PSMA5, PSMC4, RANBP2, RHOB, RPL5, RREB1, SCAF1, SF3B1, SPEN, TAGLN2, UMPS
re-entry into cell cycle progression	0.00774	3	ATM, CCNE1, CCNE2, CDKN2D, KIT, SKI, TCP1, TGFB1 (includes EG:21803)
benign tumor	0.00774	3	ALDOC, ATM, AURKB, BRAF, BUB1B, CAD, CCND1, CCNE1, CCNE2, CCR5, CLCN5, CTSC, DCX, DLL1, DNMT1, EDNRB, FAS, FOS, GUCY1A2, HBD, HMGB2, HMGCR, HRAS, IFIT3, INSR, KIT, LIG1, MKI67, MSH6, MTHFD2, MYH10, NR3C1, NUP50, PDS5B, PML, PRLR, PSMC3IP, RBBP8, RINT1, RPL27, RPS19, RPS25, RRM2, S100A9, SLC7A1, SMG1, STAMBP, TGFA, TGFB1 (includes EG:21803), TMEM127, TOP2B, ZDHHC17
binding of DNA	0.00775	10	APP, ARNT, BCAT2, BTG2, CBFB, CEBPA, CFL1, CFLAR, CXCL12 (includes EG:20315), CYP3A4, EGFR, ERF, ETS1, ETS2, F2, GSK3B, HDC, HIF1A, HMGA1, IGF1, IL4R, IL6R, IRF3, JUP, KDR, LTBR, MAPK1, MAPK14, NPR1 (includes EG:18160), NR2C1, POLG (includes EG:100150924), PPP1CC, PPP4C, PPP5C, PRDX4, PROX1, PSEN1, RANBP2, RHOB, RXRA, RXRB, SMAD1, SMAD3, SND1, SOCS3, STAT1, STAT3, THRB, TNFRSF1A, TNFRSF1B, TXN (i…
angiogenesis	0.00775	10	ACVR1, ADAMTS1, ANPEP, APOE, AQP1, ARNT, B4GALT1, BIRC6, CD151, CLIC4, COL18A1, COL4A2, CSF2RB, CTNNB1, CXCL12 (includes EG:20315), CYP4A11, DICER1, ECM1 (includes EG:100332249), EFNA1, ENG, EPHA2, ETS1, F12, FLNB, FLT4, GSK3B, GTF2I, HHEX, HIF1A, ICAM1, IGF1, KDR, KNG1, MAPK14, MTOR, MYH9, NCOA3, NFATC3, NOTCH4, NPR1 (includes EG:18160), NRP2, PIK3R1, PNPLA6, PROX1, PRRX1, PSEN1, PTK2B (includes…
vasculogenesis of tissue	0.00775	10	CTNNB1, ENG, EPHA2, FURIN, HHEX, KDR, MYO1E, PAXIP1, QKI, SMARCA4, TEK, YAP1 (includes EG:10413), ZFP36L1
infection by Retroviridae	0.00775	10	AASS, AEBP2, AKAP13, ARHGEF12, ARID1A, ATP6V0C, BMP1, BTG2, CCT2, CD97, CNST, COG4 (includes EG:102339), CXCL12 (includes EG:20315), CYP3A4, DCP2 (includes EG:167227), DGAT2, DHX15, DHX9, EGFR, EIF2B5, ETS2, EXOSC10, FBXO21, FDPS, FURIN, GAPVD1, GCK, GPT2 (includes EG:108682), HMGCS1, HNRNPF, HUWE1, IDH1, IL4R, INTS7, KIAA0922, KPNB1, LIN7C, MED15, MED26 (includes EG:306328), MT2A, NEDD4, NF2, NM…
synthesis of polysaccharide	0.00775	10	APOE, CCND3, CTNNB1, GCK, GSK3A, GSK3B, GYS2, H6PD, IGF1, INPPL1, IRS1, MAN2A1, MTOR, PPP1CC, PPP1R3B, SMAD3, SOCS3, TCF7L2, UGDH, XYLT2
formation of cellular inclusion bodies	0.00792	10	APOE, APP, DNAJA1, DNAJB6, GSK3B, KRT18, KRT8, MT2A, PSAP, PSMC4, SYVN1
synthesis of protein	0.00809	10	ACO1, APP, DICER1, EGFR, EIF2B5, EIF2C2, EIF2S3, EIF3C/EIF3CL, EIF3L, EIF4EBP2, EIF4G1, ERN1, F7, FCGR2B, GRB7, GSK3A, HNRNPK, IGF1, IGFBP2, INPPL1, IREB2, IRS1, MAPK1, METAP2, MKNK1, MRPL39 (includes EG:27393), MTIF3, MTOR, MYBBP1A, PIGQ, PIK3R1, POLDIP3, PTBP1, PTK2B (includes EG:19229), RPS27L, RPS6KB2, SLC46A1, SRF, TNRC6B, TST, UPF1, ZFP36L1
synthesis of terpenoid	0.00821	10	ABCG5, ABCG8, ACAT1, ACAT2, ADH1C, ALG2, AMACR, APOE, CYP17A1, DHCR24, EGFR, FDPS, GREM2, HDC, HSD11B1, HSPA8, IGF1, IGFBP2, INSIG1, LDLR, MAPK1, MPDU1, NPR1 (includes EG:18160), PLTP, PROX1, SCAP, SCP2, SERPINA1, TNFRSF1A, TNFRSF1B
processing of mRNA	0.00831	3	CELF4, CELF6, CSTF3, DHX38, ELAVL4, GEMIN5, GEMIN6, GRSF1, HBB, KHDRBS1, LOC100505793/SRSF10, MBNL1, PHF5A, SF3A3, SNW1, SRPK1
apoptosis of antigen presenting cells	0.00839	10	APOE, CFLAR, HIF1A, HSP90AB1, IRF3, LDLR, MAPK14, MCL1, MTOR, PIK3AP1, SMPD1, STAT1, STAT3, TICAM1, TNFRSF1A, TNFRSF1B
development of heart ventricle	0.00871	1	BMP2, CYR61, GATA4, HAND2, HEG1, NFATC1, SALL1, TBX20
mass of organism	0.00873	10	ADAMTS1, AMACR, APOE, APP, BRD4, CEBPA, COL18A1, DGAT2, DICER1, EGFR, ERN1, FASN, FCGRT, FLNB, GCK, GSK3B, HADHA, HDC, HIF1A, IGF1, IGF2R, INPPL1, IRS1, ITPR2, LDLR, LIPA, LRP1 (includes EG:16971), MT2A, NPY1R, PLK2, RXRA, SMAD3, SMARCA2, SOCS3, TICAM1, TNFRSF1B, UBR1 (includes EG:197131), ZFP36
abnormal morphology of labyrinthine zone of placenta	0.00882	10	ABCA1, BIRC6, EGFR, ERN1, GJB2, MAPK1, Mug1/Mug2, PAK4, PLK2, RXRA, SETD2, SOCS3, VPS53 (includes EG:287535)
edema	0.00903	10	BIRC6, CBFB, CCND3, CFLAR, CXADR, EFNB1, ENG, ERF, F12, F7, FCGR2B, FCGRT, FLT4, FOXP1, Gnas (mouse), HBA1/HBA2, HHEX, HIF1A, ICAM1, IGF2R, KDR, KLKB1, KNG1, LDLR, MORF4L1, NFATC3, NOTCH2, NOTCH4, NPR1 (includes EG:18160), PARD3, PKD1, PSEN1, RB1CC1, RXRA, SCP2, SETD2, STAT6 (includes EG:20852), UBE4B, WASF2
metabolism of ATP	0.00903	10	ABCG5, ABCG8, ACLY, AK2, ATP5A1, ATP5C1, ATP5D, ATP5G1, ATP7A, MYH9, PPP2R4, PSMC4, VCP, VPS4B
metabolism of cholesterol	0.00903	10	ABCA1, ABCG5, ABCG8, APOC3, APOE, CEBPA, DHCR24, FDPS, INSIG1, LDLR, PCSK9, PCTP, PLTP, SCAP, SCP2, SERPINA1
regeneration of liver	0.00903	10	EGFR, FAH, IL6R, MT2A, NFATC3, PCSK9, STAT3, TNFRSF1A, TOB1
polarization of cells	0.00903	10	ANPEP, BCAR3, CFL1, CLIP1, CXCL12 (includes EG:20315), ELMO2, GSK3A, GSK3B, LOC643751, NBR1, PIK3R1, PTK2B (includes EG:19229), RAC1, SMPD1, SMPD2, SOCS3, STAT6 (includes EG:20852)
synthesis of cholesterol	0.00903	10	ABCG5, ABCG8, APOE, DHCR24, FDPS, INSIG1, LDLR, PLTP, SCAP, SCP2, SERPINA1
apoptosis of phagocytes	0.00903	10	ANPEP, APOE, CFLAR, G6PC, GSK3B, HIF1A, HSP90AB1, IRF3, LDLR, LTBR, MAPK14, MCL1, MTOR, PIK3AP1, SMPD1, STAT1, STAT3, STAT6 (includes EG:20852), TICAM1, TNFRSF1A, TNFRSF1B
elongation of cellular protrusions	0.00903	10	CXCL12 (includes EG:20315), EGFR, ICAM1, IGF1, MT2A, MYO10, NEO1, NF2, PIK3R1, SLC9A1, ULK1
catabolism of basic amino acid	0.00903	10	AASS, ARG1, ASL, FAH, HDC, UROC1
regeneration of organ	0.00903	10	CXCL12 (includes EG:20315), EGFR, FAH, IL6R, LIFR, MT2A, NFATC3, PCSK9, STAT3, TNFRSF1A, TOB1
quantity of cells	0.00922	10	ABCA1, ABCG8, ACAT1, ACTN4, ADAMTS1, ADD3, ANPEP, APOE, APP, AQP1, ARHGEF5, ARNT, ATN1, B4GALT1, BACH2, BCAR3, BIK, BIRC6, BMF, CBFB, CCND3, CD151, CD81, CD97, CEBPA, CFLAR, CIAPIN1, COL18A1, CSF2RB, CTNNB1, CXCL12 (includes EG:20315), CYP4A11, DCLRE1C, DICER1, EFNB1, EGFR, ELK4, ELL, ENG, ENO1, ETS1, F2, FCGR2B, FLT4, FOSL2, FOXP1, FURIN, GBA, GNAI2, Gnas (mouse), GNMT, GPHN, Gstp1 (includes oth…
differentiation of muscle cells	0.0095	10	ACVR1, ADCY6, CD81, CEBPA, CTNNB1, DICER1, FOXP1, GSK3B, IGF1, LAMC1, MAML1, MAPK1, NFATC3, PIK3R1, PLCB1, PPP1CC, QKI, RXRA, RXRB, SMAD1, SOCS3, SORT1, SRF, STAT1, STRA13
removal of Ca2+	0.00961	10	ATP2B1, KNG1, PSEN1, PSEN2
internalization of fatty acid	0.00961	10	ACSL1, APOE, FAAH, SCP2
encephalopathy	0.01	1	ADRB2, ARHGEF1, ARMCX2, ATP5O, ATXN2, BAIAP2, BAX, CARD10, CASP9 (includes EG:100140945), EGR1, EIF2B4, EIF3E, EIF3K, EPM2A, FOXN3, FXN, GIT1 (includes EG:216963), GPR56, HIPK2, HLA-DQB1, HOMER1, ICA1, IFNGR1, JUN, LAMB1, LAPTM4B, LDHB, MED21, MEIS2, NDUFS3, NFIX, NR1D1, NR4A1, NRP2, NUAK2, PIAS3, PLA2G6, PNKD, PPARGC1B, RAB11A, RAB3A, RASGRP2, REL, RELN, RFX4, RNASEH2B, RORA, SALL1, SPRY2, ST3GA…
metabolism of acylglycerol	0.01	10	ACSL1, APOA5, APOC3, APOE, CPS1, CPT1A, DGAT2, FASN, G6PC, GPR77, HSD11B1, IGF1, INSIG1, LDLR, PCSK9, PCTP, PLCB1, SMPD1
transport of steroid	0.01	10	ABCA1, ABCC3, ABCG5, ABCG8, APOC3, CYP3A4, HSD17B4, HSPA8, LDLR, LRP1 (includes EG:16971), SMPD1, VPS4B
transformation	0.01	10	AKAP13, ARHGEF12, ARHGEF3, BCAR1, BCKDHA, BTG2, CCND3, CEBPA, CLTC, CSF2RB, CTNNB1, EFNB1, EGFR, EIF4G1, EPHA2, ETS1, EWSR1, HBP1, HIP1 (includes EG:176224), HMGA1, IGF1, IGFBP2, IRS1, JUND, JUP, LDHA, LOC643751, LPP, LRIG1, MAPK1, MAPK14, MN1, MTF2 (includes EG:17765), MTOR, NCOA3, NEDD4, PAK2, PDCD4, PIK3R1, RAC1, RHOB, SEPT9, SF3B1, SIN3A, SKIL, SMARCA2, SOS1, STAT3, TPR, TSHZ1, UBTF
differentiation of central nervous system cells	0.01	10	ATF5, BTG2, EGFR, EIF2B5, F2, GRN, IGF1, IL6ST, LIFR, LOC643751, PSEN1, SMAD1, SOCS3, STAT3, ULK1
development of placenta	0.01	10	ABCA1, ARNT, CEBPA, EGFR, ENG, ERF, GJB2, HIF1A, HSP90AB1, LIFR, MAPK1, MAPK14, PKD1, PLK2, PNPLA6, SOCS3
initiation of transcription	0.01	10	AKAP13, BTG2, DHX15, GTF2I, MAZ, MED13, MED16, MED26 (includes EG:306328), RRN3, SPEN, TAF2 (includes EG:170844), TTF1
