# Supplementary material for: Dynamic recruitment of microRNAs to their mRNA targets in the regenerating liver
Source: BMC Genomics. 2013 Apr 18;14:264. doi: 10.1186/1471-2164-14-264 (PMC3639193; doi:10.1186/1471-2164-14-264)
Supplement: Additional file 6: Table S4 — This file contains the significantly enriched Ingenuity canonical pathways in the K-means clustering of the total regulatory load (TRL) profiles. The pathways are sorted by decreasing statistical significance and by name. A function is first listed with its best significance, and subsequent rows list any other clusters where the pathway is enriched. The genes listed are those in the cluster that are associated with the pathway. The FDR is the Benjamini-Hochberg corrected p-value calculated by Ingenuity. The Cluster number corresponds to those in Figure 2B. [file 1471-2164-14-264-S6.xls]

## Sheet: 20120515-CanonicalPathways
Supplemental Table 4
This file contains the significantly enriched Ingenuity canonical pathways in the K-means clustering of the total regulatory load (TRL) profiles. The pathways are sorted by decreasing statistical significance and by name. A function is first listed with its best significance, and subsequent rows list any other clusters where the pathway is enriched. The genes listed are those in the cluster that …
Pathway	FDR	Cluster	Genes
Valine, Leucine and Isoleucine Degradation	1.41253754462276e-09	10	ACAT2,ACAA1,ABAT,PCCB,HMGCS2,ACADS,Acaa1b,HADHB,ALDH2,BCAT2,Aldh1a7,BCKDHA,ALDH3A2,ACAT1,DBT,EHHADH,HMGCS1,ACAD10,AGXT2,HSD17B4,HADHA,HADH,Aox3
Butanoate Metabolism	1.51356124843621e-05	10	SDHA (includes EG:157074),ACAT2,ABAT,HMGCS2,ACADS,ALDH2,HADHB,BDH1 (includes EG:100037356),Aldh1a7,ALDH3A2,ACAT1,DBT,EHHADH,HMGCS1,HSD17B4,HADHA,HADH
Propanoate Metabolism	2.75422870333816e-05	10	ACAT2,ABAT,PCCB,HADHB,ALDH2,DHCR24,Aldh1a7,ALDH3A2,ACAT1,ACACA,EHHADH,AGXT2,ACAD10,HADHA,LDHA,ACSL1
PPARÎ±/RXRÎ± Activation	3.31131121482591e-05	9	MAP2K4,PRKACB,TGFBR1,NRAS,Cyp2c40 (includes others),RRAS,MED1 (includes EG:19014),NFKBIE,NR2C2,PLCG1,PLCL2,GK,PRKAG1,TRAF6,ACADL,PLCE1,LPL,PRKAA1,NCOR1,MAP2K3,PPARGC1A
"	0.0645654	10	ADCY9,MAPK1,ACAA1,SMAD3,GNA11,ACVR1,PRKAR2A,ADCY6,MAP4K4,ABCA1,NCOA3,MAPK14,HSP90AB1,FASN,IRS1,SOS1,PLCB1,RXRA,GOT2
Fatty Acid Elongation in Mitochondria	4.36515832240166e-05	10	Acaa1b,HADHB,ACAA1,PPT2 (includes EG:100126133),PECR,EHHADH,HSD17B4,HADHA,HADH
Lysine Degradation	4.36515832240166e-05	10	ACAT2,DOT1L,AASS,MLL3,ALDH2,HADHB,Aldh1a7,ALDH3A2,PIPOX,ACAT1,DBT,OGDH,EHHADH,HSD17B4,HADHA,HADH
Citrate Cycle	4.36515832240166e-05	10	SDHA (includes EG:157074),PC,CS,IDH3G,ACO2 (includes EG:11429),FH,OGDH,ACLY,ACO1,IDH3B,IDH1
Pyruvate Metabolism	4.36515832240166e-05	10	AKR7A2,ACAT2,PC,LDHD,ME1,GLO1,ALDH2,Aldh1a7,BCKDHA,ALDH3A2,DLAT,ACAT1,PRHOXNB,ACACA,LDHA,ACSL1,HADHA
Tryptophan Metabolism	4.89778819368447e-05	10	FAAH,CCBL2,ACAT2,TDO2,Cyp2a12/Cyp2a22,IDO2,NEDD4,SYVN1,HADHB,ALDH2,CYP3A4,DHCR24,Aldh1a7,ALDH3A2,BCKDHA,ACAT1,PRHOXNB,EHHADH,OGDH,HSD17B4,CCBL1,HADHA,HADH,Aox3
"	0.00977237	6	Cyp2c70,HAAO,Cyp2c44,Cyp2j5,Cyp2b13/Cyp2b9,CYP4F8,MAOB,ALDH1A1,CYP1A2,CYP3A7,CYP4F12,CYP2C19,Cyp2c29 (includes others),ALDH7A1
Glycine, Serine and Threonine Metabolism	7.58577575029184e-05	10	GNMT,PEMT,BHMT,GLYCTK,GNA11,PISD,AGXT,PTDSS2,AMT,SARDH,PIPOX,ALAS1,DBT,PLCB1,GCAT,CTH,AGXT2
TR/RXR Activation	0.00018197	10	PIK3R1,APOA5,ME1,HIF1A,NCOA3,KLF9,MTOR,LDLR,ENO1,FASN,NCOA4,G6PC,ACACA,TBL1XR1,RXRA,THRB,RXRB,SYT12
"	0.0501187	8	AKR1C3,SLC2A1,ENO1,PIK3R1,PIK3R6,PIK3CD
LXR/RXR Activation	0.000218776	10	ABCG8,APOE,ABCG5,APOM,TNFRSF1A,AHSG,APOA5,IRF3,ABCA1,SERPINF2,KNG1,LDLR,APOC3,FASN,SERPINA1,ACACA,PLTP,LBP,RXRB,TNFRSF1B,RXRA,HADH
Fatty Acid Metabolism	0.000229087	10	CPT1A,ACAT2,ACAA1,ADH1C,Cyp2a12/Cyp2a22,ECI1,ACADS,Acaa1b,HADHB,ALDH2,CYP3A4,Aldh1a7,ALDH3A2,ACAT1,PECR,EHHADH,ACAD10,HSD17B4,ACSL1,CYP4A11,HADHA,HADH
"	0.00436516	6	CYP4A22,Cyp2c70,ACADSB,Cyp2c44,Cyp2j5,Cyp2b13/Cyp2b9,CYP4F8,ALDH1A1,CYP1A2,CYP3A7,CYP4F12,CYP2C19,ADH4 (includes EG:127),Cyp2c29 (includes others),ALDH7A1
Alanine and Aspartate Metabolism	0.00057544	10	NARS,PC,ABAT,DLAT,ASS1,AARS,GPT2 (includes EG:108682),GOT2,AGXT,AGXT2,ASL
Metabolism of Xenobiotics by Cytochrome P450	0.000851138	6	GSTA3,Cyp2c70,Cyp2c44,Cyp2j5,Cyp2b13/Cyp2b9,CYP4F8,CYP1A2,UGT2B4,CYP3A7,UGT2A3,UGT2B15,UGT2B17,CYP4F12,CYP2C19,ADH4 (includes EG:127),Cyp2c29 (includes others)
Protein Ubiquitination Pathway	0.000891251	10	PSMA3,ANAPC1/LOC100286979,USP5,UBR2 (includes EG:224826),UBR1 (includes EG:197131),DNAJA1,SMURF1,HSPA4,HSP90AB1,USP42,HLA-B,USP10,USP40,ANAPC11,PSMA6,PSMB5,UBE4B,HSPH1,BIRC6,PSMC4,PSMA1,DNAJB9,NEDD4,UBE3A,HSPA8,PSMB7,PSMD11,DNAJC5,USP32,PSMB2,PSMA5,PSMA4,DNAJB6,USP25
"	0.0011749	9	UBE2Q1,DNAJB4,PSMA7,USP19,USP54,DNAJB2,USP39,PSMD8,DNAJC11,USP48,TRAF6,PSMD2,USP47,DNAJC18,HLA-B,USP46,CDC34,DNAJB1,DNAJC22,NEDD4L,UBE2D3,HLA-C,UBE2I
Synthesis and Degradation of Ketone Bodies	0.00102329	10	BDH1 (includes EG:100037356),ACAT2,ACAT1,HMGCS2,HMGCS1,HADHA
Î²-alanine Metabolism	0.00158489	10	ALDH2,HADHB,DPYS,DPYD,ABAT,Aldh1a7,ALDH3A2,EHHADH,AGXT2,ACAD10,HADHA
Bile Acid Biosynthesis	0.00199526	10	Acaa1b,ALDH2,LIPA,HADHB,ACAA1,CYP3A4,Aldh1a7,ALDH3A2,ADH1C,PECR,HSD3B7,HADHA
Germ Cell-Sertoli Cell Junction Signaling	0.00380189	11	MAP3K11,TUBB4B,ACTB,MYO7A,TUBB2A,MLLT4,LIMK2,MAP3K5,MAP3K4,IQGAP1,GSN,PIK3R4,TUBB2B,RHOG,PIK3CB,ACTG2,ACTN1
"	0.0229087	10	PAK4,PAK2,MAPK1,TNFRSF1A,TJP1 (includes EG:21872),MAP3K13,PIK3R1,RHOT2,RAC1,TUBA4A,TUBB,BCAR1,CDH2,MAPK14,RHOB,RHOT1,JUP,ACTN4,CTNNB1,FNBP1
"	0.0436516	8	MAP3K6,RHOD,PIK3R1,PIK3R6,PIK3CD,MAPK12,TUBA1B,FNBP1,ACTA1
Mitochondrial Dysfunction	0.00537032	10	SDHA (includes EG:157074),FURIN,COX6B1,CPT1A,ATP5A1,XDH,RHOT2,PSEN2,APP,ATP5C1,NDUFA5,NDUFV2,UQCRC2,CYB5R3,COX5A (includes EG:12858),NDUFA3,OGDH,COX15,PSEN1,AIFM1
Paxillin Signaling	0.0060256	9	MAP2K4,PTK2 (includes EG:14083),NCK2,PIK3R3,DOCK1,ITGAM (includes EG:16409),NRAS,RRAS,ARHGEF7,ITGAV,CRK,ITGAL
"	0.0912011	11	TLN2,ARFIP2,ACTB,TLN1,PIK3CB,NCK1,ACTG2,PIK3R4,ACTN1
FAK Signaling	0.0060256	9	PTK2 (includes EG:14083),PIK3R3,DOCK1,NRAS,CAPNS1,RRAS,ARHGEF7,CAPN1,PLCG1,CRK,CAPN7
Integrin Signaling	0.0060256	9	MAP2K4,NRAS,RRAS,ARHGEF7,PLCG1,CRK,ITGAL,PIK3R3,PTK2 (includes EG:14083),NCK2,MYLK,DOCK1,ITGAM (includes EG:16409),CAPNS1,CAPN1,ITGAV,ARPC3,CAPN7
"	0.0912011	11	MAP3K11,ACTB,RALB,ABL1,TSPAN2,TLN1,NCK1,PIK3R4,TLN2,RHOG,ARF3,PIK3CB,ACTG2,ACTN1
Linoleic Acid Metabolism	0.00776247	6	Cyp2b13/Cyp2b9,CYP4F8,CYP1A2,FAM213B,CYP3A7,Cyp2c70,CYP4F12,CYP2C19,Cyp2c44,Cyp2j5,Cyp2c29 (includes others)
Molecular Mechanisms of Cancer	0.00870964	10	RAP1B,MAPK1,PIK3R1,SMAD3,RHOT2,GNA11,PSEN2,GSK3A,HIF1A,RHOB,RHOT1,SOS1,PLCB1,ARHGEF11,GSK3B,ARHGEF3,CTNNB1,SMAD1,BMP1,ADCY9,PAK4,ARHGEF12,PAK2,ADCY6,RAC1,PRKAR2A,SIN3A,GNAI2,ARHGEF5,DAXX,MAPK14,CCND3,IRS1,ARHGEF18,CFLAR,FNBP1,LRP1 (includes EG:16971),PSEN1
"	0.0467735	8	RELA,LRP5,PIK3R1,SMAD7,NFKB2,MAPK12,CBL,NFKBIA,GAB1,RHOD,PIK3R6,PIK3CD,BMP7,TAB1,FNBP1
"	0.0794328	9	MAP2K4,PRKACB,TGFBR1,NRAS,TFDP1,RRAS,NFKBIE,ARHGEF7,SMAD6,CRK,PRKAG1,BAK1,PTK2 (includes EG:14083),PIK3R3,CAMK2D,FOXO1 (includes EG:2308),BMPR1A,MAP2K3,CDKN1B,CASP8,CTNND1
"	0.0912011	11	TP53 (includes EG:22059),SMAD2,E2F4,JAK1,CREBBP,PTCH1,RALB,TAB2,GNAQ,ABL1,CDKN2C,ARHGEF1,MAP3K5,TCF3,PIK3R4,EP300,NBN,MYC,RHOG,PIK3CB,NFKBIB
Arachidonic Acid Metabolism	0.00870964	6	CYP4A22,Cyp2c70,GGT6,Cyp2c44,Cyp4f13,Cyp2j5,Cyp2b13/Cyp2b9,CYP4F8,CYP1A2,FAM213B,CYP3A7,CYP4F12,CYP2C19,Cyp2c29 (includes others)
"	0.0354813	8	GPX3,ALOX15B,AKR1C3,CYP2U1,PLA2R1,GPX4,CYP4F11,Cyp2c29 (includes others)
Arginine and Proline Metabolism	0.00977237	10	FAAH,ASS1,ALDH2,PRODH,OTC,Aldh1a7,ALDH3A2,BCKDHA,PRHOXNB,GOT2,ASL,CPS1,ARG1
NRF2-mediated Oxidative Stress Response	0.0102329	9	MAP2K4,NRAS,DNAJB4,RRAS,SLC35A2,DNAJB2,DNAJC11,PIK3R3,GSTT2/GSTT2B,ERP29,DNAJC18,UBE2K,MAP2K3,CDC34,DNAJB1,NFE2L2
"	0.0588844	10	AKR7A2,GSTM1,MAPK1,ABCC2,PIK3R1,HERPUD1,GCLC,DNAJA1,DNAJB9,BACH1,CUL3 (includes EG:26554),MAPK14,DNAJC5,Gstm3,VCP,GSTM4,JUND,DNAJB6,GSK3B,TXN (includes EG:116484)
Role of JAK family kinases in IL-6-type Cytokine Signaling	0.0123027	10	IL6ST,SOCS3,MAPK14,MAPK1,IL6R,STAT3,STAT1
NGF Signaling	0.0125893	8	RELA,MAP3K6,GAB1,PIK3R1,PIK3R6,RPS6KA3,RPS6KA4,PIK3CD,NFKB2,MAPK12
ILK Signaling	0.0125893	8	RELA,TMSB10/TMSB4X,PIK3R1,VIM,NFKB2,MAPK12,RHOD,PIK3R6,PPP1R12A,RPS6KA4,PIK3CD,FNBP1,ACTA1
"	0.030903	10	FLNB,MYL6,CFL1,MAPK1,TNFRSF1A,PIK3R1,RHOT2,FERMT2,GSK3A,HIF1A,PPP1R14B,MTOR,RHOB,PPP2R4,RHOT1,KRT18,IRS1,MYH9,GSK3B,ACTN4,CTNNB1,FNBP1
IL-9 Signaling	0.0125893	8	RELA,PIK3R1,CISH,PIK3R6,PIK3CD,NFKB2
"	0.0912011	11	JAK1,BCL3,PIK3CB,STAT5B,PIK3R4
FLT3 Signaling in Hematopoietic Progenitor Cells	0.0125893	8	STAT4,CBL,PIK3R1,PIK3R6,RPS6KA3,RPS6KA4,PIK3CD,MAPK12
RANK Signaling in Osteoclasts	0.0125893	8	RELA,CBL,NFKBIA,MAP3K6,PIK3R1,PIK3R6,PIK3CD,NFKB2,MAPK12
"	0.0912011	11	MAP3K11,TAB2,NFATC1,PIK3CB,MAP3K5,MAP3K4,GSN,NFKBIB,PIK3R4
Type II Diabetes Mellitus Signaling	0.0125893	8	RELA,NFKBIA,PIK3R1,PIK3R6,SOCS4,PIK3CD,CEBPB (includes EG:1051),NFKB2,SOCS7,MAPK12
Role of IL-17A in Arthritis	0.0125893	8	RELA,NFKBIA,PIK3R1,PIK3R6,PIK3CD,NFKB2,MAPK12
Acute Phase Response Signaling	0.0128825	8	RELA,NFKBIA,PIK3R1,NOLC1,VWF,SOCS4,PIK3CD,CEBPB (includes EG:1051),NFKB2,SOCS7,MAPK12,TAB1
"	0.057544	10	IL6ST,SOCS3,MAPK1,TNFRSF1A,PIK3R1,AHSG,IL6R,STAT3,HNRNPK,SERPINF2,F2,IRAK1,KLKB1,MTOR,MAPK14,SOS1,SERPINA1,LBP,TNFRSF1B
T Cell Receptor Signaling	0.0128825	8	CD3G,RELA,CBL,NFKBIA,PIK3R1,PIK3R6,PIK3CD,NFKB2,LCP2
JAK/Stat Signaling	0.0131826	8	STAT4,PIK3R1,CISH,PIK3R6,SOCS4,PIK3CD,SOCS7
Telomerase Signaling	0.0131826	11	HDAC6,TP53 (includes EG:22059),MYC,PPP2R1A,HDAC4,PPP2CA,PPP2R2A,TERF2IP,ABL1,PIK3CB,PIK3R4,ELK3
CD40 Signaling	0.0134896	8	RELA,NFKBIA,PIK3R1,PIK3R6,PIK3CD,NFKB2,MAPK12
IL-17A Signaling in Airway Cells	0.0134896	8	RELA,NFKBIA,PIK3R1,PIK3R6,PIK3CD,NFKB2,MAPK12
Role of PI3K/AKT Signaling in the Pathogenesis of Influenza	0.0147911	8	RELA,NFKBIA,PIK3R1,PIK3R6,PIK3CD,NFKB2,IFNK
Production of Nitric Oxide and Reactive Oxygen Species in Macrophages	0.0154882	8	RELA,NFKBIA,MAP3K6,RHOD,PIK3R1,PIK3R6,PPP1R12A,PPP1R14A,PIK3CD,NFKB2,MAPK12,FNBP1
"	0.057544	10	RAP1B,APOE,PPP1CC,APOM,MAPK1,TNFRSF1A,MAP3K13,PIK3R1,RHOT2,RAC1,PPP1R14B,MAPK14,RHOB,PPP2R4,RHOT1,APOC3,SERPINA1,STAT1,TNFRSF1B,FNBP1
"	0.0912011	11	JAK1,MAP3K11,PPP2CA,PPP2R2A,CREBBP,IFNGR2,MAP3K5,MAP3K4,PIK3R4,PPP2R1A,RHOG,PIK3CB,NFKBIB
Erythropoietin Signaling	0.0154882	8	RELA,CBL,NFKBIA,PIK3R1,PIK3R6,PIK3CD,NFKB2
Growth Hormone Signaling	0.0158489	8	PIK3R1,PIK3R6,RPS6KA3,RPS6KA4,SOCS4,PIK3CD,SOCS7
"	0.0588844	10	SOCS3,IGF1,MAPK1,IRS1,PIK3R1,SRF,CEBPA,RPS6KB2,STAT3,STAT1
IL-17A Signaling in Fibroblasts	0.0169824	8	RELA,NFKBIA,CEBPB (includes EG:1051),NFKB2,MAPK12
LPS-stimulated MAPK Signaling	0.0169824	8	RELA,NFKBIA,PIK3R1,PIK3R6,PIK3CD,NFKB2,MAPK12
PKCÎ¸ Signaling in T Lymphocytes	0.0169824	8	CD3G,RELA,NFKBIA,MAP3K6,PIK3R1,PIK3R6,PIK3CD,NFKB2,LCP2
"	0.0954993	9	MAP2K4,PIK3R3,NRAS,CAMK2D,PPP3CB,RRAS,NFKBIE,PLCG1,MAP3K3
IL-6 Signaling	0.0169824	8	RELA,NFKBIA,PIK3R1,PIK3R6,PIK3CD,CEBPB (includes EG:1051),NFKB2,MAPK12,TAB1
"	0.0776247	10	IL6ST,SOCS3,MAPK1,TNFRSF1A,PIK3R1,IL6R,SRF,MAP4K4,STAT3,MAPK14,SOS1,LBP,TNFRSF1B,MCL1
"	0.0812831	9	MAP2K4,TRAF6,PIK3R3,CSNK2A2,NRAS,RRAS,IL1RN,NFKBIE,MAP2K3,MAPKAPK2
mTOR Signaling	0.0169824	8	RPS10,RHOD,EIF4A3,PIK3R1,PIK3R6,RPS6KA3,PRR5,RPS6KA4,PIK3CD,PRR5L,AKT1S1,FNBP1
"	0.0870964	10	ULK1,MAPK1,DDIT4,PIK3R1,RHOT2,RAC1,HIF1A,RPS27L,EIF4G1,EIF3C/EIF3CL,RPS23,MTOR,FAU,RHOB,PPP2R4,RHOT1,IRS1,RPS6KB2,EIF3L,FNBP1
CD28 Signaling in T Helper Cells	0.0169824	8	CD3G,RELA,NFKBIA,PIK3R1,PIK3R6,PIK3CD,NFKB2,MAPK12,LCP2
HMGB1 Signaling	0.0169824	8	RELA,RHOD,PIK3R1,PIK3R6,PIK3CD,NFKB2,MAPK12,FNBP1
Lymphotoxin Î² Receptor Signaling	0.0169824	8	RELA,NFKBIA,PIK3R1,PIK3R6,PIK3CD,NFKB2
PXR/RXR Activation	0.0177828	10	GSTM1,CPT1A,CYP3A4,Aldh1a7,ALDH3A2,ABCC2,PRKAR2A,ALAS1,G6PC,HMGCS2,RXRA,ABCC3
LPS/IL-1 Mediated Inhibition of RXR Function	0.018197	10	ABCG8,APOE,ABCG5,ABCC2,ALDH1L1,HMGCS2,ABCA1,IRAK1,Gstm3,ALDH3A2,GSTM4,ALAS1,LBP,TNFRSF1B,HMGCS1,CYP4A11,GSTM1,CPT1A,FMO2,TNFRSF1A,Cyp2a12/Cyp2a22,CYP3A4,PLTP,RXRA,ABCC3,ACSL1
Signaling by Rho Family GTPases	0.0190546	10	PTK2B (includes EG:19229),MYL6,MAPK1,PIK3R1,GNA11,RHOT2,SEPT9,SLC9A1,CLIP1,RHOB,RHOT1,CDC42EP1,ARHGEF11,ARHGEF3,PI4KA,PAK4,ARHGEF12,PAK2,CFL1,RAC1,RDX,GNAI2,ARHGEF5,CDH2,ARHGEF18,PARD3,FNBP1
"	0.0239883	8	RELA,PIK3R1,GNB5,VIM,NFKB2,MAPK12,RHOD,BAIAP2,PIK3R6,PPP1R12A,PIK3CD,FNBP1,ACTA1
RhoGDI Signaling	0.0190546	10	PAK4,ARHGEF12,PAK2,MYL6,CFL1,GNA11,RHOT2,RDX,RAC1,GNAI2,ARHGAP5,ARHGEF5,CDH2,RHOB,RHOT1,ARHGAP12,ARHGEF18,ARHGEF11,ARHGEF3,WASF2,FNBP1,PI4KA
CXCR4 Signaling	0.0190546	10	ADCY9,PAK4,PAK2,MYL6,MAPK1,ITPR2,PIK3R1,GNA11,RHOT2,RAC1,ADCY6,BCAR1,GNAI2,RHOB,RHOT1,CXCL12 (includes EG:20315),PLCB1,ARHGEF11,ELMO2,FNBP1
B Cell Receptor Signaling	0.0190546	8	RELA,NFKBIA,CD79B,MAP3K6,GAB1,PIK3R1,PIK3R6,PIK3CD,NFKB2,MAPK12
"	0.0363078	10	ETS1,Calm1 (includes others),MAPK1,NFATC3,MAP3K13,CSK,PIK3R1,RAC1,GSK3A,INPPL1,FCGR2B,MTOR,MAPK14,NFAT5,SOS1,RPS6KB2,PIK3AP1,GSK3B
Protein Kinase A Signaling	0.0190546	10	RAP1B,FLNB,PPP1CC,Calm1 (includes others),ANAPC1/LOC100286979,MAPK1,MYL6,PTK2B (includes EG:19229),YWHAH,NFATC3,SMAD3,GNA11,GSK3A,PPP1R14B,NFAT5,PLCB1,GSK3B,CTNNB1,ANAPC11,H1F0,ADCY9,PDE4C,ATF1 (includes EG:100040260),ITPR2,ADCY6,PRKAR2A,PYGL,GYS2,GNAI2,AKAP13,ADD3,CDC27,TCF7L2,AKAP1
ERK/MAPK Signaling	0.0190546	10	ETS1,RAP1B,PPP1CC,PAK4,PAK2,YWHAH,PTK2B (includes EG:19229),MAPK1,ATF1 (includes EG:100040260),PIK3R1,DUSP6,RAC1,PRKAR2A,SRF,ETS2,STAT3,MKNK2,BCAR1,PPP1R14B,PPP2R4,MKNK1,SOS1,STAT1
Semaphorin Signaling in Neurons	0.0190546	10	PAK4,ARHGEF12,PAK2,MAPK1,CFL1,RHOB,RHOT1,RHOT2,RAC1,FNBP1
P2Y Purigenic Receptor Signaling Pathway	0.0194984	8	RELA,P2RY6,PIK3R1,PIK3R6,GNB5,P2RY12,P2RY1,PIK3CD,NFKB2
RhoA Signaling	0.0204174	10	ARHGEF12,PTK2B (includes EG:19229),CFL1,MYL6,EPHA1,RTKN,RDX,SEPT9,ARHGAP5,RHPN2,RAPGEF2,IGF1,ARHGAP12,CDC42EP1,ARHGEF11,PI4KA
Oxidative Phosphorylation	0.0204174	10	SDHA (includes EG:157074),COX6B1,ATP6V0C,ATP5D,ATP5A1,ATP6V1A,Atp5h (includes EG:306478),ATP7A,ATP5C1,NDUFA5,NDUFV2,ATP5G1,UQCRC2,ATP6V0D1,COX5A (includes EG:12858),NDUFA3,ATP6V1B2,ATP5G3,COX15
Sphingosine-1-phosphate Signaling	0.020893	10	ADCY9,PTK2B (includes EG:19229),MAPK1,ACER2,PIK3R1,GNA11,RHOT2,RAC1,ADCY6,SMPD1,SMPD2,GNAI2,RHOB,RHOT1,PLCB1,FNBP1
"	0.0524807	8	S1PR2,RHOD,PIK3R1,PIK3R6,PIK3CD,FNBP1,PDGFRB
IL-15 Signaling	0.0239883	8	RELA,PIK3R1,PIK3R6,PIK3CD,NFKB2,MAPK12
"	0.0954993	9	PTK2 (includes EG:14083),PIK3R3,IL15RA,NRAS,RRAS,PLCG1
Glutamate Metabolism	0.0239883	10	ABAT,GCLC,GPT2 (includes EG:108682),GOT2,QARS,GLS2,CPS1,CCBL1
Apoptosis Signaling	0.0239883	9	MAP2K4,NRAS,CAPNS1,RRAS,NFKBIE,CAPN1,PLCG1,CAPN7,CASP8,BAK1
Induction of Apoptosis by HIV1	0.0239883	8	RELA,SLC25A4,NFKBIA,NFKB2,MAPK12,DFFA
Estrogen Receptor Signaling	0.0239883	8	POLR2D,TAF5,MED20,TAF5L,CTBP2,TAF3 (includes EG:209361),IGFBP1 (includes EG:16006),MED24,MED14
FcÎ³RIIB Signaling in B Lymphocytes	0.0239883	8	CD79B,PIK3R1,PIK3R6,PIK3CD,MAPK12
Glucocorticoid Receptor Signaling	0.0239883	8	RELA,POLR2D,TAF5L,PIK3R1,CEBPB (includes EG:1051),MAPK12,MED14,CD3G,NFKBIA,TAF5,PIK3R6,PIK3CD,TAF3 (includes EG:209361),TAB1
"	0.0812831	9	MAP2K4,PRKACB,TGFBR1,NRAS,RRAS,MED1 (includes EG:19014),NFKBIE,TAF10 (includes EG:216185),TSG101,PRKAG1,PIK3R3,TRAF6,PPP3CB,IL1RN,PRKAA1,NCOR1,UBE2I
"	0.0912011	11	SMAD2,JAK1,CREBBP,TBP,NFATC1,PCK1 (includes EG:18534),PIK3R4,ERCC2,EP300,POLR2A,DUSP1,GTF2E1,PIK3CB,STAT5B,SERPINE1,NFKBIB,HLTF
iCOS-iCOSL Signaling in T Helper Cells	0.0251189	8	CD3G,RELA,NFKBIA,PIK3R1,PIK3R6,PIK3CD,NFKB2,LCP2
RAN Signaling	0.025704	10	KPNB1,KPNA2,TNPO1,RANBP2,IPO5
Insulin Receptor Signaling	0.025704	10	PPP1CC,SOCS3,MAPK1,SGK1,PIK3R1,PRKAR2A,GSK3A,INPPL1,ACLY,PPP1R14B,GYS2,MTOR,IRS1,SOS1,RPS6KB2,EIF2B5,GSK3B
"	0.040738	8	CBL,GAB1,PIK3R1,PIK3R6,EIF2B1,PPP1R12A,PPP1R14A,PIK3CD
Dendritic Cell Maturation	0.0263027	8	STAT4,RELA,NFKBIA,LEPR,PIK3R1,PIK3R6,PIK3CD,NFKB2,MAPK12,TAB1
Melanocyte Development and Pigmentation Signaling	0.0263027	8	KITLG,TYR,PIK3R1,PIK3R6,RPS6KA3,RPS6KA4,PIK3CD
IL-12 Signaling and Production in Macrophages	0.0263027	8	STAT4,RELA,PIK3R1,PIK3R6,RAB7A,PIK3CD,CEBPB (includes EG:1051),NFKB2,MAPK12
iNOS Signaling	0.0263027	8	RELA,NFKBIA,NFKB2,MAPK12,TAB1
"	0.042658	10	Calm1 (includes others),MAPK14,MAPK1,HMGA1,LBP,STAT1,IRAK1,IRAK2
Angiopoietin Signaling	0.0275423	8	RELA,NFKBIA,PIK3R1,PIK3R6,PIK3CD,NFKB2
"	0.0812831	9	PTK2 (includes EG:14083),PIK3R3,NRAS,FOXO1 (includes EG:2308),RRAS,NFKBIE,CRK
MSP-RON Signaling Pathway	0.0288403	8	Klk1b1 (includes others),PIK3R1,PIK3R6,PIK3CD,ACTA1
Glycolysis/Gluconeogenesis	0.030903	10	ADH1C,ALDH1L1,ALDH2,ALDOB,Aldh1a7,ENO1,ALDH3A2,DLAT,GCK,PECR,G6PC,ACSL1,LDHA
PTEN Signaling	0.030903	10	MAPK1,YWHAH,PIK3R1,FLT4,RAC1,GSK3A,INPPL1,TNFRSF11A,IGF2R,BCAR1,KDR,SOS1,RPS6KB2,GSK3B,EGFR
"	0.0831764	9	PTK2 (includes EG:14083),PIK3R3,CSNK2A2,NRAS,TGFBR1,FOXO1 (includes EG:2308),BMPR1A,RRAS,CDKN1B
Urea Cycle and Metabolism of Amino Groups	0.030903	10	SARDH,OTC,ASS1,ACY1,ASL,CPS1,ARG1
IL-4 Signaling	0.030903	10	STAT6 (includes EG:20852),MTOR,IL4R,NFAT5,NFATC3,IRS1,PIK3R1,SOS1,RPS6KB2,HMGA1,INPPL1
Cardiac Hypertrophy Signaling	0.0323594	10	Calm1 (includes others),MYL6,MAPK1,PIK3R1,GNA11,RHOT2,SRF,ATF6,MTOR,RHOB,IGF1,RHOT1,SOS1,PLCB1,GSK3B,ADCY9,MAP3K13,IL6R,PRKAR2A,ADCY6,GNAI2,MAPK14,IRS1,EIF2B5,FNBP1
"	0.0489779	8	MAP3K6,MAPKAPK3,RHOD,PIK3R1,PIK3R6,GNB5,EIF2B1,PIK3CD,MAPK12,FNBP1,TAB1
"	0.0954993	9	MAP2K4,PRKACB,NRAS,TGFBR1,RRAS,PLCG1,PLCL2,PRKAG1,PIK3R3,PLCE1,PPP3CB,MAP2K3,MAPKAPK2,MAP3K3
PI3K Signaling in B Lymphocytes	0.0323594	10	CD81,IL4R,Calm1 (includes others),MAPK1,ATF1 (includes EG:100040260),ATF5,NFATC3,ITPR2,PIK3R1,GNA11,RAC1,ATF6,FCGR2B,NFAT5,IRS1,PLCB1,PIK3AP1
"	0.0912011	8	RELA,CBL,NFKBIA,CD79B,PIK3R1,PIK3CD,NFKB2
DNA Double-Strand Break Repair by Homologous Recombination	0.0323594	3	LIG1,GEN1,POLA1,BRCA2,ATM
Role of NFAT in Regulation of the Immune Response	0.0346737	8	CD3G,RELA,NFKBIA,CD79B,PIK3R1,PIK3R6,GNB5,PIK3CD,NFKB2,LCP2
G-Protein Coupled Receptor Signaling	0.0346737	8	GRK4,RELA,S1PR2,MC3R,PIK3R1,RGS16,NFKB2,PDE4B,GPR19,GPR172A,GPR161,NFKBIA,LPAR2,P2RY6,PIK3R6,TAS1R3,P2RY12,P2RY1,DUSP4,PIK3CD,PTAFR
SAPK/JNK Signaling	0.0346737	8	GAB1,PIK3R1,PIK3R6,DUSP4,PIK3CD,MAPK12,TAB1
Chronic Myeloid Leukemia Signaling	0.0346737	8	RELA,PIK3R1,CTBP2,PIK3R6,PIK3CD,NFKB2,CBLC
"	0.0912011	11	HDAC6,TP53 (includes EG:22059),MYC,E2F4,HDAC4,ABL1,PIK3CB,STAT5B,PIK3R4
CNTF Signaling	0.0346737	8	PIK3R1,PIK3R6,RPS6KA3,RPS6KA4,PIK3CD
"	0.0398107	10	IL6ST,LIFR,MTOR,MAPK1,PIK3R1,SOS1,RPS6KB2,STAT3,STAT1
BMP signaling pathway	0.0346737	8	RELA,SMAD7,BMP7,NFKB2,MAPK12,TAB1
"	0.0831764	9	MAP2K4,PRKACB,NRAS,BMPR1A,RRAS,SMAD6,PRKAG1
4-1BB Signaling in T Lymphocytes	0.0346737	8	RELA,NFKBIA,NFKB2,MAPK12
CD27 Signaling in Lymphocytes	0.0346737	8	RELA,NFKBIA,MAP3K6,NFKB2,MAPK12
Role of Pattern Recognition Receptors in Recognition of Bacteria and Viruses	0.0346737	8	RELA,PIK3R1,PIK3R6,PIK3CD,NFKB2,OAS3,MAPK12
14-3-3-mediated Signaling	0.0346737	8	CBL,PIK3R1,PIK3R6,VIM,PIK3CD,MAPK12,TUBA1B,AKT1S1
"	0.0812831	9	MAP2K4,PIK3R3,PLCE1,NRAS,FOXO1 (includes EG:2308),RRAS,TSC2,PLCG1,PLCL2,CDKN1B
GÎ±12/13 Signaling	0.0346737	8	RELA,NFKBIA,LPAR2,PIK3R1,PIK3R6,PIK3CD,NFKB2,MAPK12
Prolactin Signaling	0.0346737	8	PIK3R1,PIK3R6,SOCS4,PIK3CD,CEBPB (includes EG:1051),SOCS7
Toll-like Receptor Signaling	0.0346737	8	RELA,NFKBIA,NFKB2,MAPK12,TAB1
Small Cell Lung Cancer Signaling	0.0346737	8	RELA,NFKBIA,PIK3R1,PIK3R6,PIK3CD,NFKB2
NF-ÎºB Activation by Viruses	0.0346737	8	RELA,NFKBIA,PIK3R1,PIK3R6,PIK3CD,NFKB2
IL-17 Signaling	0.0346737	8	RELA,PIK3R1,PIK3R6,PIK3CD,CEBPB (includes EG:1051),MAPK12
"	0.0831764	9	MAP2K4,TRAF6,PIK3R3,NRAS,RRAS,MAP2K3,MAPKAPK2
TWEAK Signaling	0.0380189	8	RELA,NFKBIA,NFKB2,TNFRSF12A
Retinol Metabolism	0.0380189	6	ALDH1A1,UGT2B4,RDH11,UGT2A3,UGT2B15,UGT2B17,ADH4 (includes EG:127)
Aldosterone Signaling in Epithelial Cells	0.0380189	10	MAPK1,ITPR2,SGK1,HSPH1,PIK3R1,GNA11,DNAJB9,DNAJA1,SLC9A1,NEDD4,HSPA8,HSPA4,DNAJC5,HSP90AB1,SOS1,PLCB1,DNAJB6,PI4KA,AHCY
"	0.0812831	9	PIK3R3,ICMT,PLCE1,DNAJB4,DNAJC18,PIP4K2B,PLCG1,PLCL2,DNAJB2,DNAJB1,DNAJC22,DNAJC11
Polyamine Regulation in Colon Cancer	0.0380189	6	AZIN1,PSMF1,PSME4,OAZ2,PSME3
Complement System	0.0380189	6	SERPING1,MBL2,C3,C1QA,C6,C8A
Wnt/Î²-catenin Signaling	0.0389045	11	TP53 (includes EG:22059),CSNK1G1,PPP2CA,PPP2R2A,MARK2,CREBBP,CSNK1D,GNAQ,Ubb,BCL9,TCF3,EP300,MYC,PPP2R1A,SOX6
Breast Cancer Regulation by Stathmin1	0.0398107	10	ADCY9,PPP1CC,ARHGEF12,Calm1 (includes others),MAPK1,ITPR2,PIK3R1,ADCY6,PRKAR2A,RAC1,TUBA4A,TUBB,PPP1R14B,GNAI2,ARHGEF5,PPP2R4,SOS1,RB1CC1,PLCB1,ARHGEF18,ARHGEF11,ARHGEF3
"	0.0912011	11	TP53 (includes EG:22059),E2F4,PPP2CA,TUBB4B,PPP2R2A,TUBB2A,GNAQ,ARHGEF1,LIMK2,PIK3R4,TUBB2B,PPP2R1A,PIK3CB,UHMK1
Acute Myeloid Leukemia Signaling	0.040738	8	KITLG,RELA,PIK3R1,PIK3R6,PIK3CD,NFKB2
"	0.0954993	9	MAP2K4,CSF3R,PIK3R3,NRAS,RRAS,MAP2K3,CSF1R
HIF1Î± Signaling	0.0416869	8	SLC2A5,SLC2A1,PIK3R1,PIK3R6,PIK3CD,MAPK12,LDHC
Ceramide Signaling	0.0416869	8	RELA,S1PR2,PIK3R1,PIK3R6,PIK3CD,NFKB2
Human Embryonic Stem Cell Pluripotency	0.0416869	8	S1PR2,Klk1b1 (includes others),PIK3R1,PIK3R6,SMAD7,BMP7,PIK3CD,PDGFRB
Coagulation System	0.042658	10	KNG1,KLKB1,F12,SERPINA1,F7,SERPINF2,F2
Ascorbate and Aldarate Metabolism	0.042658	10	ALDH2,Aldh1a7,ALDH3A2,BCKDHA,PRHOXNB
Glioma Invasiveness Signaling	0.0446684	8	RHOD,PIK3R1,PIK3R6,PIK3CD,FNBP1
"	0.0891251	9	PTK2 (includes EG:14083),PIK3R3,NRAS,RRAS,ITGAV,CD44 (includes EG:100330801)
Regulation of eIF4 and p70S6K Signaling	0.0446684	10	EIF2S3,EIF4EBP2,MAPK1,PIK3R1,EIF2C2,RPS27L,EIF4G1,EIF3C/EIF3CL,RPS23,MTOR,FAU,MAPK14,PPP2R4,IRS1,MKNK1,SOS1,EIF2B5,EIF3L
IL-8 Signaling	0.0467735	10	ICAM1,PAK2,PTK2B (includes EG:19229),MAPK1,PIK3R1,RHOT2,FLT4,RAC1,MAP4K4,IRAK1,GNAI2,MTOR,CCND3,RHOB,RHOT1,KDR,FNBP1,TEK,EGFR,IRAK2
Prostate Cancer Signaling	0.0467735	8	RELA,NFKBIA,PIK3R1,PIK3R6,PIK3CD,NFKB2
April Mediated Signaling	0.047863	8	RELA,NFKBIA,NFKB2,MAPK12
EIF2 Signaling	0.047863	8	RPL24,RPS10,RPL34,EIF4A3,PIK3R1,PIK3R6,RPL19,EIF2B1,PIK3CD,RPL37A
Relaxin Signaling	0.047863	8	RELA,NFKBIA,PIK3R1,PIK3R6,GNB5,PIK3CD,PDE4B,NFKB2
Nicotinate and Nicotinamide Metabolism	0.047863	9	MAP2K4,VNN1,NNT,PRKAA1,PNP,ENPP5,CD38,MAP2K3,HIPK1,DUSP16
fMLP Signaling in Neutrophils	0.0489779	8	RELA,NFKBIA,PIK3R1,PIK3R6,GNB5,PIK3CD,NFKB2
Role of Tissue Factor in Cancer	0.0489779	8	PIK3R1,PIK3R6,RPS6KA3,RPS6KA4,PIK3CD,MAPK12,FRK
Estrogen-Dependent Breast Cancer Signaling	0.0489779	8	RELA,PIK3R1,PIK3R6,PIK3CD,NFKB2
Type I Diabetes Mellitus Signaling	0.0489779	8	CD3G,RELA,NFKBIA,SOCS4,NFKB2,SOCS7,MAPK12
"	0.0831764	9	MAP2K4,TRAF6,NFKBIE,HLA-B,MAP2K3,CASP8,IRF1 (includes EG:16362),HLA-C,HLA-F
Thrombin Signaling	0.0489779	8	RELA,RHOD,PIK3R1,PIK3R6,GNB5,PPP1R12A,PIK3CD,NFKB2,MAPK12,FNBP1
"	0.057544	10	ADCY9,ARHGEF12,MYL6,MAPK1,ITPR2,PIK3R1,GNA11,RHOT2,ADCY6,F2,GNAI2,ARHGEF5,MAPK14,RHOB,RHOT1,SOS1,PLCB1,ARHGEF11,ARHGEF3,FNBP1,EGFR
B Cell Activating Factor Signaling	0.0501187	8	RELA,NFKBIA,NFKB2,MAPK12
MIF Regulation of Innate Immunity	0.0524807	8	RELA,NFKBIA,NFKB2,MAPK12
EGF Signaling	0.0524807	10	MAPK1,ITPR2,PIK3R1,SOS1,SRF,STAT3,STAT1,EGFR
Renin-Angiotensin Signaling	0.057544	10	ADCY9,PAK4,PAK2,PTK2B (includes EG:19229),MAPK1,ITPR2,PIK3R1,RAC1,PRKAR2A,ADCY6,STAT3,MAPK14,SOS1,STAT1
IGF-1 Signaling	0.057544	10	SOCS3,MAPK1,YWHAH,PIK3R1,SRF,PRKAR2A,STAT3,NEDD4,IGFBP2,IGF1,IRS1,SOS1,RPS6KB2
"	0.0794328	8	PIK3R1,PIK3R6,SOCS4,PIK3CD,IGFBP1 (includes EG:16006),SOCS7
"	0.0954993	9	PRKACB,PTK2 (includes EG:14083),PIK3R3,CSNK2A2,NRAS,FOXO1 (includes EG:2308),RRAS,PRKAG1
AMPK Signaling	0.057544	10	CPT1A,PFKFB1,MAPK1,PIK3R1,PRKAR2A,SMARCD2,SMARCA4,GYS2,MTOR,MAPK14,PPP2R4,SMARCA2,FASN,IRS1,ACACA,AK2
Glutathione Metabolism	0.0588844	10	OPLAH,GSTM1,Gstm3,GSTM4,H6PD,GCLC,Gstp1 (includes others),ANPEP,IDH1
Neurotrophin/TRK Signaling	0.0588844	8	Klk1b1 (includes others),GAB1,PIK3R1,PIK3R6,PIK3CD
Phospholipase C Signaling	0.0588844	8	CD3G,RELA,CD79B,RHOD,GNB5,RPS6KA3,PPP1R12A,PPP1R14A,NFKB2,FNBP1,LCP2
PAK Signaling	0.0588844	8	ARHGAP10,PIK3R1,PIK3R6,PIK3CD,MAPK12,PDGFRB
"	0.0831764	9	MAP2K4,PTK2 (includes EG:14083),NCK2,MYLK,PIK3R3,NRAS,RRAS,ARHGEF7
Tyrosine Metabolism	0.0588844	10	HPD,BCKDHA,ADH1C,PRHOXNB,ALDH1L1,DBT,PECR,GOT2,FAH,Aox3
Role of IL-17F in Allergic Inflammatory Airway Diseases	0.0588844	8	RELA,RPS6KA3,RPS6KA4,NFKB2
RAR Activation	0.0588844	8	RELA,LRAT,PRMT1,PIK3R1,SMAD7,PIK3CD,NFKB2,MAPK12,ZBTB16
"	0.0660693	10	ADCY9,MAPK1,SMAD3,CSK,PIK3R1,ADCY6,ADH1C,RAC1,PRKAR2A,SMARCD2,SMARCA4,CSF2RB,MAPK14,SMARCA2,Aldh1a7,NRIP1,RXRA,RXRB,SMAD1
"	0.0831764	9	MAP2K4,PRKACB,PIK3R3,CSNK2A2,MED1 (includes EG:19014),CYP26A1,PNRC1,SMAD6,NCOR1,MAPKAPK2,PRKAG1,PPARGC1A
Tumoricidal Function of Hepatic Natural Killer Cells	0.060256	8	ENDOG,LYVE1,DFFA
IL-1 Signaling	0.0616595	8	RELA,NFKBIA,GNB5,NFKB2,MAPK12,TAB1
CTLA4 Signaling in Cytotoxic T Lymphocytes	0.0630957	8	CD3G,AP1M1,PIK3R1,PIK3R6,PIK3CD,LCP2
Melatonin Signaling	0.0645654	9	MAP2K4,PRKACB,PLCE1,CAMK2D,PLCG1,MAP2K3,PLCL2,PRKAG1
Cholecystokinin/Gastrin-mediated Signaling	0.0645654	10	MAPK1,PTK2B (includes EG:19229),ITPR2,RHOT2,SRF,BCAR1,MAPK14,RHOB,RHOT1,SOS1,PLCB1,FNBP1,EGFR
PDGF Signaling	0.0645654	9	MAP2K4,PIK3R3,CSNK2A2,NRAS,ABL2,RRAS,PLCG1,CRK
GNRH Signaling	0.0660693	10	ADCY9,PAK4,PAK2,MAPK1,ITPR2,MAP3K13,GNA11,RAC1,PRKAR2A,ADCY6,GNAI2,MAPK14,SOS1,PLCB1,EGFR
Renal Cell Carcinoma Signaling	0.0660693	10	ETS1,PAK4,PAK2,MAPK1,PIK3R1,SOS1,RAC1,HIF1A,FH,ARNT
"	0.0724436	8	SLC2A1,GAB1,PIK3R1,PIK3R6,PIK3CD
IL-10 Signaling	0.0660693	8	RELA,NFKBIA,NFKB2,MAPK12,TAB1
Aryl Hydrocarbon Receptor Signaling	0.0691831	10	GSTM1,MAPK1,ALDH1L1,SMARCA4,NCOA3,ARNT,CCND3,HSP90AB1,Gstm3,ALDH3A2,NFIA,GSTM4,NFIB,NRIP1,RXRA,RXRB
Cyclins and Cell Cycle Regulation	0.0724436	11	HDAC6,TP53 (includes EG:22059),E2F4,PPP2R1A,HDAC4,PPP2CA,PPP2R2A,ABL1,CDKN2C
Aminosugars Metabolism	0.0724436	8	RENBP,NANP,UAP1,PDE4B,NPL
Glioblastoma Multiforme Signaling	0.074131	10	MAPK1,ITPR2,PIK3R1,GNA11,RHOT2,RAC1,NF2,MTOR,RHOB,IGF1,RHOT1,SOS1,PLCB1,GSK3B,CTNNB1,FNBP1,EGFR
IL-22 Signaling	0.0776247	10	SOCS3,MAPK14,MAPK1,STAT3,STAT1
VDR/RXR Activation	0.0776247	5	CCNC,NCOA2,PDGFA,RUNX2,PRKCD,HES1 (includes EG:15205),THBD,PRKCA
"	0.0954993	9	CCNC,FOXO1 (includes EG:2308),PPARD,MED1 (includes EG:19014),NCOR1,CDKN1B,KLF4
Role of MAPK Signaling in the Pathogenesis of Influenza	0.0776247	5	PLA2G4A,RAF1,JMJD7-PLA2G4B,MAPK8,PTGS2,PRKCA,BCL2
Role of Macrophages, Fibroblasts and Endothelial Cells in Rheumatoid Arthritis	0.0776247	5	SRC,SOCS1,RAF1,SELE (includes EG:20339),WNT9B,PDGFA,Prss3 (includes others),GNA14,WNT9A,PPP3R2,PLCD3,IL18 (includes EG:16173),PRSS1/PRSS3,C5AR1,PRKCD,FCGR3A,PRKCA
Inositol Phosphate Metabolism	0.0776247	10	MINPP1,PAK2,MAPK1,DMPK,SGK1,PIK3R1,SEC16A,GNA11,GRK5,INPPL1,IRAK1,GNAI2,IRS1,PLCB1,G6PC,PI4KB,PI4KA
"	0.0794328	9	MAP2K4,PIK3R3,PLCE1,ITPKB,PRKAA1,PIP4K2B,PLCG1,MAP2K3,PLCL2,HIPK1,PMPCA,MTMR3
IL-15 Production	0.0776247	8	RELA,NFKB2,FRK
Role of JAK1 and JAK3 in Î³c Cytokine Signaling	0.0776247	10	STAT6 (includes EG:20852),SOCS3,IL4R,MAPK1,PTK2B (includes EG:19229),IRS1,PIK3R1,STAT3,STAT1
Hereditary Breast Cancer Signaling	0.0794328	11	HDAC6,TP53 (includes EG:22059),POLR2A,HDAC4,CREBBP,Ubb,PIK3CB,PIK3R4,HLTF,EP300,NBN
Aminoacyl-tRNA Biosynthesis	0.0794328	10	NARS,MARS2,LARS2,AARS,QARS,IARS
PPAR Signaling	0.0794328	9	TRAF6,NRAS,PPARD,RRAS,MED1 (includes EG:19014),IL1RN,NFKBIE,NCOR1,PPARGC1A
Role of NFAT in Cardiac Hypertrophy	0.0812831	9	MAP2K4,PRKACB,NRAS,TGFBR1,RRAS,PLCG1,PLCL2,PRKAG1,PIK3R3,PLCE1,CAMK2D,PPP3CB,MAP2K3
Amyloid Processing	0.0812831	9	PRKACB,CSNK2A2,CAPNS1,CAPN1,CAPN7,PRKAG1
Agrin Interactions at Neuromuscular Junction	0.0812831	9	MAP2K4,PTK2 (includes EG:14083),NRAS,RRAS,ARHGEF7,AGRN,ITGAL
Rac Signaling	0.0812831	9	MAP2K4,PTK2 (includes EG:14083),PIK3R3,NRAS,RRAS,CYFIP1,CD44 (includes EG:100330801),PIP4K2B,ARPC3
"	0.0912011	8	RELA,PIK3R1,BAIAP2,PIK3R6,PIK3CD,NFKB2
HGF Signaling	0.0812831	8	MAP3K6,GAB1,PIK3R1,PIK3R6,PIK3CD,MAPK12
"	0.1	9	MAP2K4,PTK2 (includes EG:14083),PIK3R3,DOCK1,NRAS,RRAS,PLCG1,MAP3K3
TGF-Î² Signaling	0.0812831	9	MAP2K4,TRAF6,NRAS,TGFBR1,BMPR1A,RRAS,SMAD6,MAP2K3
Neuroprotective Role of THOP1 in Alzheimer's Disease	0.0831764	9	PRKACB,HLA-B,PRKAG1,HLA-C,HLA-F
NF-ÎºB Signaling	0.0831764	9	PRKACB,TRAF6,PIK3R3,CSNK2A2,NRAS,TGFBR1,BMPR1A,RRAS,IL1RN,NFKBIE,CASP8,MAP3K3
Role of PKR in Interferon Induction and Antiviral Response	0.0831764	9	TRAF6,NFKBIE,MAP2K3,CASP8,IRF1 (includes EG:16362)
Virus Entry via Endocytic Pathways	0.0831764	9	PIK3R3,NRAS,RRAS,HLA-B,PLCG1,CXADR,ITGAL,HLA-C
"	0.0912011	11	AP2B1,AP2M1,ITSN1,ACTB,HLA-B,ABL1,PIK3CB,ACTG2,PIK3R4
PI3K/AKT Signaling	0.0831764	10	MAPK1,YWHAH,PIK3R1,INPPL1,GSK3A,GYS2,MTOR,HSP90AB1,PPP2R4,SOS1,RPS6KB2,GSK3B,CTNNB1,MCL1
"	0.0912011	11	TP53 (includes EG:22059),PPP2R1A,YWHAG,JAK1,PPP2CA,PPP2R2A,TSC2,PIK3CB,MAP3K5,NFKBIB
Androgen and Estrogen Metabolism	0.0851138	8	PRMT1,SRD5A3,UGT2A1,SULF2,HSD3B2
Assembly of RNA Polymerase II Complex	0.0851138	8	POLR2D,TAF5,TAF5L,TAF3 (includes EG:209361)
Role of Osteoblasts, Osteoclasts and Chondrocytes in Rheumatoid Arthritis	0.0851138	8	RELA,LRP5,CBL,NFKBIA,PIK3R1,PIK3R6,BMP7,PIK3CD,MAPK12,ALPL
TNFR2 Signaling	0.0870964	8	RELA,NFKBIA,NFKB2
Oncostatin M Signaling	0.0870964	10	IL6ST,MAPK1,MT2A,SOS1,STAT3,STAT1
Purine Metabolism	0.0870964	10	ATP5D,IMPAD1,KIF1B,XDH,SMARCA4,Atp5h (includes EG:306478),ATP5G1,BCKDHA,VCP,ATP5G3,VPS4B,ADCY9,PDE4C,POLR1B,ATP5A1,POLG (includes EG:100150924),PSMC4,ADCY6,PAICS,CLPX,RFC5,ATP5C1,NPR1 (includes EG:18160),MYH9,PRHOXNB,AK2
Caveolar-mediated Endocytosis Signaling	0.0912011	11	ITSN1,ACTB,COPA,COPE,HLA-B,ABL1,COPG2,ACTG2
Cleavage and Polyadenylation of Pre-mRNA	0.0912011	8	CSTF1,CPSF4
Fc Epsilon RI Signaling	0.0912011	8	GAB1,PIK3R1,PIK3R6,PIK3CD,MAPK12,LCP2
Cysteine Metabolism	0.0912011	8	CHST7,HS3ST1,SDS,LDHC
Xenobiotic Metabolism Signaling	0.0912011	6	GSTA3,IL1A,CES3,MAF,CES1,CHST15,MAOB,ALDH1A1,CYP1A2,PRKCI,UGT2B4,CYP3A7,UGT2B15,UGT2B17,CYP2C19,EIF2AK3,PRKD3,ALDH5A1,Ces2b/Ces2c,ALDH7A1
FcÎ³ Receptor-mediated Phagocytosis in Macrophages and Monocytes	0.0912011	11	HMOX1,TLN2,RAB11B,FCGR2A,ACTB,VAMP3,TLN1,NCK1,ACTG2
Pancreatic Adenocarcinoma Signaling	0.0912011	11	TP53 (includes EG:22059),SMAD2,HMOX1,E2F4,JAK1,ABL1,HBEGF,PIK3CB,ERBB2,PIK3R4
"	0.0977237	8	RELA,PIK3R1,PIK3R6,PIK3CD,NFKB2,MAPK12
Leptin Signaling in Obesity	0.0954993	9	PRKACB,PIK3R3,PLCE1,FOXO1 (includes EG:2308),PLCG1,PLCL2,PRKAG1
Regulation of IL-2 Expression in Activated and Anergic T Lymphocytes	0.0954993	9	MAP2K4,NRAS,TGFBR1,PPP3CB,RRAS,NFKBIE,PLCG1
"	0.0977237	8	CD3G,RELA,NFKBIA,NFKB2,MAPK12
Non-Small Cell Lung Cancer Signaling	0.0954993	10	MAPK1,ITPR2,PIK3R1,SOS1,RASSF5,RXRB,RXRA,SIN3A,EGFR
VEGF Signaling	0.0954993	10	EIF2S3,MAPK1,PTK2B (includes EG:19229),PIK3R1,FLT4,KDR,SOS1,EIF2B5,HIF1A,ACTN4,ARNT
HER-2 Signaling in Breast Cancer	0.0954993	9	PIK3R3,NRAS,FOXO1 (includes EG:2308),RRAS,TSC2,PLCG1,CDKN1B
Reelin Signaling in Neurons	0.0977237	8	PIK3R1,PIK3R6,PIK3CD,MAPK12,FRK
Histidine Metabolism	0.0977237	10	ALDH2,UROC1,Aldh1a7,ALDH3A2,HDC,ALDH1L1,DBT
