# Supplementary material for: Dynamic recruitment of microRNAs to their mRNA targets in the regenerating liver
Source: BMC Genomics. 2013 Apr 18;14:264. doi: 10.1186/1471-2164-14-264 (PMC3639193; doi:10.1186/1471-2164-14-264)
Supplement: Additional file 7: Table S5 — Positions and strengths of mRNA footprints and targeting miRNAs. [file 1471-2164-14-264-S7.xls]

## Sheet: SuppFile_V.txt
Supplemental Table 5
Positions and strengths of mRNA footprints and targetting miRNAs.
Gene	Gene symbol for target mRNA
RefSeq	RefSeq ID
FP-Begin	Start of footprint in the RefSeq
miR Details
Begin-Rel	Start miR alignment relative to footprint
End-Rel	End miR alignment relative to footprint
Score1	Miranda score
MirConditions	Conditions when the miRNA was connected to this footprint
BestMirCondition	Condition when the miRNA was most highly loaded across all mRNAs
BestMirScore	total miRNA loading in RPM across all mRNAs
Gene	RefSeq	FP-Begin	GeneParts	FpConditions	BestCondition	BestStrength	miR Details
0610007L01Rik	NM_001081394	1333	3'	h1	h1	0.723813	mmu-miR-330-3p:-14:8:159:h1:h1:0.723813	mmu-miR-714:21:40:154:h1:h1:0.723813
0610007L01Rik	NM_001081394	1616	3'	h1	h1	1.14518	mmu-miR-3473d:2:26:152:h1:h1:1.14518
0610007L01Rik	NM_001081394	3085	3'	Q	Q	0.322225	mmu-miR-3470b:0:21:147:Q:Q:0.322225
0610007L01Rik	NM_001081394	451	CDS	h1	h1	0.470665	mmu-miR-1839-5p:21:41:143:h1:h1:0.470665
0610007P08Rik	NM_001013608	4387	CDS	Q,h48	h48	26.501	mmu-miR-122-5p:10:35:155:Q,h48:h48:26.501	mmu-miR-328-3p:-2:24:146:Q,h48:h48:26.501	mmu-miR-331-3p:-1:22:141:Q:h48:26.501	mmu-miR-345-5p:4:25:141:Q,h48:h48:26.501
0610007P08Rik	NM_001013608	4821	3'	h48	h48	2.26811	mmu-miR-30a-5p:18:40:143:h48:h48:2.26811	mmu-miR-30b-5p:22:40:141:h48:h48:2.26811	mmu-miR-574-5p:2:27:141:h48:h48:2.26811
0610007P08Rik	NM_001013608	4823	3'	Q	Q	0.528616	mmu-miR-30a-5p:16:38:143:Q:Q:0.528616	mmu-miR-30b-5p:20:38:141:Q:Q:0.528616	mmu-miR-574-5p:0:25:141:Q:Q:0.528616
0610007P08Rik	NM_001013608	533	CDS	h48	h48	7.29674	mmu-miR-142-3p:13:35:146:h48:h48:7.29674	mmu-miR-877-5p:5:25:152:h48:h48:7.29674
0610007P08Rik	NM_001013608	97	5'	h1	h1	0.520082	mmu-miR-151-5p:-3:17:152:h1:h1:0.520082	mmu-miR-5105:14:33:145:h1:h1:0.520082
0610007P08Rik	NM_023507	519	CDS	h48	h48	9.1721	mmu-miR-142-3p:13:35:146:h48:h48:9.1721	mmu-miR-877-5p:5:25:152:h48:h48:9.1721
0610007P08Rik	NM_023507	83	5'	h1	h1	0.701185	mmu-miR-151-5p:-3:17:152:h1:h1:0.701185	mmu-miR-5105:14:33:145:h1:h1:0.701185
0610007P14Rik	NM_021446	136	CDS	Q	Q	0.738533	mmu-miR-122-5p:17:42:155:Q:Q:0.738533	mmu-miR-574-5p:18:41:149:Q:Q:0.738533
0610007P14Rik	NM_021446	144	CDS	Q,h1	h1	1.53547	mmu-miR-122-5p:9:34:155:Q,h1:h1:1.53547	mmu-miR-574-5p:10:33:149:Q:h1:1.53547	mmu-miR-671-5p:21:43:140:Q,h1:h1:1.53547
0610007P14Rik	NM_021446	153	CDS	Q,h1	Q	0.723384	mmu-miR-122-5p:0:25:155:Q,h1:Q:0.723384	mmu-miR-574-5p:1:24:149:Q:Q:0.723384	mmu-miR-671-5p:12:34:140:Q:Q:0.723384
0610007P14Rik	NM_021446	866	3'	h36	h36	0.544034	mmu-miR-28-5p:-16:6:146:h36:h36:0.544034	mmu-miR-330-3p:4:25:144:h36:h36:0.544034	mmu-miR-708-5p:-19:6:150:h36:h36:0.544034
0610007P14Rik	NM_021446	917	3'	h1	h1	1.11556	mmu-miR-101a-5p:-14:13:148:h1:h1:1.11556	mmu-miR-27a-3p:-1:16:160:h1:h1:1.11556	mmu-miR-27b-3p:-1:16:156:h1:h1:1.11556	mmu-miR-497-5p:12:32:146:h1:h1:1.11556
0610007P22Rik	NM_026676	894	CDS	Q	Q	0.354968	mmu-miR-26b-3p:-3:21:141:Q:Q:0.354968
0610009B22Rik	NM_025319	223	CDS	h48	h48	0.331327	mmu-miR-107-3p:7:23:153:h48:h48:0.331327	mmu-miR-15a-5p:-4:24:154:h48:h48:0.331327	mmu-miR-192-5p:-5:17:141:h48:h48:0.331327	mmu-miR-322-5p:1:24:150:h48:h48:0.331327	mmu-miR-497-5p:1:24:156:h48:h48:0.331327	mmu-miR-714:15:36:154:h48:h48:0.331327
0610009B22Rik	NM_025319	294	CDS	h1	h1	2.34647	mmu-miR-143-3p:16:36:146:h1:h1:2.34647	mmu-miR-27a-3p:-9:11:142:h1:h1:2.34647	mmu-miR-27b-3p:-9:11:142:h1:h1:2.34647
0610009O20Rik	NM_024179	1642	CDS	h1	h1	1.08765	mmu-miR-136-5p:17:35:140:h1:h1:1.08765	mmu-miR-1843b-5p:2:21:141:h1:h1:1.08765
0610009O20Rik	NM_024179	1662	3'	Q	Q	0.344078	mmu-miR-136-5p:-3:15:140:Q:Q:0.344078
0610009O20Rik	NM_024179	1685	3'	h1	h1	0.810792	mmu-miR-193-3p:22:43:145:h1:h1:0.810792	mmu-miR-193b-3p:22:43:140:h1:h1:0.810792
0610009O20Rik	NM_024179	1703	3'	h36	h36	1.15306	mmu-miR-193-3p:4:25:145:h36:h36:1.15306	mmu-miR-193b-3p:4:25:140:h36:h36:1.15306
0610009O20Rik	NM_024179	2101	3'	h48	h48	0.367775	mmu-miR-876-5p:2:23:143:h48:h48:0.367775
0610009O20Rik	NM_024179	2161	3'	h36	h36	20.0819	mmu-miR-192-5p:7:28:150:h36:h36:20.0819	mmu-miR-215-5p:7:28:154:h36:h36:20.0819
0610009O20Rik	NM_024179	2182	3'	h1	h1	4.89877	mmu-miR-192-5p:-14:7:150:h1:h1:4.89877	mmu-miR-215-5p:-14:7:154:h1:h1:4.89877
0610009O20Rik	NM_024179	2254	3'	Q	Q	0.538173	mmu-miR-136-5p:15:42:150:Q:Q:0.538173
0610009O20Rik	NM_024179	460	CDS	h1	h1	0.892256	mmu-miR-122-5p:6:27:144:h1:h1:0.892256
0610009O20Rik	NM_024179	526	CDS	h48	h48	3.01394	mmu-miR-532-5p:-3:19:147:h48:h48:3.01394
0610009O20Rik	NM_024179	638	CDS	Q	Q	0.695602	mmu-miR-671-5p:-17:8:141:Q:Q:0.695602
0610010F05Rik	NM_027860	1101	CDS	Q	Q	0.781238	mmu-miR-1187:-16:6:149:Q:Q:0.781238	mmu-miR-210-3p:-13:7:147:Q:Q:0.781238	mmu-miR-466k:2:25:158:Q:Q:0.781238
0610010F05Rik	NM_027860	1429	CDS	h48	h48	1.26671	mmu-miR-122-3p:0:19:153:h48:h48:1.26671	mmu-miR-30a-5p:-8:12:144:h48:h48:1.26671	mmu-miR-30e-5p:-8:12:140:h48:h48:1.26671
0610010F05Rik	NM_027860	1685	CDS	Q	Q	0.664052	mmu-miR-31-5p:7:30:151:Q:Q:0.664052
0610010F05Rik	NM_027860	225	5'	Q	Q	0.435155	mmu-miR-130a-3p:5:32:143:Q:Q:0.435155	mmu-miR-301a-3p:8:32:141:Q:Q:0.435155
0610010K14Rik	NM_026757	301	CDS	h1	h1	0.369091	mmu-miR-501-5p:-8:10:145:h1:h1:0.369091
0610010K14Rik	NM_026757	313	CDS	h1	h1	0.569276	mmu-miR-1843b-5p:13:33:140:h1:h1:0.569276
0610011F06Rik	NM_026686	518	CDS	h48	h48	0.553427	mmu-miR-3470b:-6:14:140:h48:h48:0.553427
0610011F06Rik	NM_026686	540	CDS	h36	h36	1.25514	mmu-miR-193-3p:16:38:155:h36:h36:1.25514	mmu-miR-193b-3p:16:38:147:h36:h36:1.25514
0610011L14Rik	NM_026661	1153	CDS	h48	h48	0.51721	mmu-miR-30d-3p:1:25:145:h48:h48:0.51721
0610011L14Rik	NM_026661	1929	3'	h48	h48	1.03442	mmu-miR-214-3p:-7:17:144:h48:h48:1.03442	mmu-miR-214-3p:12:43:146:h48:h48:1.03442	mmu-miR-706:-10:10:142:h48:h48:1.03442
0610011L14Rik	NM_026661	569	CDS	h1	h1	0.868821	mmu-miR-671-5p:-7:17:152:h1:h1:0.868821
0610011L14Rik	NM_026661	684	CDS	h36	h36	0.479357	mmu-miR-873-5p:14:36:144:h36:h36:0.479357
0610011L14Rik	NM_026661	708	CDS	h48	h48	4.55017	mmu-miR-122-5p:16:37:142:h48:h48:4.55017	mmu-miR-574-5p:12:36:148:h48:h48:4.55017
0610011L14Rik	NM_026661	999	CDS	h1	h1	0.393413	mmu-miR-29a-5p:11:32:142:h1:h1:0.393413
0610031J06Rik	NM_020003	132	CDS	h48	h48	0.72076	mmu-miR-26b-5p:-15:6:140:h48:h48:0.72076
0610031J06Rik	NM_020003	1434	3'	h1	h1	0.47586	mmu-miR-145-5p:15:40:142:h1:h1:0.47586
0610031J06Rik	NM_020003	1444	3'	h1	h1	0.546101	mmu-miR-145-5p:5:30:142:h1:h1:0.546101
0610031J06Rik	NM_020003	344	CDS	h36	h36	0.372536	mmu-miR-214-3p:7:30:159:h36:h36:0.372536
0610037L13Rik	NM_028754	1115	3'	Q	Q	0.768377	mmu-miR-143-3p:16:34:153:Q:Q:0.768377	mmu-miR-326-3p:24:44:140:Q:Q:0.768377
0610037L13Rik	NM_028754	1133	3'	h1,h48	h1	0.569849	mmu-miR-143-3p:-2:16:153:h1,h48:h1:0.569849	mmu-miR-574-5p:7:33:140:h48:h1:0.569849
0610037L13Rik	NM_028754	362	CDS	h1	h1	1.91035	mmu-miR-1843-5p:23:42:160:h1:h1:1.91035	mmu-miR-324-3p:18:35:147:h1:h1:1.91035
0610037L13Rik	NM_028754	489	CDS	Q	Q	0.362109	mmu-miR-136-5p:1:24:146:Q:Q:0.362109
0610037L13Rik	NM_028754	576	CDS	Q	Q	0.335613	mmu-miR-378-5p:-9:12:150:Q:Q:0.335613
0610037L13Rik	NM_028754	765	3'	Q	Q	0.353277	mmu-miR-143-3p:-3:18:150:Q:Q:0.353277	mmu-miR-671-5p:-11:12:144:Q:Q:0.353277
0610040J01Rik	NM_029554	1165	3'	h48	h48	1.30644	mmu-miR-1935:1:22:152:h48:h48:1.30644	mmu-miR-3082-5p:-4:21:140:h48:h48:1.30644
0610040J01Rik	NM_029554	1171	3'	h36	h36	2.86961	mmu-miR-1935:-5:16:152:h36:h36:2.86961
0610040J01Rik	NM_029554	1219	3'	h36	h36	13.2605	mmu-miR-30a-5p:-15:9:153:h36:h36:13.2605	mmu-miR-30b-5p:-17:9:144:h36:h36:13.2605	mmu-miR-30d-5p:-15:9:155:h36:h36:13.2605	mmu-miR-30e-5p:-11:9:150:h36:h36:13.2605
0610040J01Rik	NM_029554	1228	3'	h36,h48	h48	2.56326	mmu-miR-107-3p:17:40:171:h36,h48:h48:2.56326	mmu-miR-15a-5p:18:41:152:h36,h48:h48:2.56326	mmu-miR-214-3p:15:39:150:h36,h48:h48:2.56326	mmu-miR-322-5p:18:41:150:h36,h48:h48:2.56326	mmu-miR-34c-5p:-3:21:146:h48:h48:2.56326	mmu-miR-497-5p:17:41:148:h36,h48:h48:2.56326
0610040J01Rik	NM_029554	1232	3'	h1	h1	2.57517	mmu-miR-107-3p:13:36:171:h1:h1:2.57517	mmu-miR-15a-5p:14:37:152:h1:h1:2.57517	mmu-miR-195-5p:14:37:155:h1:h1:2.57517	mmu-miR-214-3p:11:35:150:h1:h1:2.57517	mmu-miR-322-5p:14:37:150:h1:h1:2.57517	mmu-miR-34c-5p:-7:17:146:h1:h1:2.57517	mmu-miR-497-5p:13:37:148:h1:h1:2.57517
0610040J01Rik	NM_029554	1252	3'	Q	Q	0.362353	mmu-miR-107-3p:-7:16:171:Q:Q:0.362353	mmu-miR-15a-5p:-6:17:152:Q:Q:0.362353	mmu-miR-15b-5p:-4:17:150:Q:Q:0.362353	mmu-miR-214-3p:-9:15:150:Q:Q:0.362353	mmu-miR-322-5p:-6:17:150:Q:Q:0.362353	mmu-miR-497-5p:-7:17:148:Q:Q:0.362353
0610040J01Rik	NM_029554	1604	3'	h48	h48	2.33174	mmu-miR-140-5p:-17:11:151:h48:h48:2.33174	mmu-miR-872-5p:12:31:142:h48:h48:2.33174
0610040J01Rik	NM_029554	1612	3'	h36	h36	3.23123	mmu-miR-872-5p:4:23:142:h36:h36:3.23123
0610040J01Rik	NM_029554	1647	3'	h1	h1	0.714124	mmu-miR-27a-3p:-3:15:149:h1:h1:0.714124	mmu-miR-27b-3p:-2:15:150:h1:h1:0.714124
100043387	NM_001099327	499	CDS	h1	h1	0.470368	mmu-miR-5620-3p:5:25:140:h1:h1:0.470368
1110001J03Rik	NM_025363	158	CDS	h48	h48	0.435756	mmu-let-7b-3p:-8:16:141:h48:h48:0.435756
1110001J03Rik	NM_025363	183	CDS	h1	h1	0.453561	mmu-let-7b-5p:11:32:144:h1:h1:0.453561	mmu-let-7c-5p:11:32:144:h1:h1:0.453561	mmu-let-7d-5p:11:32:140:h1:h1:0.453561	mmu-let-7e-5p:11:32:144:h1:h1:0.453561	mmu-let-7g-5p:8:32:141:h1:h1:0.453561
1110001J03Rik	NM_025363	198	CDS	h1	h1	0.389532	mmu-let-7b-5p:-4:17:144:h1:h1:0.389532	mmu-let-7c-5p:-4:17:144:h1:h1:0.389532	mmu-let-7d-5p:-4:17:140:h1:h1:0.389532	mmu-let-7g-5p:-7:17:141:h1:h1:0.389532
1110002N22Rik	NM_183275	414	CDS	Q	Q	0.318137	mmu-miR-21-3p:-12:12:151:Q:Q:0.318137	mmu-miR-322-5p:-8:12:143:Q:Q:0.318137	mmu-miR-5113:12:35:141:Q:Q:0.318137
1110002N22Rik	NM_183275	420	CDS	Q	Q	0.372384	mmu-miR-21-3p:-18:6:151:Q:Q:0.372384	mmu-miR-26b-3p:20:41:150:Q:Q:0.372384	mmu-miR-322-5p:-14:6:143:Q:Q:0.372384
1110002N22Rik	NM_183275	602	CDS	h1	h1	1.65999	mmu-miR-22-3p:7:27:142:h1:h1:1.65999	mmu-miR-455-3p:4:21:149:h1:h1:1.65999
1110004E09Rik	NM_026502	869	CDS	h1	h1	1.7931	mmu-miR-145-5p:12:32:149:h1:h1:1.7931
1110004F10Rik	NM_019772	842	3'	h1	h1	1.08745	mmu-miR-322-3p:16:36:156:h1:h1:1.08745
1110007C09Rik	NM_026738	95	CDS	Q	Q	0.35906	mmu-miR-122-5p:7:34:143:Q:Q:0.35906	mmu-miR-194-2-3p:-13:10:157:Q:Q:0.35906	mmu-miR-27a-3p:-7:13:154:Q:Q:0.35906	mmu-miR-27b-3p:-7:13:159:Q:Q:0.35906
1110008F13Rik	NM_026124	303	CDS	h1	h1	0.371812	mmu-miR-539-5p:-15:7:144:h1:h1:0.371812
1110012D08Rik	NM_178066	1597	3'	Q	Q	0.354469	mmu-miR-326-3p:-8:12:157:Q:Q:0.354469
1110012D08Rik	NM_178066	1772	3'	h36	h36	4.08235	mmu-miR-690:-2:23:141:h36:h36:4.08235
1110012J17Rik	NM_001114098	7033	3'	Q	Q	2.40639	mmu-miR-101a-3p:7:28:147:Q:Q:2.40639	mmu-miR-101b-3p:7:28:147:Q:Q:2.40639	mmu-miR-144-3p:9:28:146:Q:Q:2.40639	mmu-miR-148a-3p:0:27:156:Q:Q:2.40639	mmu-miR-152-3p:1:27:147:Q:Q:2.40639	mmu-miR-15b-5p:9:32:143:Q:Q:2.40639	mmu-miR-21-3p:13:35:148:Q:Q:2.40639	mmu-miR-28-5p:-11:11:140:Q:Q:2.40639	mmu-miR-708-5p:-11:11:148:Q:Q:2.40639
1110012J17Rik	NM_172963	6974	3'	Q	Q	2.60692	mmu-miR-101a-3p:7:28:147:Q:Q:2.60692	mmu-miR-101b-3p:7:28:147:Q:Q:2.60692	mmu-miR-144-3p:9:28:146:Q:Q:2.60692	mmu-miR-148a-3p:0:27:156:Q:Q:2.60692	mmu-miR-152-3p:1:27:147:Q:Q:2.60692	mmu-miR-15b-5p:9:32:143:Q:Q:2.60692	mmu-miR-21-3p:13:35:148:Q:Q:2.60692	mmu-miR-28-5p:-11:11:140:Q:Q:2.60692	mmu-miR-708-5p:-11:11:148:Q:Q:2.60692
1110012L19Rik	NM_026787	880	3'	h48	h48	0.822049	mmu-miR-144-3p:16:35:141:h48:h48:0.822049	mmu-miR-5105:20:40:146:h48:h48:0.822049	mmu-miR-532-5p:-16:9:141:h48:h48:0.822049
1110014N23Rik	NM_001081041	2311	CDS	h1	h1	0.427327	mmu-miR-23a-5p:-7:16:150:h1:h1:0.427327
1110014N23Rik	NM_001081041	245	CDS	h48	h48	25.451	mmu-miR-877-5p:-8:15:140:h48:h48:25.451
1110014N23Rik	NM_001081041	690	CDS	h48	h48	0.424183	mmu-miR-324-3p:21:40:142:h48:h48:0.424183
1110014N23Rik	NM_001081041	978	CDS	h48	h48	5.43228	mmu-miR-125a-5p:-12:22:144:h48:h48:5.43228	mmu-miR-15a-5p:-4:17:152:h48:h48:5.43228	mmu-miR-214-3p:8:30:156:h48:h48:5.43228	mmu-miR-322-5p:-3:17:159:h48:h48:5.43228	mmu-miR-351-5p:-9:22:154:h48:h48:5.43228
1110018G07Rik	NM_178065	2779	CDS	h36	h36	3.01962	mmu-miR-203-3p:19:40:167:h36:h36:3.01962
1110018G07Rik	NM_178065	2821	CDS	h36	h36	2.95429	mmu-miR-140-3p:12:32:171:h36:h36:2.95429
1110018G07Rik	NM_178065	2830	CDS	h1	h1	5.90714	mmu-miR-140-3p:3:23:171:h1:h1:5.90714
1110018G07Rik	NM_178065	3235	3'	h48	h48	3.53474	mmu-let-7a-5p:6:32:141:h48:h48:3.53474	mmu-let-7b-5p:8:32:140:h48:h48:3.53474	mmu-let-7c-5p:4:32:140:h48:h48:3.53474	mmu-let-7d-5p:6:32:145:h48:h48:3.53474	mmu-let-7e-5p:6:32:145:h48:h48:3.53474	mmu-miR-125a-3p:16:37:155:h48:h48:3.53474
1110018G07Rik	NM_178065	3329	3'	h1	h1	5.12321	mmu-miR-107-3p:-1:21:149:h1:h1:5.12321	mmu-miR-15a-5p:6:22:146:h1:h1:5.12321	mmu-miR-322-5p:0:22:148:h1:h1:5.12321	mmu-miR-497-5p:6:22:146:h1:h1:5.12321
1110018G07Rik	NM_178065	3504	3'	Q	Q	0.313673	mmu-miR-674-5p:15:38:140:Q:Q:0.313673
1110018G07Rik	NM_178065	3600	3'	h36	h36	2.54825	mmu-miR-146a-5p:14:39:163:h36:h36:2.54825
1110018G07Rik	NM_178065	3898	3'	Q	Q	0.516446	mmu-miR-130a-3p:-9:17:151:Q:Q:0.516446	mmu-miR-130b-3p:-7:17:155:Q:Q:0.516446	mmu-miR-148a-3p:-2:18:153:Q:Q:0.516446	mmu-miR-152-3p:1:18:152:Q:Q:0.516446	mmu-miR-301a-3p:-5:17:152:Q:Q:0.516446	mmu-miR-455-3p:15:35:143:Q:Q:0.516446
1110018G07Rik	NM_178065	4808	3'	h1	h1	10.9612	mmu-miR-1954:4:29:157:h1:h1:10.9612	mmu-miR-342-5p:-1:22:165:h1:h1:10.9612
1110018G07Rik	NM_178065	5210	3'	h48	h48	2.27233	mmu-miR-330-3p:-8:12:157:h48:h48:2.27233	mmu-miR-340-5p:-13:14:143:h48:h48:2.27233
1110018G07Rik	NM_178065	892	CDS	Q	Q	0.327325	mmu-miR-147-3p:-4:20:145:Q:Q:0.327325	mmu-miR-511-3p:0:21:147:Q:Q:0.327325
1110018J18Rik	NM_025370	577	CDS	h1	h1	0.352571	mmu-miR-3082-5p:-2:23:147:h1:h1:0.352571
1110020G09Rik	NM_001040395	1286	CDS	h1	h1	0.614967	mmu-miR-378-3p:5:27:158:h1:h1:0.614967	mmu-miR-5102:1:30:147:h1:h1:0.614967
1110020G09Rik	NM_001040395	1672	3'	h36	h36	0.374399	mmu-miR-214-3p:-7:14:158:h36:h36:0.374399
1110020G09Rik	NM_001040395	549	CDS	h1	h1	0.42444	mmu-miR-26b-3p:11:31:146:h1:h1:0.42444
1110020G09Rik	NM_001040395	575	CDS	h36	h36	1.08794	mmu-miR-188-5p:13:34:151:h36:h36:1.08794
1110020G09Rik	NM_001085410	1352	CDS	h1	h1	0.623551	mmu-miR-378-3p:5:27:158:h1:h1:0.623551	mmu-miR-5102:1:30:147:h1:h1:0.623551
1110020G09Rik	NM_001085410	1738	3'	h36	h36	0.380943	mmu-miR-214-3p:-7:14:158:h36:h36:0.380943
1110020G09Rik	NM_001085410	549	CDS	h1	h1	0.430365	mmu-miR-26b-3p:11:31:146:h1:h1:0.430365
1110020G09Rik	NM_001085410	575	CDS	h36	h36	1.10696	mmu-miR-188-5p:13:34:151:h36:h36:1.10696
1110021L09Rik	NM_183116	1388	CDS	h1	h1	3.80467	mmu-miR-122-3p:9:29:142:h1:h1:3.80467
1110021L09Rik	NM_183116	1802	3'	h48	h48	10.8121	mmu-miR-378b:20:39:154:h48:h48:10.8121
1110021L09Rik	NM_183116	1822	3'	Q	Q	0.370458	mmu-miR-378b:0:19:154:Q:Q:0.370458
1110021L09Rik	NM_183116	1921	3'	h1	h1	2.18948	mmu-miR-690:5:27:140:h1:h1:2.18948
1110021L09Rik	NM_183116	2143	3'	h1	h1	1.56135	mmu-miR-122-3p:-9:10:144:h1:h1:1.56135
1110021L09Rik	NM_183116	2244	3'	Q	Q	0.660176	mmu-miR-708-5p:-6:17:153:Q:Q:0.660176
1110021L09Rik	NM_183116	2471	3'	h48	h48	0.627002	mmu-miR-203-3p:13:36:146:h48:h48:0.627002	mmu-miR-33-5p:-8:11:158:h48:h48:0.627002
1110021L09Rik	NM_183116	2659	3'	Q	Q	0.829487	mmu-miR-709:-9:9:140:Q:Q:0.829487
1110021L09Rik	NM_183116	2686	3'	Q	Q	0.854904	mmu-miR-122-5p:6:27:147:Q:Q:0.854904
1110021L09Rik	NM_183116	2719	3'	Q	Q	1.7668	mmu-miR-15a-5p:-1:19:151:Q:Q:1.7668	mmu-miR-15b-5p:2:19:149:Q:Q:1.7668	mmu-miR-322-5p:-1:19:159:Q:Q:1.7668	mmu-miR-497-5p:-10:19:150:Q:Q:1.7668
1110021L09Rik	NM_183116	2725	3'	h1	h1	0.459723	mmu-miR-15a-5p:-7:13:151:h1:h1:0.459723	mmu-miR-26b-5p:-3:19:155:h1:h1:0.459723	mmu-miR-322-5p:-7:13:159:h1:h1:0.459723	mmu-miR-497-5p:-16:13:150:h1:h1:0.459723
1110028C15Rik	NM_001122738	3895	3'	Q	Q	1.04565	mmu-miR-142-5p:10:31:141:Q:Q:1.04565
1110028C15Rik	NM_001122738	4113	3'	h48	h48	2.43127	mmu-miR-16-1-3p:-10:9:150:h48:h48:2.43127	mmu-miR-186-5p:15:36:167:h48:h48:2.43127
1110028C15Rik	NM_001122738	552	CDS	Q	Q	1.18405	mmu-miR-101a-3p:19:44:149:Q:Q:1.18405	mmu-miR-101b-3p:23:44:146:Q:Q:1.18405	mmu-miR-136-5p:-12:13:162:Q:Q:1.18405	mmu-miR-30a-3p:11:34:150:Q:Q:1.18405	mmu-miR-30d-3p:11:34:148:Q:Q:1.18405	mmu-miR-30e-3p:10:34:144:Q:Q:1.18405
1110028C15Rik	NM_177645	3868	3'	Q	Q	1.00789	mmu-miR-142-5p:10:31:141:Q:Q:1.00789
1110028C15Rik	NM_177645	4086	3'	h48	h48	2.55651	mmu-miR-16-1-3p:-10:9:150:h48:h48:2.55651	mmu-miR-186-5p:15:36:167:h48:h48:2.55651
1110028C15Rik	NM_177645	552	CDS	Q	Q	1.17587	mmu-miR-101a-3p:19:44:149:Q:Q:1.17587	mmu-miR-101b-3p:23:44:146:Q:Q:1.17587	mmu-miR-136-5p:-12:13:162:Q:Q:1.17587	mmu-miR-30a-3p:11:34:150:Q:Q:1.17587	mmu-miR-30d-3p:11:34:148:Q:Q:1.17587	mmu-miR-30e-3p:10:34:144:Q:Q:1.17587
1110031I02Rik	NM_025402	1071	3'	h1,h36	h1	14.5165	mmu-miR-122-5p:-18:14:142:h1,h36:h1:14.5165	mmu-miR-143-3p:21:42:156:h1:h1:14.5165	mmu-miR-342-5p:-7:14:152:h1,h36:h1:14.5165
1110031I02Rik	NM_025402	1140	3'	h48	h48	1.64113	mmu-miR-214-3p:16:38:152:h48:h48:1.64113	mmu-miR-34a-3p:18:40:154:h48:h48:1.64113
1110031I02Rik	NM_025402	877	CDS	h1	h1	1.06991	mmu-miR-136-5p:-8:12:149:h1:h1:1.06991	mmu-miR-186-5p:10:39:150:h1:h1:1.06991
1110032A03Rik	NM_023483	604	CDS	h36	h36	2.32363	mmu-miR-145-5p:10:40:143:h36:h36:2.32363	mmu-miR-671-5p:-1:19:143:h36:h36:2.32363	mmu-miR-873-5p:0:21:143:h36:h36:2.32363
1110032A03Rik	NM_023483	681	CDS	h1	h1	0.824539	mmu-miR-214-3p:23:44:141:h1:h1:0.824539
1110037F02Rik	NM_001081183	1322	CDS	h48	h48	4.67084	mmu-miR-30d-3p:4:28:146:h48:h48:4.67084	mmu-miR-501-5p:-14:8:142:h48:h48:4.67084
1110037F02Rik	NM_001081183	1331	CDS	Q	Q	0.657241	mmu-miR-30a-3p:-5:19:140:Q:Q:0.657241	mmu-miR-30d-3p:-5:19:146:Q:Q:0.657241
1110037F02Rik	NM_001081183	1349	CDS	Q	Q	0.528999	mmu-miR-193-3p:8:29:153:Q:Q:0.528999	mmu-miR-193b-3p:8:29:153:Q:Q:0.528999
1110037F02Rik	NM_001081183	1350	CDS	h1	h1	0.54592	mmu-miR-193-3p:7:28:153:h1:h1:0.54592	mmu-miR-193b-3p:7:28:153:h1:h1:0.54592
1110037F02Rik	NM_001081183	1360	CDS	h48	h48	3.10238	mmu-miR-193-3p:-3:18:153:h48:h48:3.10238	mmu-miR-193b-3p:-3:18:153:h48:h48:3.10238	mmu-miR-33-5p:12:37:159:h48:h48:3.10238
1110037F02Rik	NM_001081183	1426	CDS	Q	Q	0.345638	mmu-miR-690:-10:13:151:Q:Q:0.345638
1110037F02Rik	NM_001081183	1455	CDS	Q	Q	0.397483	mmu-miR-872-5p:5:25:146:Q:Q:0.397483
1110037F02Rik	NM_001081183	1502	CDS	Q	Q	0.368696	mmu-miR-101a-3p:24:44:150:Q:Q:0.368696	mmu-miR-101b-3p:24:44:146:Q:Q:0.368696	mmu-miR-369-3p:23:44:147:Q:Q:0.368696
1110037F02Rik	NM_001081183	2460	CDS	h48	h48	0.682427	mmu-miR-151-3p:2:25:147:h48:h48:0.682427
1110037F02Rik	NM_001081183	3056	CDS	h36	h36	1.67299	mmu-miR-93-3p:10:31:148:h36:h36:1.67299
1110037F02Rik	NM_001081183	3182	CDS	Q	Q	0.817544	mmu-miR-652-3p:2:22:143:Q:Q:0.817544
1110037F02Rik	NM_001081183	3345	CDS	h48	h48	8.4621	mmu-miR-511-3p:-5:14:156:h48:h48:8.4621
1110037F02Rik	NM_001081183	4321	CDS	h48	h48	1.31936	mmu-miR-148a-3p:17:38:140:h48:h48:1.31936
1110037F02Rik	NM_001081183	4427	CDS	Q	Q	1.12212	mmu-miR-16-1-3p:8:29:143:Q:Q:1.12212
1110037F02Rik	NM_001081183	6226	3'	h48	h48	1.98662	mmu-miR-1955-3p:20:43:141:h48:h48:1.98662
1110037F02Rik	NM_001081183	625	CDS	h48	h48	0.849243	mmu-miR-5110:5:30:159:h48:h48:0.849243
1110038D17Rik	NM_175133	1067	3'	h1	h1	0.369514	mmu-let-7a-5p:13:40:142:h1:h1:0.369514	mmu-let-7b-5p:14:40:146:h1:h1:0.369514	mmu-let-7e-5p:13:40:144:h1:h1:0.369514	mmu-let-7i-5p:20:40:142:h1:h1:0.369514
1110038D17Rik	NM_175133	1300	3'	h1,h48	h1	0.373008	mmu-let-7i-5p:14:33:147:h1,h48:h1:0.373008	mmu-miR-1186:-1:23:143:h48:h1:0.373008	mmu-miR-5121:6:26:153:h48:h1:0.373008	mmu-miR-669f-5p:-5:20:143:h48:h1:0.373008
1110038D17Rik	NM_175133	1307	3'	h1	h1	1.72137	mmu-let-7i-5p:7:26:147:h1:h1:1.72137	mmu-miR-5121:-1:19:153:h1:h1:1.72137
1110038D17Rik	NM_175133	1315	3'	h48	h48	1.23223	mmu-let-7i-5p:-1:18:147:h48:h48:1.23223	mmu-miR-1186:-16:8:143:h48:h48:1.23223	mmu-miR-5121:-9:11:153:h48:h48:1.23223
1110038D17Rik	NM_175133	1569	3'	h36	h36	1.04412	mmu-miR-22-3p:22:43:153:h36:h36:1.04412	mmu-miR-328-3p:-3:19:148:h36:h36:1.04412
1110038D17Rik	NM_175133	2056	3'	h36	h36	0.434249	mmu-miR-221-3p:-3:19:146:h36:h36:0.434249	mmu-miR-222-3p:-7:19:141:h36:h36:0.434249	mmu-miR-532-5p:-11:11:170:h36:h36:0.434249
1110038D17Rik	NM_175133	2059	3'	h1	h1	0.754946	mmu-miR-221-3p:-6:16:146:h1:h1:0.754946	mmu-miR-222-3p:-10:16:141:h1:h1:0.754946	mmu-miR-532-5p:-14:8:170:h1:h1:0.754946
1110038D17Rik	NM_175133	2065	3'	h48	h48	0.338586	mmu-miR-221-3p:-12:10:146:h48:h48:0.338586	mmu-miR-222-3p:-16:10:141:h48:h48:0.338586	mmu-miR-5110:17:44:149:h48:h48:0.338586
1110038D17Rik	NM_175133	2067	3'	Q	Q	0.360681	mmu-miR-221-3p:-14:8:146:Q:Q:0.360681	mmu-miR-222-3p:-18:8:141:Q:Q:0.360681
1110038D17Rik	NM_175133	2344	3'	h48	h48	4.54203	mmu-miR-27a-3p:21:41:143:h48:h48:4.54203	mmu-miR-27b-3p:21:41:143:h48:h48:4.54203
1110038F14Rik	NM_054099	1020	3'	h48	h48	0.695732	mmu-miR-330-3p:6:34:161:h48:h48:0.695732	mmu-miR-340-5p:8:36:146:h48:h48:0.695732
1110038F14Rik	NM_054099	311	CDS	h48	h48	2.46239	mmu-miR-136-5p:-13:8:144:h48:h48:2.46239	mmu-miR-145-5p:-15:7:149:h48:h48:2.46239
1110038F14Rik	NM_054099	648	CDS	h1	h1	1.19025	mmu-miR-1954:15:29:142:h1:h1:1.19025	mmu-miR-714:18:37:154:h1:h1:1.19025
1110038F14Rik	NM_054099	691	CDS	h48	h48	1.57784	mmu-miR-140-5p:-5:17:153:h48:h48:1.57784
1110038F14Rik	NM_054099	948	3'	h48	h48	0.894513	mmu-miR-34a-3p:7:27:162:h48:h48:0.894513
1110049F12Rik	NM_025411	1415	3'	h1	h1	0.88304	mmu-miR-322-3p:1:27:149:h1:h1:0.88304
1110049F12Rik	NM_025411	425	CDS	Q	Q	0.422455	mmu-miR-143-5p:-8:10:149:Q:Q:0.422455
1110051M20Rik	NM_175123	235	CDS	h36	h36	0.326602	mmu-miR-224-3p:5:28:147:h36:h36:0.326602
1110054O05Rik	NM_001013577	1224	3'	h48	h48	1.30067	mmu-miR-22-3p:3:25:148:h48:h48:1.30067	mmu-miR-221-3p:-3:21:148:h48:h48:1.30067	mmu-miR-222-3p:-3:21:141:h48:h48:1.30067
1110054O05Rik	NM_001013577	1787	3'	Q	Q	0.371841	mmu-miR-674-5p:-3:16:158:Q:Q:0.371841
1110054O05Rik	NM_001013577	2310	3'	Q	Q	0.637442	mmu-let-7a-5p:1:21:149:Q:Q:0.637442	mmu-let-7b-5p:1:21:145:Q:Q:0.637442	mmu-let-7c-5p:1:21:149:Q:Q:0.637442	mmu-let-7d-5p:1:21:153:Q:Q:0.637442	mmu-let-7f-5p:0:21:142:Q:Q:0.637442	mmu-let-7g-5p:1:21:149:Q:Q:0.637442	mmu-let-7i-5p:-3:21:148:Q:Q:0.637442	mmu-miR-16-1-3p:11:32:146:Q:Q:0.637442
1110054O05Rik	NM_001013577	2769	3'	h1	h1	1.70729	mmu-miR-193-3p:-9:17:150:h1:h1:1.70729	mmu-miR-193b-3p:-9:17:142:h1:h1:1.70729	mmu-miR-3470a:12:32:167:h1:h1:1.70729	mmu-miR-3470b:12:32:183:h1:h1:1.70729
1110054O05Rik	NM_001013577	2991	3'	h36,h48	h36	0.919324	mmu-miR-1196-5p:-13:6:142:h36,h48:h36:0.919324	mmu-miR-193-3p:4:24:144:h36,h48:h36:0.919324	mmu-miR-3470a:19:39:179:h48:h36:0.919324	mmu-miR-3470b:19:39:195:h36,h48:h36:0.919324	mmu-miR-378-3p:3:23:143:h36,h48:h36:0.919324
1110054O05Rik	NM_001013577	3139	3'	h36	h36	8.15847	mmu-miR-22-3p:7:33:150:h36:h36:8.15847
1110057K04Rik	NM_172401	2064	3'	h1	h1	0.57387	mmu-let-7a-5p:17:39:156:h1:h1:0.57387	mmu-let-7b-5p:17:39:152:h1:h1:0.57387	mmu-let-7c-5p:17:39:152:h1:h1:0.57387	mmu-let-7d-5p:17:39:148:h1:h1:0.57387	mmu-let-7e-5p:17:39:152:h1:h1:0.57387	mmu-let-7f-5p:17:39:156:h1:h1:0.57387	mmu-let-7g-5p:17:39:152:h1:h1:0.57387	mmu-let-7i-5p:17:39:144:h1:h1:0.57387
1110057K04Rik	NM_172401	765	CDS	h1	h1	1.78009	mmu-miR-31-5p:4:28:144:h1:h1:1.78009	mmu-miR-34c-5p:19:42:143:h1:h1:1.78009
1110057K04Rik	NM_172401	769	CDS	h1	h1	0.327444	mmu-let-7a-5p:21:44:155:h1:h1:0.327444	mmu-let-7b-5p:20:44:156:h1:h1:0.327444	mmu-let-7c-5p:20:44:160:h1:h1:0.327444	mmu-let-7d-5p:21:44:159:h1:h1:0.327444	mmu-let-7e-5p:21:44:159:h1:h1:0.327444	mmu-let-7f-5p:25:44:151:h1:h1:0.327444	mmu-let-7g-5p:21:44:153:h1:h1:0.327444	mmu-let-7i-5p:22:44:150:h1:h1:0.327444	mmu-miR-31-5p:0:24:144:h1:h1:0.327444
1110057K04Rik	NM_172401	770	CDS	h36	h36	0.406201	mmu-let-7a-5p:20:43:155:h36:h36:0.406201	mmu-let-7b-5p:19:43:156:h36:h36:0.406201	mmu-let-7c-5p:19:43:160:h36:h36:0.406201	mmu-let-7d-5p:20:43:159:h36:h36:0.406201	mmu-let-7f-5p:24:43:151:h36:h36:0.406201	mmu-let-7g-5p:20:43:153:h36:h36:0.406201	mmu-let-7i-5p:21:43:150:h36:h36:0.406201	mmu-miR-31-5p:-1:23:144:h36:h36:0.406201	mmu-miR-34a-5p:18:37:142:h36:h36:0.406201
1110057K04Rik	NM_172401	914	CDS	h48	h48	0.461632	mmu-miR-5102:23:44:154:h48:h48:0.461632
1110058L19Rik	NM_026503	452	3'	h36	h36	0.883946	mmu-miR-107-3p:17:43:163:h36:h36:0.883946	mmu-miR-15a-5p:24:44:143:h36:h36:0.883946	mmu-miR-320-3p:6:27:140:h36:h36:0.883946	mmu-miR-322-5p:23:44:158:h36:h36:0.883946	mmu-miR-497-5p:24:44:147:h36:h36:0.883946
1110059E24Rik	NM_025423	286	CDS	Q,h36,h48	h36	3.05582	mmu-miR-30a-5p:3:22:148:Q,h36,h48:h36:3.05582	mmu-miR-30b-5p:1:22:158:Q,h36:h36:3.05582	mmu-miR-30d-5p:1:22:145:Q,h36,h48:h36:3.05582	mmu-miR-30e-5p:3:22:156:Q,h36,h48:h36:3.05582
1110059E24Rik	NM_025423	289	CDS	Q	Q	0.561207	mmu-miR-30a-5p:0:19:148:Q:Q:0.561207	mmu-miR-30d-5p:-2:19:145:Q:Q:0.561207	mmu-miR-30e-5p:0:19:156:Q:Q:0.561207
1110059G10Rik	NM_025419	167	CDS	h1	h1	3.41076	mmu-miR-185-3p:25:44:150:h1:h1:3.41076
1110067D22Rik	NM_173752	1028	3'	Q	Q	1.03477	mmu-let-7i-3p:20:42:144:Q:Q:1.03477	mmu-miR-30a-5p:3:23:143:Q:Q:1.03477	mmu-miR-30e-5p:3:23:143:Q:Q:1.03477
1110067D22Rik	NM_173752	2420	3'	h1	h1	0.49049	mmu-miR-140-5p:1:24:153:h1:h1:0.49049
1110067D22Rik	NM_173752	3345	3'	Q	Q	0.413908	mmu-miR-15a-5p:-11:15:140:Q:Q:0.413908
1110067D22Rik	NM_173752	469	CDS	Q	Q	0.477586	mmu-miR-186-5p:-1:20:159:Q:Q:0.477586	mmu-miR-3470b:24:43:154:Q:Q:0.477586
1110067D22Rik	NM_173752	738	3'	Q,h1,h48	h1	2.14319	mmu-miR-3470b:15:34:151:Q,h1,h48:h1:2.14319	mmu-miR-34c-5p:-19:6:143:Q,h1,h48:h1:2.14319	mmu-miR-378-3p:7:30:167:Q,h1,h48:h1:2.14319	mmu-miR-378b:7:29:162:Q,h1,h48:h1:2.14319
1190003J15Rik	NM_029821	411	CDS	h1	h1	0.368436	mmu-miR-15a-5p:8:36:148:h1:h1:0.368436	mmu-miR-195-5p:16:36:151:h1:h1:0.368436	mmu-miR-322-5p:8:36:148:h1:h1:0.368436	mmu-miR-497-5p:8:36:150:h1:h1:0.368436	mmu-miR-5102:-9:16:142:h1:h1:0.368436
1190003J15Rik	NM_029821	573	3'	h36	h36	0.946995	mmu-miR-15a-5p:-3:21:158:h36:h36:0.946995	mmu-miR-322-5p:-3:21:182:h36:h36:0.946995	mmu-miR-497-5p:-3:21:157:h36:h36:0.946995
1190005F20Rik	NM_026876	1535	CDS	h1	h1	0.368529	mmu-miR-101a-3p:21:41:146:h1:h1:0.368529	mmu-miR-101b-3p:21:41:146:h1:h1:0.368529	mmu-miR-101c:22:40:141:h1:h1:0.368529	mmu-miR-15a-5p:19:42:140:h1:h1:0.368529	mmu-miR-322-5p:19:42:152:h1:h1:0.368529	mmu-miR-497-5p:19:42:144:h1:h1:0.368529	mmu-miR-532-5p:12:30:141:h1:h1:0.368529
1190005F20Rik	NM_026876	489	CDS	h48	h48	2.22219	mmu-miR-30d-3p:8:31:146:h48:h48:2.22219
1200009I06Rik	NM_028807	1843	CDS	Q	Q	0.799618	mmu-miR-324-3p:-9:10:150:Q:Q:0.799618
1200009I06Rik	NM_028807	2009	CDS	h1	h1	17.2193	mmu-miR-1843-5p:-8:13:141:h1:h1:17.2193
1200011I18Rik	NM_026177	1204	3'	Q	Q	1.01739	mmu-miR-331-5p:-9:12:144:Q:Q:1.01739
1200011I18Rik	NM_026177	1387	3'	h48	h48	1.15001	mmu-miR-3470b:10:29:154:h48:h48:1.15001	mmu-miR-497-5p:20:41:140:h48:h48:1.15001
1200011I18Rik	NM_026177	1449	3'	h36	h36	2.63078	mmu-miR-421-3p:14:41:143:h36:h36:2.63078
1200011I18Rik	NM_026177	3444	3'	h36	h36	0.845268	mmu-miR-324-3p:7:28:144:h36:h36:0.845268	mmu-miR-532-5p:2:26:140:h36:h36:0.845268
1200011I18Rik	NM_026177	3693	3'	Q,h1,h48	h1	6.02446	mmu-miR-122-5p:10:39:159:Q,h1,h48:h1:6.02446	mmu-miR-5102:13:44:144:Q,h1,h48:h1:6.02446
1200011I18Rik	NM_026177	3696	3'	Q	Q	0.712674	mmu-miR-122-5p:7:36:159:Q:Q:0.712674	mmu-miR-5102:10:41:144:Q:Q:0.712674
1200011I18Rik	NM_026177	3698	3'	h36	h36	1.00413	mmu-miR-122-5p:5:34:159:h36:h36:1.00413	mmu-miR-5102:8:39:144:h36:h36:1.00413
1200011I18Rik	NM_026177	3702	3'	h1,h36,h48	h36	0.719855	mmu-miR-122-5p:1:30:159:h1,h36,h48:h36:0.719855	mmu-miR-5102:4:35:144:h1,h36,h48:h36:0.719855
1200011I18Rik	NM_026177	3708	3'	h48	h48	0.32328	mmu-miR-122-5p:-5:24:159:h48:h48:0.32328	mmu-miR-5102:-2:29:144:h48:h48:0.32328
1200011I18Rik	NM_026177	5041	3'	h1	h1	0.405799	mmu-miR-376a-5p:-6:20:152:h1:h1:0.405799
1200011I18Rik	NM_026177	5069	3'	Q	Q	0.388214	mmu-let-7b-5p:18:41:142:Q:Q:0.388214
1200011I18Rik	NM_026177	5170	3'	h36	h36	5.25389	mmu-miR-30a-5p:12:38:144:h36:h36:5.25389	mmu-miR-30b-5p:13:38:148:h36:h36:5.25389	mmu-miR-30d-5p:12:38:144:h36:h36:5.25389	mmu-miR-320-3p:22:44:148:h36:h36:5.25389
1200011I18Rik	NM_026177	5380	3'	h48	h48	2.02466	mmu-miR-501-5p:-24:10:146:h48:h48:2.02466
1200011M11Rik	NM_024262	1548	CDS	Q	Q	0.934266	mmu-miR-147-3p:8:30:140:Q:Q:0.934266
1200011M11Rik	NM_024262	1577	CDS	h48	h48	1.18082	mmu-miR-29a-5p:8:30:144:h48:h48:1.18082
1200011M11Rik	NM_024262	1805	CDS	h1	h1	0.488114	mmu-miR-23a-5p:-13:8:146:h1:h1:0.488114
1200011M11Rik	NM_024262	2747	CDS	h36	h36	1.76978	mmu-miR-3065-5p:-5:16:154:h36:h36:1.76978
1200011M11Rik	NM_024262	2898	CDS	h48	h48	0.787211	mmu-miR-30d-3p:-3:18:142:h48:h48:0.787211
1200011M11Rik	NM_024262	749	CDS	h48	h48	0.592967	mmu-miR-145-5p:12:40:151:h48:h48:0.592967
1200014J11Rik	NM_025818	1687	CDS	Q	Q	0.814999	mmu-miR-10a-5p:13:33:146:Q:Q:0.814999	mmu-miR-29a-3p:17:43:149:Q:Q:0.814999
1200014J11Rik	NM_025818	1762	CDS	h36	h36	4.815	mmu-miR-5102:17:40:163:h36:h36:4.815
1200014J11Rik	NM_025818	2031	3'	h1	h1	1.3974	mmu-miR-107-3p:16:38:149:h1:h1:1.3974	mmu-miR-3470b:23:44:146:h1:h1:1.3974
1200014J11Rik	NM_025818	2486	3'	Q	Q	0.346829	mmu-miR-101a-3p:22:38:140:Q:Q:0.346829	mmu-miR-345-3p:13:32:152:Q:Q:0.346829	mmu-miR-872-5p:-8:12:140:Q:Q:0.346829
1200014J11Rik	NM_025818	2759	3'	h36	h36	1.23	mmu-miR-425-5p:4:23:148:h36:h36:1.23
1200014J11Rik	NM_025818	961	CDS	Q	Q	0.624292	mmu-miR-324-5p:14:39:142:Q:Q:0.624292
1200016B10Rik	NM_025819	1031	CDS	Q	Q	0.380757	mmu-miR-1187:12:37:141:Q:Q:0.380757	mmu-miR-30a-3p:-7:14:150:Q:Q:0.380757	mmu-miR-30d-3p:-7:14:150:Q:Q:0.380757	mmu-miR-3105-3p:22:43:155:Q:Q:0.380757	mmu-miR-511-3p:12:37:153:Q:Q:0.380757
1200016B10Rik	NM_025819	1165	CDS	h1	h1	2.73487	mmu-miR-143-3p:6:24:142:h1:h1:2.73487
1300001I01Rik	NM_001081158	1634	CDS	h48	h48	0.413345	mmu-miR-1196-5p:-7:11:144:h48:h48:0.413345	mmu-miR-674-5p:17:39:140:h48:h48:0.413345
1300001I01Rik	NM_001081158	2013	CDS	h48	h48	0.32907	mmu-let-7i-3p:-3:19:141:h48:h48:0.32907	mmu-miR-15a-5p:-8:13:140:h48:h48:0.32907	mmu-miR-322-5p:-8:13:140:h48:h48:0.32907	mmu-miR-5102:-6:24:152:h48:h48:0.32907
1300001I01Rik	NM_001081158	2768	CDS	h48	h48	0.713616	mmu-miR-214-3p:19:38:151:h48:h48:0.713616	mmu-miR-28-5p:-18:8:141:h48:h48:0.713616
1300001I01Rik	NM_001081158	2928	CDS	h36	h36	0.865417	mmu-miR-140-5p:-13:10:150:h36:h36:0.865417
1300001I01Rik	NM_001081158	2952	CDS	h36	h36	1.49777	mmu-miR-140-3p:2:29:141:h36:h36:1.49777
1300001I01Rik	NM_001081158	299	CDS	h1	h1	0.432434	mmu-miR-140-5p:3:25:144:h1:h1:0.432434
1300001I01Rik	NM_001081158	3268	CDS	h36	h36	1.03742	mmu-miR-214-3p:11:32:144:h36:h36:1.03742
1300001I01Rik	NM_001081158	3451	CDS	h36	h36	0.55437	mmu-let-7a-5p:21:44:162:h36:h36:0.55437	mmu-let-7b-5p:21:44:154:h36:h36:0.55437	mmu-let-7c-5p:21:44:158:h36:h36:0.55437	mmu-let-7d-5p:21:44:154:h36:h36:0.55437	mmu-let-7f-5p:21:44:162:h36:h36:0.55437	mmu-let-7g-5p:21:44:158:h36:h36:0.55437	mmu-let-7i-5p:21:44:146:h36:h36:0.55437
1300001I01Rik	NM_001081158	3459	CDS	h48	h48	0.705383	mmu-let-7a-5p:13:36:162:h48:h48:0.705383	mmu-let-7b-5p:13:36:154:h48:h48:0.705383	mmu-let-7c-5p:13:36:158:h48:h48:0.705383	mmu-let-7d-5p:13:36:154:h48:h48:0.705383	mmu-let-7e-5p:13:36:158:h48:h48:0.705383	mmu-let-7f-5p:13:36:162:h48:h48:0.705383	mmu-let-7g-5p:13:36:158:h48:h48:0.705383	mmu-let-7i-5p:13:36:146:h48:h48:0.705383	mmu-miR-107-3p:19:43:156:h48:h48:0.705383	mmu-miR-15a-5p:26:44:144:h48:h48:0.705383	mmu-miR-322-5p:25:44:144:h48:h48:0.705383	mmu-miR-497-5p:26:44:150:h48:h48:0.705383	mmu-miR-5110:-6:18:158:h48:h48:0.705383
1300001I01Rik	NM_001081158	3465	CDS	h1	h1	0.476	mmu-let-7a-5p:7:30:162:h1:h1:0.476	mmu-let-7b-5p:7:30:154:h1:h1:0.476	mmu-let-7c-5p:7:30:158:h1:h1:0.476	mmu-let-7d-5p:7:30:154:h1:h1:0.476	mmu-let-7e-5p:7:30:158:h1:h1:0.476	mmu-let-7f-5p:7:30:162:h1:h1:0.476	mmu-let-7g-5p:7:30:158:h1:h1:0.476	mmu-let-7i-5p:7:30:146:h1:h1:0.476	mmu-miR-107-3p:13:37:156:h1:h1:0.476	mmu-miR-15a-5p:20:38:144:h1:h1:0.476	mmu-miR-322-5p:19:38:144:h1:h1:0.476	mmu-miR-497-5p:20:38:150:h1:h1:0.476
1300001I01Rik	NM_001081158	3487	CDS	h48	h48	0.772776	mmu-let-7a-5p:-15:8:162:h48:h48:0.772776	mmu-let-7b-5p:-15:8:154:h48:h48:0.772776	mmu-let-7c-5p:-15:8:158:h48:h48:0.772776	mmu-let-7d-5p:-15:8:154:h48:h48:0.772776	mmu-let-7e-5p:-15:8:158:h48:h48:0.772776	mmu-let-7f-5p:-15:8:162:h48:h48:0.772776	mmu-let-7g-5p:-15:8:158:h48:h48:0.772776	mmu-let-7i-5p:-15:8:146:h48:h48:0.772776	mmu-miR-107-3p:-9:15:156:h48:h48:0.772776	mmu-miR-15a-5p:-2:16:144:h48:h48:0.772776	mmu-miR-322-5p:-3:16:144:h48:h48:0.772776	mmu-miR-497-5p:-2:16:150:h48:h48:0.772776
1300001I01Rik	NM_001081158	3565	CDS	Q	Q	0.349428	mmu-miR-136-5p:-5:14:148:Q:Q:0.349428
1300001I01Rik	NM_001081158	3724	CDS	Q	Q	0.379141	mmu-miR-674-5p:14:42:142:Q:Q:0.379141
1300001I01Rik	NM_001081158	3728	CDS	h48	h48	1.09327	mmu-miR-674-5p:10:38:142:h48:h48:1.09327
1300001I01Rik	NM_001081158	4262	3'	h48	h48	1.64913	mmu-miR-340-5p:2:22:155:h48:h48:1.64913
1300001I01Rik	NM_001081158	4459	3'	h1	h1	1.10117	mmu-miR-31-5p:13:38:141:h1:h1:1.10117
1300001I01Rik	NM_001081158	4463	3'	h36	h36	0.976902	mmu-miR-31-5p:9:34:141:h36:h36:0.976902
1300001I01Rik	NM_001081158	4485	3'	h48	h48	0.350504	mmu-miR-31-5p:-13:12:141:h48:h48:0.350504
1300001I01Rik	NM_001081158	5082	3'	h48	h48	0.521973	mmu-miR-28-5p:7:30:143:h48:h48:0.521973	mmu-miR-590-5p:-10:11:144:h48:h48:0.521973	mmu-miR-708-5p:6:30:144:h48:h48:0.521973
1300001I01Rik	NM_001081158	5084	3'	h1,h36	h1	0.75252	mmu-miR-28-5p:5:28:143:h1,h36:h1:0.75252	mmu-miR-708-5p:4:28:144:h1,h36:h1:0.75252
1300002K09Rik	NM_028788	148	CDS	h48	h48	0.343904	mmu-miR-125a-3p:2:29:151:h48:h48:0.343904
1300002K09Rik	NM_028788	2558	3'	h1	h1	0.679323	mmu-miR-29a-5p:2:26:142:h1:h1:0.679323
1300002K09Rik	NM_028788	268	CDS	h1	h1	1.28417	mmu-let-7a-5p:15:36:162:h1:h1:1.28417	mmu-let-7b-5p:16:36:159:h1:h1:1.28417	mmu-let-7c-5p:15:36:162:h1:h1:1.28417	mmu-let-7d-5p:15:36:166:h1:h1:1.28417	mmu-let-7e-5p:15:36:170:h1:h1:1.28417	mmu-let-7f-5p:15:36:154:h1:h1:1.28417	mmu-let-7g-5p:17:36:153:h1:h1:1.28417	mmu-let-7i-5p:16:36:151:h1:h1:1.28417
1300002K09Rik	NM_028788	269	CDS	Q	Q	0.434012	mmu-let-7a-5p:14:35:162:Q:Q:0.434012	mmu-let-7b-5p:15:35:159:Q:Q:0.434012	mmu-let-7c-5p:14:35:162:Q:Q:0.434012	mmu-let-7d-5p:14:35:166:Q:Q:0.434012	mmu-let-7f-5p:14:35:154:Q:Q:0.434012	mmu-let-7g-5p:16:35:153:Q:Q:0.434012	mmu-let-7i-5p:15:35:151:Q:Q:0.434012
1300002K09Rik	NM_028788	270	CDS	h48	h48	0.879191	mmu-let-7a-5p:13:34:162:h48:h48:0.879191	mmu-let-7b-5p:14:34:159:h48:h48:0.879191	mmu-let-7c-5p:13:34:162:h48:h48:0.879191	mmu-let-7d-5p:13:34:166:h48:h48:0.879191	mmu-let-7e-5p:13:34:170:h48:h48:0.879191	mmu-let-7f-5p:13:34:154:h48:h48:0.879191	mmu-let-7g-5p:15:34:153:h48:h48:0.879191	mmu-let-7i-5p:14:34:151:h48:h48:0.879191	mmu-miR-98-5p:13:34:155:h48:h48:0.879191
1300002K09Rik	NM_028788	278	CDS	h36	h36	0.361114	mmu-let-7a-5p:5:26:162:h36:h36:0.361114	mmu-let-7b-5p:6:26:159:h36:h36:0.361114	mmu-let-7c-5p:5:26:162:h36:h36:0.361114	mmu-let-7d-5p:5:26:166:h36:h36:0.361114	mmu-let-7e-5p:5:26:170:h36:h36:0.361114	mmu-let-7f-5p:5:26:154:h36:h36:0.361114	mmu-let-7g-5p:7:26:153:h36:h36:0.361114	mmu-let-7i-5p:6:26:151:h36:h36:0.361114	mmu-miR-140-5p:21:39:152:h36:h36:0.361114	mmu-miR-98-5p:5:26:155:h36:h36:0.361114
1300017J02Rik	NM_027918	1202	CDS	h48	h48	0.882893	mmu-miR-330-3p:-12:11:160:h48:h48:0.882893
1300017J02Rik	NM_027918	1813	CDS	h48	h48	1.23022	mmu-miR-1935:-3:19:154:h48:h48:1.23022	mmu-miR-28-5p:-6:14:143:h48:h48:1.23022	mmu-miR-709:4:21:141:h48:h48:1.23022
1300017J02Rik	NM_027918	295	CDS	h1	h1	0.325968	mmu-miR-27a-3p:-1:19:141:h1:h1:0.325968	mmu-miR-27b-3p:-1:19:143:h1:h1:0.325968	mmu-miR-421-3p:-6:26:157:h1:h1:0.325968
1300018J18Rik	NM_027905	1058	CDS	h48	h48	1.13025	mmu-miR-671-5p:-2:18:156:h48:h48:1.13025
1300018J18Rik	NM_027905	1171	CDS	Q	Q	0.550886	mmu-miR-19b-1-5p:-21:7:140:Q:Q:0.550886
1300018J18Rik	NM_027905	1344	CDS	h48	h48	0.784011	mmu-miR-3065-3p:-1:26:161:h48:h48:0.784011	mmu-miR-5117-5p:14:36:156:h48:h48:0.784011
1300018J18Rik	NM_027905	1370	CDS	h1	h1	0.392506	mmu-miR-28-5p:12:33:157:h1:h1:0.392506	mmu-miR-708-5p:11:33:162:h1:h1:0.392506
1300018J18Rik	NM_027905	1375	CDS	h1	h1	0.43367	mmu-miR-28-5p:7:28:157:h1:h1:0.43367	mmu-miR-708-5p:6:28:162:h1:h1:0.43367
1300018J18Rik	NM_027905	1428	CDS	h48	h48	0.413894	mmu-miR-541-5p:-15:9:141:h48:h48:0.413894
1300018J18Rik	NM_027905	2138	3'	h48	h48	0.425504	mmu-let-7a-5p:2:21:144:h48:h48:0.425504	mmu-let-7b-5p:-4:21:140:h48:h48:0.425504	mmu-let-7c-5p:-4:21:140:h48:h48:0.425504	mmu-let-7d-5p:2:21:144:h48:h48:0.425504	mmu-let-7f-5p:2:21:144:h48:h48:0.425504	mmu-let-7g-5p:2:21:148:h48:h48:0.425504
1500002O20Rik	NM_028047	1118	CDS	Q	Q	0.329268	mmu-let-7a-5p:0:25:144:Q:Q:0.329268	mmu-let-7b-5p:1:25:140:Q:Q:0.329268	mmu-let-7c-5p:0:25:144:Q:Q:0.329268	mmu-let-7i-5p:7:25:140:Q:Q:0.329268	mmu-miR-709:7:25:140:Q:Q:0.329268
1500002O20Rik	NM_028047	1172	CDS	Q	Q	1.55765	mmu-miR-101a-5p:1:25:144:Q:Q:1.55765
1500002O20Rik	NM_028047	1478	CDS	h1	h1	2.08446	mmu-miR-33-5p:7:28:147:h1:h1:2.08446
1500002O20Rik	NM_028047	1733	CDS	Q	Q	0.458131	mmu-miR-194-2-3p:-8:13:140:Q:Q:0.458131	mmu-miR-30a-3p:-7:16:142:Q:Q:0.458131	mmu-miR-30d-3p:-7:16:142:Q:Q:0.458131	mmu-miR-30e-3p:-10:16:140:Q:Q:0.458131	mmu-miR-34c-5p:16:39:161:Q:Q:0.458131
1500002O20Rik	NM_028047	2115	3'	Q	Q	0.427589	mmu-miR-194-2-3p:-2:21:148:Q:Q:0.427589	mmu-miR-671-5p:17:41:145:Q:Q:0.427589
1500002O20Rik	NM_028047	764	CDS	Q	Q	1.03843	mmu-miR-193-3p:-11:13:140:Q:Q:1.03843	mmu-miR-193b-3p:-11:13:144:Q:Q:1.03843	mmu-miR-28-5p:4:23:148:Q:Q:1.03843	mmu-miR-326-3p:2:33:141:Q:Q:1.03843	mmu-miR-708-5p:3:23:156:Q:Q:1.03843
1500002O20Rik	NM_028047	854	CDS	Q	Q	1.02073	mmu-miR-214-3p:-6:15:160:Q:Q:1.02073
1500002O20Rik	NM_028047	916	CDS	h48	h48	2.04158	mmu-miR-122-5p:16:42:158:h48:h48:2.04158	mmu-miR-378b:-9:11:146:h48:h48:2.04158
1500002O20Rik	NM_028047	920	CDS	Q	Q	0.335963	mmu-miR-122-5p:12:38:158:Q:Q:0.335963	mmu-miR-21-3p:-2:26:143:Q:Q:0.335963	mmu-miR-378b:-13:7:146:Q:Q:0.335963
1500002O20Rik	NM_028047	932	CDS	Q	Q	0.427589	mmu-miR-122-5p:0:26:158:Q:Q:0.427589	mmu-miR-21-3p:-14:14:143:Q:Q:0.427589
1500002O20Rik	NM_028047	936	CDS	Q	Q	1.02073	mmu-miR-122-5p:-4:22:158:Q:Q:1.02073	mmu-miR-21-3p:-18:10:143:Q:Q:1.02073
1500003O03Rik	NM_019769	530	CDS	h1	h1	0.396951	mmu-miR-101a-3p:13:34:146:h1:h1:0.396951	mmu-miR-101b-3p:13:34:154:h1:h1:0.396951	mmu-miR-101c:14:33:145:h1:h1:0.396951	mmu-miR-21-5p:-2:20:144:h1:h1:0.396951
1500010J02Rik	NM_001013256	1339	CDS	h1	h1	9.31905	mmu-miR-22-3p:-5:15:153:h1:h1:9.31905	mmu-miR-5102:15:40:146:h1:h1:9.31905
1500010J02Rik	NM_001013256	1454	CDS	h48	h48	1.72123	mmu-miR-709:19:39:148:h48:h48:1.72123
1500010J02Rik	NM_001013256	1592	CDS	Q	Q	0.608992	mmu-miR-455-3p:17:37:140:Q:Q:0.608992
1500010J02Rik	NM_001013256	1599	CDS	Q	Q	0.432356	mmu-miR-455-3p:10:30:140:Q:Q:0.432356
1500010J02Rik	NM_001013256	2557	CDS	Q	Q	0.445604	mmu-miR-362-5p:2:31:145:Q:Q:0.445604
1500010J02Rik	NM_001013256	3084	CDS	Q	Q	0.460457	mmu-miR-378b:7:28:140:Q:Q:0.460457
1500010J02Rik	NM_001013256	3103	CDS	Q	Q	0.800659	mmu-miR-378b:-12:9:140:Q:Q:0.800659
1500010J02Rik	NM_001013256	3262	CDS	h1	h1	0.872791	mmu-let-7a-5p:10:30:159:h1:h1:0.872791	mmu-let-7b-5p:9:30:160:h1:h1:0.872791	mmu-let-7c-5p:9:30:164:h1:h1:0.872791	mmu-let-7d-5p:10:30:159:h1:h1:0.872791	mmu-let-7f-5p:10:30:159:h1:h1:0.872791	mmu-let-7g-5p:10:30:163:h1:h1:0.872791	mmu-let-7i-5p:9:30:159:h1:h1:0.872791	mmu-miR-31-5p:12:35:157:h1:h1:0.872791
1500010J02Rik	NM_001013256	3873	3'	Q	Q	0.72782	mmu-miR-199b-5p:17:38:159:Q:Q:0.72782	mmu-miR-326-3p:-4:16:152:Q:Q:0.72782
1500011H22Rik	NM_026883	260	CDS	h48	h48	1.21826	mmu-miR-125a-3p:19:40:145:h48:h48:1.21826	mmu-miR-5102:9:31:164:h48:h48:1.21826
1500011H22Rik	NM_026883	306	CDS	h1	h1	1.85889	mmu-let-7a-5p:9:30:140:h1:h1:1.85889	mmu-let-7d-5p:7:30:141:h1:h1:1.85889	mmu-miR-1839-5p:5:29:144:h1:h1:1.85889
1500011H22Rik	NM_026883	825	3'	h1	h1	1.91821	mmu-miR-451:23:44:146:h1:h1:1.91821
1500032L24Rik	NM_026914	398	3'	h36	h36	1.79977	mmu-miR-328-3p:23:43:146:h36:h36:1.79977
1600002H07Rik	NM_028056	1487	3'	h36	h36	0.886313	mmu-miR-1935:18:41:141:h36:h36:0.886313	mmu-miR-320-3p:10:36:160:h36:h36:0.886313
1600002H07Rik	NM_028056	295	CDS	h48	h48	2.47043	mmu-miR-107-3p:19:41:153:h48:h48:2.47043	mmu-miR-1955-3p:17:39:152:h48:h48:2.47043
1600012F09Rik	NM_025904	501	CDS	h48	h48	4.88143	mmu-miR-122-5p:18:40:144:h48:h48:4.88143	mmu-miR-378-3p:26:42:141:h48:h48:4.88143
1600012F09Rik	NM_025904	717	3'	h48	h48	1.22107	mmu-miR-1955-3p:-8:14:144:h48:h48:1.22107	mmu-miR-503-3p:-7:14:145:h48:h48:1.22107
1600012H06Rik	NM_001083880	1293	3'	h48	h48	1.78124	mmu-miR-1935:-4:19:140:h48:h48:1.78124	mmu-miR-877-5p:-2:17:145:h48:h48:1.78124
1600012H06Rik	NM_001083880	710	CDS	h1	h1	0.684963	mmu-miR-185-5p:-4:24:141:h1:h1:0.684963	mmu-miR-26b-5p:-10:14:141:h1:h1:0.684963
1600012H06Rik	NM_001083880	722	CDS	h48	h48	0.897619	mmu-miR-185-5p:-16:12:141:h48:h48:0.897619
1600012H06Rik	NM_001083880	845	3'	Q	Q	0.507561	mmu-let-7a-5p:15:37:152:Q:Q:0.507561	mmu-let-7b-5p:15:37:156:Q:Q:0.507561	mmu-let-7c-5p:15:37:160:Q:Q:0.507561	mmu-let-7d-5p:15:37:144:Q:Q:0.507561	mmu-let-7f-5p:15:37:156:Q:Q:0.507561	mmu-let-7g-5p:15:37:141:Q:Q:0.507561
1600012H06Rik	NM_001083881	1363	3'	h48	h48	1.90531	mmu-miR-1935:-4:19:140:h48:h48:1.90531	mmu-miR-877-5p:-2:17:145:h48:h48:1.90531
1600012H06Rik	NM_001083881	780	CDS	h1	h1	0.76862	mmu-miR-185-5p:-4:24:141:h1:h1:0.76862	mmu-miR-26b-5p:-10:14:141:h1:h1:0.76862
1600012H06Rik	NM_001083881	792	CDS	h48	h48	0.930178	mmu-miR-185-5p:-16:12:141:h48:h48:0.930178
1600012H06Rik	NM_001083881	915	3'	Q	Q	0.484557	mmu-let-7a-5p:15:37:152:Q:Q:0.484557	mmu-let-7b-5p:15:37:156:Q:Q:0.484557	mmu-let-7c-5p:15:37:160:Q:Q:0.484557	mmu-let-7d-5p:15:37:144:Q:Q:0.484557	mmu-let-7f-5p:15:37:156:Q:Q:0.484557	mmu-let-7g-5p:15:37:141:Q:Q:0.484557
1600012H06Rik	NM_001083882	1097	3'	Q	Q	0.519826	mmu-let-7a-5p:15:37:152:Q:Q:0.519826	mmu-let-7b-5p:15:37:156:Q:Q:0.519826	mmu-let-7c-5p:15:37:160:Q:Q:0.519826	mmu-let-7d-5p:15:37:144:Q:Q:0.519826	mmu-let-7f-5p:15:37:156:Q:Q:0.519826	mmu-let-7g-5p:15:37:141:Q:Q:0.519826
1600012H06Rik	NM_001083882	1545	3'	h48	h48	1.94938	mmu-miR-1935:-4:19:140:h48:h48:1.94938	mmu-miR-877-5p:-2:17:145:h48:h48:1.94938
1600012H06Rik	NM_001083882	962	CDS	h1	h1	0.784186	mmu-miR-185-5p:-4:24:141:h1:h1:0.784186	mmu-miR-26b-5p:-10:14:141:h1:h1:0.784186
1600012H06Rik	NM_001083882	974	CDS	h48	h48	0.985668	mmu-miR-185-5p:-16:12:141:h48:h48:0.985668
1600012H06Rik	NM_026451	1298	3'	h48	h48	1.8661	mmu-miR-1935:-4:19:140:h48:h48:1.8661	mmu-miR-877-5p:-2:17:145:h48:h48:1.8661
1600012H06Rik	NM_026451	715	CDS	h1	h1	0.750197	mmu-miR-185-5p:-4:24:141:h1:h1:0.750197	mmu-miR-26b-5p:-10:14:141:h1:h1:0.750197
1600012H06Rik	NM_026451	727	CDS	h48	h48	0.911035	mmu-miR-185-5p:-16:12:141:h48:h48:0.911035
1600012H06Rik	NM_026451	850	3'	Q	Q	0.471307	mmu-let-7a-5p:15:37:152:Q:Q:0.471307	mmu-let-7b-5p:15:37:156:Q:Q:0.471307	mmu-let-7c-5p:15:37:160:Q:Q:0.471307	mmu-let-7d-5p:15:37:144:Q:Q:0.471307	mmu-let-7f-5p:15:37:156:Q:Q:0.471307	mmu-let-7g-5p:15:37:141:Q:Q:0.471307
1600014C10Rik	NM_001085385	1517	3'	h48	h48	0.757022	mmu-let-7b-5p:1:25:151:h48:h48:0.757022	mmu-let-7c-5p:4:25:147:h48:h48:0.757022	mmu-let-7d-5p:-4:25:142:h48:h48:0.757022	mmu-let-7i-5p:2:25:143:h48:h48:0.757022	mmu-miR-320-3p:-1:20:145:h48:h48:0.757022	mmu-miR-98-5p:4:25:142:h48:h48:0.757022
1600014C10Rik	NM_001085385	1542	3'	h48	h48	0.412348	mmu-miR-1839-5p:0:23:146:h48:h48:0.412348
1600014C10Rik	NM_001085385	1626	3'	h48	h48	1.48793	mmu-miR-125b-2-3p:-2:23:152:h48:h48:1.48793	mmu-miR-27b-5p:7:28:144:h48:h48:1.48793	mmu-miR-378-3p:11:30:143:h48:h48:1.48793
1600014C10Rik	NM_001085385	2133	3'	h1	h1	0.316469	mmu-miR-101c:22:41:145:h1:h1:0.316469	mmu-miR-320-3p:-8:15:166:h1:h1:0.316469
1600014C10Rik	NM_001085385	2207	3'	h48	h48	0.755143	mmu-miR-26b-5p:-16:10:142:h48:h48:0.755143	mmu-miR-5110:8:32:151:h48:h48:0.755143
1600014C10Rik	NM_028166	1325	3'	h48	h48	0.722172	mmu-let-7b-5p:1:25:151:h48:h48:0.722172	mmu-let-7c-5p:4:25:147:h48:h48:0.722172	mmu-let-7d-5p:-4:25:142:h48:h48:0.722172	mmu-let-7i-5p:2:25:143:h48:h48:0.722172	mmu-miR-320-3p:-1:20:145:h48:h48:0.722172	mmu-miR-98-5p:4:25:142:h48:h48:0.722172
1600014C10Rik	NM_028166	1350	3'	h48	h48	0.395551	mmu-miR-1839-5p:0:23:146:h48:h48:0.395551
1600014C10Rik	NM_028166	1434	3'	h48	h48	1.39872	mmu-miR-125b-2-3p:-2:23:152:h48:h48:1.39872	mmu-miR-27b-5p:7:28:144:h48:h48:1.39872	mmu-miR-378-3p:11:30:143:h48:h48:1.39872
1600014C10Rik	NM_028166	2015	3'	h48	h48	0.729147	mmu-miR-26b-5p:-16:10:142:h48:h48:0.729147	mmu-miR-5110:8:32:151:h48:h48:0.729147
1600021P15Rik	NM_177718	1183	CDS	h1	h1	0.527539	mmu-miR-107-3p:-14:10:143:h1:h1:0.527539
1600021P15Rik	NM_177718	2773	3'	h48	h48	1.70518	mmu-miR-125a-5p:3:26:149:h48:h48:1.70518	mmu-miR-3470b:5:28:141:h48:h48:1.70518	mmu-miR-351-5p:1:26:148:h48:h48:1.70518
1600021P15Rik	NM_177718	2781	3'	h1	h1	1.21859	mmu-miR-125a-5p:-5:18:149:h1:h1:1.21859	mmu-miR-3470b:-3:20:141:h1:h1:1.21859
1600021P15Rik	NM_177718	291	CDS	h1	h1	0.937379	mmu-miR-15a-5p:-9:12:152:h1:h1:0.937379	mmu-miR-322-5p:-10:12:141:h1:h1:0.937379	mmu-miR-421-3p:-11:11:149:h1:h1:0.937379
1600021P15Rik	NM_177718	685	CDS	h1	h1	0.635335	mmu-miR-143-3p:-7:14:152:h1:h1:0.635335	mmu-miR-3473c:15:35:150:h1:h1:0.635335
1600021P15Rik	NM_177718	945	CDS	Q	Q	0.621788	mmu-miR-151-3p:-18:10:143:Q:Q:0.621788	mmu-miR-19b-1-5p:14:36:155:Q:Q:0.621788
1600027N09Rik	NM_028479	1125	3'	Q	Q	0.54251	mmu-miR-1843b-5p:24:41:154:Q:Q:0.54251	mmu-miR-425-5p:7:31:152:Q:Q:0.54251	mmu-miR-671-5p:-7:21:153:Q:Q:0.54251
1600027N09Rik	NM_028479	985	CDS	Q	Q	0.407368	mmu-miR-107-3p:26:44:145:Q:Q:0.407368
1700001C19Rik	NM_029296	1452	3'	h48	h48	34.902	mmu-miR-3065-5p:-14:10:148:h48:h48:34.902
1700001C19Rik	NM_029296	1456	3'	Q	Q	0.349519	mmu-miR-21-3p:-10:11:140:Q:Q:0.349519	mmu-miR-3065-5p:-18:6:148:Q:Q:0.349519
1700007K09Rik	NM_027037	461	CDS	h48	h48	2.48504	mmu-miR-709:4:25:143:h48:h48:2.48504
1700016D06Rik	NM_024271	1091	3'	h48	h48	4.54239	mmu-miR-3473c:-11:11:167:h48:h48:4.54239	mmu-miR-674-5p:1:22:140:h48:h48:4.54239
1700016D06Rik	NM_024271	1208	3'	h48	h48	3.29712	mmu-miR-1948-5p:20:40:142:h48:h48:3.29712
1700017B05Rik	NM_028820	1109	CDS	h1	h1	1.10808	mmu-miR-23a-5p:-2:19:155:h1:h1:1.10808
1700017B05Rik	NM_028820	1485	CDS	h1	h1	0.405931	mmu-miR-5102:17:39:150:h1:h1:0.405931
1700017B05Rik	NM_028820	1803	CDS	h48	h48	0.424496	mmu-miR-212-5p:4:25:146:h48:h48:0.424496
1700017B05Rik	NM_028820	207	5'	h1	h1	7.77326	mmu-miR-1843-5p:-12:13:144:h1:h1:7.77326	mmu-miR-185-3p:19:36:146:h1:h1:7.77326
1700017B05Rik	NM_028820	2078	CDS	h1	h1	1.09711	mmu-miR-322-3p:25:44:164:h1:h1:1.09711
1700017B05Rik	NM_028820	2110	CDS	h1	h1	1.51401	mmu-miR-143-5p:21:41:143:h1:h1:1.51401	mmu-miR-322-3p:-7:12:164:h1:h1:1.51401
1700017B05Rik	NM_028820	2165	CDS	h48	h48	3.19846	mmu-miR-143-3p:-11:13:160:h48:h48:3.19846
1700017B05Rik	NM_028820	2168	CDS	h1	h1	0.581238	mmu-miR-143-3p:-14:10:160:h1:h1:0.581238
1700017B05Rik	NM_028820	2212	CDS	h1	h1	2.57821	mmu-miR-455-3p:22:43:143:h1:h1:2.57821
1700017B05Rik	NM_028820	2215	CDS	Q	Q	0.460975	mmu-miR-455-3p:19:40:143:Q:Q:0.460975
1700017B05Rik	NM_028820	3146	CDS	Q	Q	0.987803	mmu-miR-5109:11:30:153:Q:Q:0.987803
1700017B05Rik	NM_028820	3200	CDS	h1	h1	0.416902	mmu-miR-345-5p:4:27:154:h1:h1:0.416902	mmu-miR-34c-5p:-17:14:147:h1:h1:0.416902
1700017B05Rik	NM_028820	3387	3'	h48	h48	0.891441	mmu-miR-34a-3p:20:39:154:h48:h48:0.891441
1700017B05Rik	NM_028820	3411	3'	h48	h48	5.24252	mmu-miR-34a-3p:-4:15:154:h48:h48:5.24252
1700017B05Rik	NM_028820	3574	3'	h1	h1	1.59681	mmu-let-7a-5p:-16:7:156:h1:h1:1.59681	mmu-let-7b-5p:-11:7:161:h1:h1:1.59681	mmu-let-7c-5p:-16:7:156:h1:h1:1.59681	mmu-let-7d-5p:-17:7:153:h1:h1:1.59681	mmu-let-7e-5p:-16:7:158:h1:h1:1.59681	mmu-let-7f-5p:-16:7:148:h1:h1:1.59681	mmu-let-7g-5p:-16:7:152:h1:h1:1.59681	mmu-let-7i-5p:-11:7:155:h1:h1:1.59681	mmu-miR-144-5p:12:33:144:h1:h1:1.59681	mmu-miR-362-5p:-9:15:149:h1:h1:1.59681
1700017B05Rik	NM_028820	3599	3'	h1	h1	2.58918	mmu-miR-144-5p:-13:8:144:h1:h1:2.58918
1700017B05Rik	NM_028820	3615	3'	h48	h48	1.08246	mmu-miR-31-5p:7:29:160:h48:h48:1.08246	mmu-miR-330-3p:-12:15:145:h48:h48:1.08246
1700017B05Rik	NM_028820	3661	3'	Q	Q	0.790242	mmu-miR-378-5p:-9:11:146:Q:Q:0.790242	mmu-miR-503-3p:5:28:150:Q:Q:0.790242
1700017B05Rik	NM_028820	3933	3'	h1	h1	1.11905	mmu-miR-503-3p:19:38:152:h1:h1:1.11905
1700017B05Rik	NM_028820	4213	3'	h48	h48	0.382046	mmu-miR-214-3p:-11:9:151:h48:h48:0.382046	mmu-miR-30a-5p:5:26:148:h48:h48:0.382046	mmu-miR-30d-5p:5:26:140:h48:h48:0.382046	mmu-miR-30e-5p:5:26:148:h48:h48:0.382046
1700017B05Rik	NM_028820	529	CDS	Q	Q	0.946805	mmu-miR-322-5p:5:30:146:Q:Q:0.946805	mmu-miR-497-5p:5:30:140:Q:Q:0.946805
1700017B05Rik	NM_028820	536	CDS	Q	Q	1.44878	mmu-miR-322-5p:-2:23:146:Q:Q:1.44878	mmu-miR-497-5p:-2:23:140:Q:Q:1.44878
1700017B05Rik	NM_028820	733	CDS	h1	h1	0.338523	mmu-miR-185-3p:21:41:159:h1:h1:0.338523	mmu-miR-28-5p:6:25:143:h1:h1:0.338523	mmu-miR-328-3p:18:36:148:h1:h1:0.338523	mmu-miR-708-5p:5:25:147:h1:h1:0.338523	mmu-miR-877-5p:-9:13:154:h1:h1:0.338523
1700017B05Rik	NM_028820	756	CDS	h1	h1	0.614381	mmu-miR-328-3p:-5:13:148:h1:h1:0.614381
1700019G17Rik	NM_029331	1149	CDS	h48	h48	0.679383	mmu-miR-3082-5p:17:36:150:h48:h48:0.679383	mmu-miR-671-5p:-5:14:162:h48:h48:0.679383	mmu-miR-93-5p:11:34:143:h48:h48:0.679383
1700019G17Rik	NM_029331	1216	CDS	h1	h1	3.70436	mmu-miR-185-5p:3:25:144:h1:h1:3.70436	mmu-miR-203-3p:-11:13:148:h1:h1:3.70436
1700019G17Rik	NM_029331	1290	3'	Q,h36	h36	3.5632	mmu-miR-1935:-3:21:140:h36:h36:3.5632	mmu-miR-21-3p:5:24:140:Q,h36:h36:3.5632
1700019G17Rik	NM_029331	1292	3'	h48	h48	0.670673	mmu-miR-1935:-5:19:140:h48:h48:0.670673
1700019G17Rik	NM_029331	1293	3'	Q,h36	Q	0.908917	mmu-miR-1935:-6:18:140:Q,h36:Q:0.908917	mmu-miR-21-3p:2:21:140:Q:Q:0.908917	mmu-miR-3068-3p:-8:12:159:h36:Q:0.908917
1700019G17Rik	NM_029331	1329	3'	Q	Q	0.370299	mmu-miR-130a-3p:21:42:142:Q:Q:0.370299	mmu-miR-214-3p:-6:16:140:Q:Q:0.370299	mmu-miR-301a-3p:16:42:142:Q:Q:0.370299
1700019G17Rik	NM_029331	1377	3'	h1,h48	h1	1.25653	mmu-miR-140-3p:11:31:142:h1,h48:h1:1.25653	mmu-miR-192-3p:17:39:148:h1,h48:h1:1.25653	mmu-miR-3065-3p:11:36:141:h48:h1:1.25653	mmu-miR-342-5p:-9:11:140:h1,h48:h1:1.25653
1700019G17Rik	NM_029331	1392	3'	h36	h36	0.394756	mmu-miR-140-3p:-4:16:142:h36:h36:0.394756	mmu-miR-192-3p:2:24:148:h36:h36:0.394756
1700019G17Rik	NM_029331	1496	3'	Q,h1	h1	1.81795	mmu-miR-200b-3p:18:40:144:Q,h1:h1:1.81795
1700019G17Rik	NM_029331	1511	3'	h48	h48	4.06759	mmu-miR-200b-3p:3:25:144:h48:h48:4.06759
1700019G17Rik	NM_029331	1535	3'	h1	h1	0.922343	mmu-miR-532-5p:7:30:148:h1:h1:0.922343
1700019G17Rik	NM_029331	1558	3'	h48	h48	8.02931	mmu-miR-532-5p:-16:7:148:h48:h48:8.02931
1700019G17Rik	NM_029331	1598	3'	Q	Q	0.518419	mmu-miR-136-5p:7:37:151:Q:Q:0.518419
1700019G17Rik	NM_029331	1603	3'	h48	h48	2.19493	mmu-miR-136-5p:2:32:151:h48:h48:2.19493	mmu-miR-194-2-3p:21:41:143:h48:h48:2.19493
1700019G17Rik	NM_029331	1636	3'	Q	Q	0.849335	mmu-miR-148a-3p:19:43:154:Q:Q:0.849335	mmu-miR-148b-3p:19:43:154:Q:Q:0.849335	mmu-miR-152-3p:20:43:147:Q:Q:0.849335	mmu-miR-194-2-3p:-12:8:143:Q:Q:0.849335	mmu-miR-455-5p:-9:20:140:Q:Q:0.849335
1700019G17Rik	NM_029331	1638	3'	h48	h48	0.705513	mmu-miR-148a-3p:17:41:154:h48:h48:0.705513	mmu-miR-194-2-3p:-14:6:143:h48:h48:0.705513
1700019G17Rik	NM_029331	1640	3'	h1	h1	1.57734	mmu-miR-148a-3p:15:39:154:h1:h1:1.57734
1700019G17Rik	NM_029331	1655	3'	h48	h48	1.20199	mmu-miR-148a-3p:0:24:154:h48:h48:1.20199	mmu-miR-17-5p:12:34:143:h48:h48:1.20199	mmu-miR-20b-5p:12:34:143:h48:h48:1.20199
1700019G17Rik	NM_029331	1657	3'	Q,h1	h1	0.770444	mmu-miR-148a-3p:-2:22:154:Q,h1:h1:0.770444	mmu-miR-148b-3p:-2:22:154:Q,h1:h1:0.770444	mmu-miR-152-3p:-1:22:147:Q:h1:0.770444	mmu-miR-17-5p:10:32:143:Q,h1:h1:0.770444	mmu-miR-20b-5p:10:32:143:Q,h1:h1:0.770444
1700019G17Rik	NM_029331	1659	3'	Q	Q	1.33645	mmu-miR-148a-3p:-4:20:154:Q:Q:1.33645	mmu-miR-152-3p:-3:20:147:Q:Q:1.33645	mmu-miR-17-5p:8:30:143:Q:Q:1.33645	mmu-miR-20b-5p:8:30:143:Q:Q:1.33645
1700019G17Rik	NM_029331	1670	3'	Q	Q	0.612021	mmu-miR-148a-3p:-15:9:154:Q:Q:0.612021	mmu-miR-152-3p:-14:9:147:Q:Q:0.612021	mmu-miR-17-5p:-3:19:143:Q:Q:0.612021	mmu-miR-20b-5p:-3:19:143:Q:Q:0.612021
1700019G17Rik	NM_029331	1674	3'	Q,h1	h1	1.36346	mmu-miR-17-5p:-7:15:143:Q,h1:h1:1.36346	mmu-miR-20b-5p:-7:15:143:Q,h1:h1:1.36346
1700019G17Rik	NM_029331	1896	3'	h48	h48	1.49813	mmu-miR-192-3p:20:41:146:h48:h48:1.49813	mmu-miR-704:-13:10:141:h48:h48:1.49813
1700019G17Rik	NM_029331	1926	3'	h48	h48	0.435502	mmu-miR-192-3p:-10:11:146:h48:h48:0.435502	mmu-miR-671-5p:17:41:148:h48:h48:0.435502
1700019G17Rik	NM_029331	1940	3'	h48	h48	2.30816	mmu-miR-671-5p:3:27:148:h48:h48:2.30816
1700019G17Rik	NM_029331	1953	3'	Q	Q	0.518419	mmu-miR-5113:11:35:147:Q:Q:0.518419	mmu-miR-671-5p:-10:14:148:Q:Q:0.518419
1700019G17Rik	NM_029331	1961	3'	Q	Q	0.54957	mmu-miR-671-5p:-18:6:148:Q:Q:0.54957
1700019G17Rik	NM_029331	1971	3'	h48	h48	0.635833	mmu-miR-22-3p:17:38:143:h48:h48:0.635833	mmu-miR-5110:-10:15:143:h48:h48:0.635833
1700019G17Rik	NM_029331	1994	3'	h36,h48	h48	14.3106	mmu-miR-1186:10:34:141:h48:h48:14.3106	mmu-miR-22-3p:-6:15:143:h36,h48:h48:14.3106	mmu-miR-345-3p:-2:18:142:h36:h48:14.3106
1700019G17Rik	NM_029331	2123	3'	Q	Q	0.437627	mmu-miR-328-3p:-9:12:168:Q:Q:0.437627	mmu-miR-497-3p:9:32:173:Q:Q:0.437627
1700019G17Rik	NM_029331	2305	3'	Q	Q	0.980482	mmu-miR-101a-3p:20:43:141:Q:Q:0.980482	mmu-miR-31-5p:10:32:140:Q:Q:0.980482	mmu-miR-3105-5p:10:33:150:Q:Q:0.980482
1700019G17Rik	NM_029331	2315	3'	Q,h48	h48	3.10948	mmu-miR-101a-3p:10:33:141:Q,h48:h48:3.10948	mmu-miR-31-5p:0:22:140:Q,h48:h48:3.10948
1700019G17Rik	NM_029331	2330	3'	h1	h1	2.49032	mmu-miR-101a-3p:-5:18:141:h1:h1:2.49032	mmu-miR-31-5p:-15:7:140:h1:h1:2.49032
1700019G17Rik	NM_029331	2736	3'	h48	h48	0.749063	mmu-miR-704:-6:15:140:h48:h48:0.749063
1700019G17Rik	NM_029331	2868	3'	h48	h48	0.791932	mmu-miR-125a-5p:-16:8:140:h48:h48:0.791932	mmu-miR-3473c:-1:20:145:h48:h48:0.791932	mmu-miR-351-5p:-13:8:142:h48:h48:0.791932
1700019G17Rik	NM_029331	2871	3'	h1	h1	2.38916	mmu-miR-3082-5p:-11:13:140:h1:h1:2.38916	mmu-miR-3473c:-4:17:145:h1:h1:2.38916
1700019G17Rik	NM_029331	2874	3'	h1,h48	h1	2.91407	mmu-miR-3082-5p:-14:10:140:h48:h1:2.91407	mmu-miR-3473c:-7:14:145:h1,h48:h1:2.91407
1700019G17Rik	NM_029331	2925	3'	Q,h48	h48	1.54168	mmu-miR-93-3p:-17:7:144:Q,h48:h48:1.54168
1700019G17Rik	NM_029331	2950	3'	h1	h1	0.762662	mmu-miR-33-5p:17:37:154:h1:h1:0.762662
1700019G17Rik	NM_029331	2953	3'	h36	h36	0.804485	mmu-miR-33-5p:14:34:154:h36:h36:0.804485
1700019G17Rik	NM_029331	2957	3'	h36	h36	0.929755	mmu-miR-33-5p:10:30:154:h36:h36:0.929755	mmu-miR-34a-5p:18:44:141:h36:h36:0.929755
1700019G17Rik	NM_029331	2963	3'	h1,h48	h1	10.1481	mmu-miR-33-5p:4:24:154:h1,h48:h1:10.1481	mmu-miR-34c-5p:16:38:144:h48:h1:10.1481
1700019G17Rik	NM_029331	2965	3'	Q,h36	h36	1.30611	mmu-miR-33-5p:2:22:154:Q,h36:h36:1.30611	mmu-miR-34c-5p:14:36:144:Q:h36:1.30611
1700019G17Rik	NM_029331	472	5'	Q,h1,h48	h1	5.64214	mmu-miR-141-3p:4:22:147:h1:h1:5.64214	mmu-miR-185-5p:-7:14:142:Q,h1,h48:h1:5.64214	mmu-miR-342-5p:7:29:148:h1,h48:h1:5.64214
1700019G17Rik	NM_029331	476	5'	Q,h1,h48	h1	7.63273	mmu-miR-106b-3p:-5:18:148:Q:h1:7.63273	mmu-miR-141-3p:0:18:147:h48:h1:7.63273	mmu-miR-185-5p:-11:10:142:Q,h1,h48:h1:7.63273	mmu-miR-342-5p:3:25:148:h1,h48:h1:7.63273
1700019G17Rik	NM_029331	484	5'	h36	h36	0.394756	mmu-miR-106b-3p:-13:10:148:h36:h36:0.394756	mmu-miR-125a-5p:13:37:167:h36:h36:0.394756	mmu-miR-342-5p:-5:17:148:h36:h36:0.394756
1700019G17Rik	NM_029331	486	5'	h48	h48	1.56781	mmu-miR-125a-5p:11:35:167:h48:h48:1.56781	mmu-miR-342-5p:-7:15:148:h48:h48:1.56781
1700019G17Rik	NM_029331	490	5'	Q	Q	0.337236	mmu-miR-125a-5p:7:31:167:Q:Q:0.337236
1700019G17Rik	NM_029331	499	5'	h1	h1	2.28581	mmu-miR-125a-5p:-2:22:167:h1:h1:2.28581	mmu-miR-5102:16:37:146:h1:h1:2.28581
1700019G17Rik	NM_029331	551	5'	Q	Q	0.525152	mmu-miR-26b-5p:-1:18:157:Q:Q:0.525152	mmu-miR-5102:4:28:170:Q:Q:0.525152
1700019G17Rik	NM_029331	635	CDS	h48	h48	1.42254	mmu-miR-146a-5p:-3:16:142:h48:h48:1.42254	mmu-miR-500-3p:4:25:140:h48:h48:1.42254
1700019G17Rik	NM_029331	639	CDS	Q	Q	0.525152	mmu-miR-214-3p:20:41:152:Q:Q:0.525152	mmu-miR-331-3p:-4:18:153:Q:Q:0.525152
1700019G17Rik	NM_029331	730	CDS	h48	h48	1.48071	mmu-miR-28-5p:8:34:140:h48:h48:1.48071
1700019G17Rik	NM_029331	814	CDS	h1	h1	1.28772	mmu-miR-671-5p:-9:14:144:h1:h1:1.28772
1700019G17Rik	NM_029331	820	CDS	Q,h36,h48	Q	0.980482	mmu-miR-100-3p:13:36:146:Q:Q:0.980482	mmu-miR-671-5p:-15:8:144:Q,h36,h48:Q:0.980482
1700019G17Rik	NM_029331	823	CDS	h36	h36	5.1077	mmu-miR-223-3p:18:42:149:h36:h36:5.1077
1700019G17Rik	NM_029331	826	CDS	Q,h1	Q	1.7909	mmu-miR-223-3p:15:39:149:Q,h1:Q:1.7909
1700019G17Rik	NM_029331	833	CDS	Q,h48	Q	1.809	mmu-miR-100-3p:0:23:146:Q:Q:1.809	mmu-miR-223-3p:8:32:149:Q,h48:Q:1.809
1700019G17Rik	NM_029331	835	CDS	h36	h36	8.76429	mmu-miR-223-3p:6:30:149:h36:h36:8.76429
1700019G17Rik	NM_029331	837	CDS	Q,h1,h48	h48	4.09653	mmu-miR-223-3p:4:28:149:Q,h1,h48:h48:4.09653
1700019G17Rik	NM_029331	838	CDS	h36	h36	1.42441	mmu-miR-223-3p:3:27:149:h36:h36:1.42441
1700019G17Rik	NM_029331	843	CDS	h1	h1	4.742	mmu-miR-223-3p:-2:22:149:h1:h1:4.742
1700019G17Rik	NM_029331	845	CDS	h48	h48	0.566152	mmu-miR-223-3p:-4:20:149:h48:h48:0.566152
1700019G17Rik	NM_029331	857	CDS	Q	Q	0.478023	mmu-miR-125a-3p:15:35:147:Q:Q:0.478023	mmu-miR-223-3p:-16:8:149:Q:Q:0.478023
1700019G17Rik	NM_029331	921	CDS	Q,h1	h1	0.856049	mmu-miR-192-3p:3:23:147:Q:h1:0.856049	mmu-miR-193-3p:24:42:150:Q,h1:h1:0.856049	mmu-miR-193b-3p:24:42:146:Q,h1:h1:0.856049
1700020D05Rik	NM_023781	690	CDS	h1	h1	5.71554	mmu-miR-125a-3p:-7:17:140:h1:h1:5.71554
1700020O03Rik	NM_027405	1200	CDS	Q	Q	0.362337	mmu-miR-125a-3p:18:41:162:Q:Q:0.362337	mmu-miR-214-3p:-7:14:144:Q:Q:0.362337
1700020O03Rik	NM_027405	1204	CDS	h1	h1	0.484211	mmu-miR-125a-3p:14:37:162:h1:h1:0.484211	mmu-miR-214-3p:-11:10:144:h1:h1:0.484211
1700020O03Rik	NM_027405	835	CDS	h48	h48	2.63991	mmu-miR-1935:23:44:142:h48:h48:2.63991
1700021K19Rik	NM_172615	1075	CDS	h48	h48	0.706205	mmu-miR-1186:12:33:140:h48:h48:0.706205	mmu-miR-194-2-3p:-18:6:152:h48:h48:0.706205
1700021K19Rik	NM_172615	1131	CDS	h36	h36	0.609703	mmu-miR-345-5p:-30:9:144:h36:h36:0.609703
1700021K19Rik	NM_172615	1265	CDS	h1	h1	5.42287	mmu-miR-125a-3p:-14:8:140:h1:h1:5.42287	mmu-miR-194-2-3p:-15:7:144:h1:h1:5.42287
1700021K19Rik	NM_172615	1551	CDS	h1	h1	0.899864	mmu-miR-22-3p:-4:23:149:h1:h1:0.899864
1700021K19Rik	NM_172615	255	CDS	h1	h1	5.20974	mmu-miR-22-3p:18:39:155:h1:h1:5.20974	mmu-miR-26b-3p:0:21:140:h1:h1:5.20974
1700021K19Rik	NM_172615	3186	3'	Q	Q	0.39089	mmu-miR-24-1-5p:12:36:147:Q:Q:0.39089	mmu-miR-24-2-5p:13:36:150:Q:Q:0.39089
1700021K19Rik	NM_172615	3320	3'	Q	Q	0.319819	mmu-miR-194-2-3p:-10:12:160:Q:Q:0.319819
1700021K19Rik	NM_172615	3415	3'	h36	h36	2.00764	mmu-miR-1191:10:33:154:h36:h36:2.00764
1700021K19Rik	NM_172615	3959	3'	Q	Q	0.642757	mmu-miR-31-5p:9:30:151:Q:Q:0.642757
1700021K19Rik	NM_172615	4438	3'	Q	Q	1.02182	mmu-miR-326-3p:23:43:157:Q:Q:1.02182	mmu-miR-330-3p:-4:20:140:Q:Q:1.02182
1700021K19Rik	NM_172615	4667	3'	h1	h1	0.497293	mmu-miR-541-5p:-15:12:153:h1:h1:0.497293
1700022I11Rik	NM_026088	2455	CDS	h36	h36	1.66275	mmu-miR-143-5p:-16:6:141:h36:h36:1.66275	mmu-miR-3470b:3:30:152:h36:h36:1.66275
1700026D08Rik	NM_029335	335	CDS	h48	h48	0.670822	mmu-miR-140-3p:15:35:160:h48:h48:0.670822
1700030K09Rik	NM_028170	772	CDS	Q	Q	2.10385	mmu-miR-28-5p:-5:18:142:Q:Q:2.10385
1700037H04Rik	NM_026091	1054	3'	Q	Q	0.343262	mmu-miR-143-3p:14:36:143:Q:Q:0.343262	mmu-miR-15a-5p:5:25:155:Q:Q:0.343262	mmu-miR-15b-5p:-5:22:152:Q:Q:0.343262	mmu-miR-194-2-3p:-6:17:145:Q:Q:0.343262	mmu-miR-322-5p:-6:22:155:Q:Q:0.343262	mmu-miR-497-5p:3:25:159:Q:Q:0.343262
1700040L02Rik	NM_028491	64	CDS	h48	h48	7.65685	mmu-miR-5110:-8:15:141:h48:h48:7.65685
1700042G07Rik	NM_001099295	277	CDS	h36	h36	4.84153	mmu-miR-5102:21:40:143:h36:h36:4.84153
1700047I17Rik2	NM_001100116	1250	3'	h48	h48	1.83883	mmu-miR-5117-5p:-1:22:169:h48:h48:1.83883
1700047I17Rik2	NM_001100116	3662	3'	h36	h36	1.99814	mmu-miR-194-2-3p:23:43:147:h36:h36:1.99814	mmu-miR-674-5p:2:25:141:h36:h36:1.99814
1700047I17Rik2	NM_001100116	3725	3'	h48	h48	0.717093	mmu-miR-140-5p:11:37:140:h48:h48:0.717093	mmu-miR-541-5p:-14:10:148:h48:h48:0.717093
1700047I17Rik2	NM_001100116	3755	3'	h1	h1	0.889394	mmu-miR-140-5p:-19:7:140:h1:h1:0.889394
1700049G17Rik	NM_028538	1094	CDS	Q	Q	0.60432	mmu-miR-203-3p:-5:16:144:Q:Q:0.60432
1700049G17Rik	NM_028538	615	CDS	h1	h1	1.98279	mmu-miR-23a-3p:8:28:159:h1:h1:1.98279	mmu-miR-23b-3p:8:28:158:h1:h1:1.98279	mmu-miR-3473c:-7:11:150:h1:h1:1.98279
1700052N19Rik	NM_024261	1758	3'	h1	h1	1.4813	mmu-miR-130a-3p:-15:8:156:h1:h1:1.4813	mmu-miR-17-5p:-14:10:143:h1:h1:1.4813	mmu-miR-20a-5p:-14:10:140:h1:h1:1.4813	mmu-miR-20b-5p:-14:10:140:h1:h1:1.4813	mmu-miR-301a-3p:-14:8:163:h1:h1:1.4813	mmu-miR-3473d:13:38:141:h1:h1:1.4813	mmu-miR-350-5p:-11:9:151:h1:h1:1.4813
1700052N19Rik	NM_024261	1810	3'	Q,h36,h48	Q	0.639459	mmu-miR-466k:21:44:153:Q,h36,h48:Q:0.639459	mmu-miR-466p-5p:19:44:145:h48:Q:0.639459
1700052N19Rik	NM_024261	1812	3'	Q	Q	0.713159	mmu-miR-466k:19:42:153:Q:Q:0.713159
1700052N19Rik	NM_024261	1835	3'	Q	Q	0.352805	mmu-let-7b-5p:9:28:147:Q:Q:0.352805	mmu-let-7g-5p:5:28:146:Q:Q:0.352805	mmu-let-7i-5p:7:28:147:Q:Q:0.352805	mmu-miR-466k:-4:19:153:Q:Q:0.352805
1700052N19Rik	NM_024261	1922	3'	h48	h48	2.4626	mmu-miR-192-5p:20:37:140:h48:h48:2.4626	mmu-miR-19a-3p:-10:12:155:h48:h48:2.4626	mmu-miR-215-5p:20:37:140:h48:h48:2.4626
1700052N19Rik	NM_024261	621	CDS	Q	Q	0.352805	mmu-miR-185-5p:12:39:140:Q:Q:0.352805
1700052N19Rik	NM_024261	884	CDS	h36	h36	6.9552	mmu-miR-143-3p:-2:18:155:h36:h36:6.9552	mmu-miR-27a-3p:-10:10:142:h36:h36:6.9552	mmu-miR-27b-3p:-10:10:142:h36:h36:6.9552	mmu-miR-342-5p:10:35:140:h36:h36:6.9552
1700081L11Rik	NM_001081045	1117	CDS	Q	Q	0.494625	mmu-miR-378b:11:30:144:Q:Q:0.494625
1700081L11Rik	NM_001081045	1215	CDS	h1	h1	4.85586	mmu-miR-3470a:-12:8:146:h1:h1:4.85586
1700081L11Rik	NM_001081045	1251	CDS	h48	h48	0.61266	mmu-miR-130a-3p:5:28:153:h48:h48:0.61266	mmu-miR-301a-3p:10:28:155:h48:h48:0.61266
1700081L11Rik	NM_001081045	1288	CDS	Q	Q	0.698293	mmu-miR-1187:4:25:148:Q:Q:0.698293	mmu-miR-466k:6:25:140:Q:Q:0.698293	mmu-miR-669c-5p:8:28:151:Q:Q:0.698293
1700081L11Rik	NM_001081045	1309	CDS	Q	Q	0.858319	mmu-miR-34c-5p:5:30:142:Q:Q:0.858319	mmu-miR-669c-5p:-13:7:151:Q:Q:0.858319
1700081L11Rik	NM_001081045	1387	CDS	Q	Q	0.470509	mmu-miR-28-3p:-3:18:144:Q:Q:0.470509
1700081L11Rik	NM_001081045	2856	CDS	h48	h48	0.406066	mmu-miR-26b-5p:7:26:158:h48:h48:0.406066
1700081L11Rik	NM_001081045	3429	CDS	h48	h48	3.60472	mmu-miR-574-5p:-12:12:142:h48:h48:3.60472
1700081L11Rik	NM_001081045	3526	CDS	h48	h48	1.60289	mmu-miR-378-3p:-3:18:144:h48:h48:1.60289
1700081L11Rik	NM_001081045	3782	3'	h1	h1	0.909431	mmu-miR-192-3p:-3:19:146:h1:h1:0.909431	mmu-miR-541-5p:12:39:149:h1:h1:0.909431
1700081L11Rik	NM_001081045	3979	3'	Q	Q	0.581911	mmu-miR-148a-3p:17:44:146:Q:Q:0.581911	mmu-miR-152-3p:18:44:146:Q:Q:0.581911	mmu-miR-214-3p:-4:17:140:Q:Q:0.581911
1700081L11Rik	NM_001081045	3980	3'	h1	h1	26.9101	mmu-miR-148a-3p:16:43:146:h1:h1:26.9101	mmu-miR-148b-3p:22:43:140:h1:h1:26.9101	mmu-miR-214-3p:-5:16:140:h1:h1:26.9101
1700123O20Rik	NM_021437	1023	CDS	h36	h36	0.50849	mmu-miR-28-5p:-7:15:140:h36:h36:0.50849	mmu-miR-34a-5p:-17:8:146:h36:h36:0.50849	mmu-miR-708-5p:-8:15:141:h36:h36:0.50849
1700123O20Rik	NM_021437	1351	CDS	h48	h48	0.364448	mmu-miR-214-5p:11:36:152:h48:h48:0.364448	mmu-miR-34a-3p:-2:22:146:h48:h48:0.364448
1810008A18Rik	NM_133998	1458	3'	h48	h48	0.375238	mmu-miR-362-5p:2:23:141:h48:h48:0.375238	mmu-miR-466k:13:34:140:h48:h48:0.375238
1810008A18Rik	NM_133998	1779	3'	h48	h48	0.318372	mmu-let-7f-5p:14:37:140:h48:h48:0.318372	mmu-miR-143-5p:5:30:141:h48:h48:0.318372	mmu-miR-203-3p:-14:8:150:h48:h48:0.318372	mmu-miR-34c-5p:1:29:145:h48:h48:0.318372	mmu-miR-93-3p:-8:12:153:h48:h48:0.318372
1810011O10Rik	NM_026931	881	3'	Q	Q	0.319045	mmu-miR-101b-3p:17:39:145:Q:Q:0.319045	mmu-miR-15a-5p:21:40:140:Q:Q:0.319045	mmu-miR-21-3p:17:40:148:Q:Q:0.319045	mmu-miR-322-5p:10:40:141:Q:Q:0.319045	mmu-miR-497-5p:21:40:140:Q:Q:0.319045
1810012P15Rik	NM_001076681	111	CDS	Q	Q	0.6766	mmu-miR-22-3p:9:28:155:Q:Q:0.6766
1810012P15Rik	NM_001076681	4291	3'	h36	h36	6.07332	mmu-miR-145-5p:-14:6:144:h36:h36:6.07332	mmu-miR-3473c:-12:9:167:h36:h36:6.07332
1810013L24Rik	NM_001081400	1080	CDS	h1	h1	0.672421	mmu-miR-342-5p:-11:15:146:h1:h1:0.672421
1810013L24Rik	NM_001081400	1763	3'	h1	h1	0.355491	mmu-miR-27a-3p:-2:19:145:h1:h1:0.355491	mmu-miR-27b-3p:-2:19:147:h1:h1:0.355491
1810013L24Rik	NM_001081400	3178	3'	Q	Q	0.515748	mmu-miR-29a-3p:3:24:175:Q:Q:0.515748
1810014B01Rik	NR_015572	1017		h48	h48	0.715093	mmu-miR-144-3p:19:38:141:h48:h48:0.715093	mmu-miR-22-3p:10:31:148:h48:h48:0.715093
1810014B01Rik	NR_015572	171		h1	h1	0.51649	mmu-miR-148a-3p:-9:12:140:h1:h1:0.51649	mmu-miR-148b-3p:-9:12:140:h1:h1:0.51649
1810014F10Rik	NM_026928	110	CDS	h36,h48	h48	2.34421	mmu-let-7a-5p:-4:20:160:h36,h48:h48:2.34421	mmu-let-7b-5p:-3:20:154:h36,h48:h48:2.34421	mmu-let-7c-5p:-3:20:158:h36,h48:h48:2.34421	mmu-let-7d-5p:-4:20:164:h36,h48:h48:2.34421	mmu-let-7e-5p:-4:20:168:h48:h48:2.34421	mmu-let-7f-5p:-4:20:158:h36,h48:h48:2.34421	mmu-let-7g-5p:-4:20:166:h36,h48:h48:2.34421	mmu-let-7i-5p:-3:20:155:h36,h48:h48:2.34421	mmu-miR-106b-3p:15:37:145:h36:h48:2.34421	mmu-miR-1843-5p:6:26:140:h36:h48:2.34421	mmu-miR-98-5p:-3:20:164:h48:h48:2.34421
1810014F10Rik	NM_026928	359	CDS	h48	h48	0.364945	mmu-miR-532-5p:16:37:149:h48:h48:0.364945
1810019J16Rik	NM_001083916	1042	CDS	Q	Q	1.70258	mmu-miR-328-3p:2:28:146:Q:Q:1.70258
1810019J16Rik	NM_001083916	1527	3'	h1	h1	7.43217	mmu-miR-203-3p:-16:6:150:h1:h1:7.43217	mmu-miR-328-3p:-7:14:142:h1:h1:7.43217
1810019J16Rik	NM_001083916	705	CDS	h48	h48	1.63066	mmu-miR-214-3p:17:41:157:h48:h48:1.63066	mmu-miR-5110:-8:17:141:h48:h48:1.63066
1810019J16Rik	NM_133707	1468	3'	h1	h1	7.27001	mmu-miR-203-3p:-16:6:150:h1:h1:7.27001	mmu-miR-328-3p:-7:14:142:h1:h1:7.27001
1810019J16Rik	NM_133707	646	CDS	h48	h48	1.49813	mmu-miR-214-3p:17:41:157:h48:h48:1.49813	mmu-miR-5110:-8:17:141:h48:h48:1.49813
1810019J16Rik	NM_133707	983	CDS	Q	Q	1.67914	mmu-miR-328-3p:2:28:146:Q:Q:1.67914
1810020D17Rik	NM_183251	177	CDS	h48	h48	0.647593	mmu-let-7d-5p:16:37:141:h48:h48:0.647593	mmu-let-7g-5p:16:37:145:h48:h48:0.647593	mmu-let-7i-5p:16:37:146:h48:h48:0.647593	mmu-miR-1839-5p:12:36:142:h48:h48:0.647593	mmu-miR-25-3p:6:27:140:h48:h48:0.647593
1810020D17Rik	NM_183251	568	3'	h1	h1	1.32744	mmu-miR-17-5p:16:36:141:h1:h1:1.32744
1810022K09Rik	NM_001099674	327	CDS	Q	Q	0.712929	mmu-miR-122-5p:15:43:142:Q:Q:0.712929
1810026J23Rik	NM_178619	1255	3'	h1	h1	0.414077	mmu-miR-27a-3p:-15:7:140:h1:h1:0.414077	mmu-miR-27b-3p:-15:7:145:h1:h1:0.414077
1810026J23Rik	NM_178619	1426	3'	h36	h36	2.29896	mmu-miR-23a-3p:-4:16:153:h36:h36:2.29896	mmu-miR-23b-3p:-4:16:155:h36:h36:2.29896
1810026J23Rik	NM_178619	1614	3'	h36	h36	2.494	mmu-miR-3065-5p:-8:14:143:h36:h36:2.494
1810026J23Rik	NM_178619	3005	3'	h1	h1	0.365982	mmu-miR-130a-3p:9:29:146:h1:h1:0.365982	mmu-miR-148a-3p:7:30:145:h1:h1:0.365982	mmu-miR-148b-3p:7:30:153:h1:h1:0.365982	mmu-miR-27a-3p:15:33:153:h1:h1:0.365982	mmu-miR-27b-3p:15:33:153:h1:h1:0.365982	mmu-miR-301a-3p:2:29:142:h1:h1:0.365982
1810026J23Rik	NM_178619	952	CDS	h48	h48	0.322637	mmu-miR-501-5p:11:34:156:h48:h48:0.322637
1810030O07Rik	NM_175141	1009	3'	h48	h48	0.794986	mmu-let-7d-5p:2:25:142:h48:h48:0.794986
1810030O07Rik	NM_175141	1024	3'	h1,h48	h1	18.4914	mmu-let-7d-5p:-13:10:142:h1,h48:h1:18.4914	mmu-miR-212-5p:11:32:151:h48:h1:18.4914
1810030O07Rik	NM_175141	1025	3'	h1	h1	0.947176	mmu-let-7d-5p:-14:9:142:h1:h1:0.947176
1810030O07Rik	NM_175141	1065	3'	Q	Q	0.536384	mmu-miR-125a-3p:1:22:150:Q:Q:0.536384
1810030O07Rik	NM_175141	1980	3'	h1	h1	0.65355	mmu-miR-214-3p:-1:19:142:h1:h1:0.65355
1810030O07Rik	NM_175141	681	CDS	Q	Q	0.367986	mmu-miR-23a-3p:16:35:142:Q:Q:0.367986	mmu-miR-26b-5p:8:29:152:Q:Q:0.367986
1810030O07Rik	NM_175141	984	3'	h1	h1	1.51548	mmu-miR-322-3p:-5:15:142:h1:h1:1.51548
1810031K17Rik	NM_026977	1192	CDS	Q	Q	0.425677	mmu-miR-324-3p:19:41:168:Q:Q:0.425677
1810031K17Rik	NM_026977	1193	CDS	h36	h36	1.65971	mmu-miR-221-3p:22:44:140:h36:h36:1.65971	mmu-miR-324-3p:18:40:168:h36:h36:1.65971
1810031K17Rik	NM_026977	1575	3'	h1	h1	1.3276	mmu-miR-145-5p:12:34:145:h1:h1:1.3276
1810031K17Rik	NM_026977	1616	3'	h1	h1	2.40104	mmu-let-7a-5p:4:26:151:h1:h1:2.40104	mmu-let-7b-5p:5:26:148:h1:h1:2.40104	mmu-let-7c-5p:2:26:150:h1:h1:2.40104	mmu-let-7d-5p:2:26:150:h1:h1:2.40104	mmu-let-7e-5p:4:26:151:h1:h1:2.40104	mmu-let-7f-5p:4:26:155:h1:h1:2.40104	mmu-let-7g-5p:1:26:152:h1:h1:2.40104	mmu-let-7i-5p:5:26:147:h1:h1:2.40104
1810031K17Rik	NM_026977	1622	3'	h36	h36	2.94656	mmu-let-7a-5p:-2:20:151:h36:h36:2.94656	mmu-let-7b-5p:-1:20:148:h36:h36:2.94656	mmu-let-7c-5p:-4:20:150:h36:h36:2.94656	mmu-let-7d-5p:-4:20:150:h36:h36:2.94656	mmu-let-7e-5p:-2:20:151:h36:h36:2.94656	mmu-let-7f-5p:-2:20:155:h36:h36:2.94656	mmu-let-7g-5p:-5:20:152:h36:h36:2.94656	mmu-let-7i-5p:-1:20:147:h36:h36:2.94656	mmu-miR-98-5p:-4:20:156:h36:h36:2.94656
1810031K17Rik	NM_026977	1626	3'	h36	h36	0.619549	mmu-let-7a-5p:-6:16:151:h36:h36:0.619549	mmu-let-7b-5p:-5:16:148:h36:h36:0.619549	mmu-let-7c-5p:-8:16:150:h36:h36:0.619549	mmu-let-7d-5p:-8:16:150:h36:h36:0.619549	mmu-let-7f-5p:-6:16:155:h36:h36:0.619549	mmu-let-7g-5p:-9:16:152:h36:h36:0.619549	mmu-let-7i-5p:-5:16:147:h36:h36:0.619549
1810031K17Rik	NM_026977	1961	3'	h48	h48	4.10777	mmu-miR-145-3p:4:27:148:h48:h48:4.10777	mmu-miR-15a-5p:-8:15:141:h48:h48:4.10777
1810031K17Rik	NM_026977	2670	3'	h36	h36	7.38912	mmu-miR-455-3p:-4:16:166:h36:h36:7.38912
1810031K17Rik	NM_026977	698	CDS	h1	h1	0.821755	mmu-miR-193-3p:6:27:144:h1:h1:0.821755	mmu-miR-193b-3p:6:27:144:h1:h1:0.821755
1810031K17Rik	NM_026977	770	CDS	h48	h48	0.626092	mmu-miR-136-5p:-14:8:156:h48:h48:0.626092	mmu-miR-22-3p:-16:15:156:h48:h48:0.626092
1810031K17Rik	NM_026977	878	CDS	h48	h48	1.02313	mmu-miR-3473c:2:23:164:h48:h48:1.02313
1810037I17Rik	NM_024461	131	CDS	h1,h36,h48	h48	1.2401	mmu-miR-342-5p:6:28:144:h1,h36,h48:h48:1.2401
1810037I17Rik	NM_024461	138	CDS	Q	Q	0.441162	mmu-miR-671-5p:17:43:153:Q:Q:0.441162
1810037I17Rik	NM_024461	144	CDS	Q,h1,h36,h48	h48	2.25105	mmu-miR-342-5p:-7:15:144:h1,h36,h48:h48:2.25105	mmu-miR-671-5p:11:37:153:Q,h1,h36,h48:h48:2.25105	mmu-miR-99a-3p:15:35:142:h1:h48:2.25105
1810037I17Rik	NM_024461	149	CDS	Q	Q	0.384033	mmu-miR-122-5p:19:42:146:Q:Q:0.384033	mmu-miR-671-5p:6:32:153:Q:Q:0.384033
1810037I17Rik	NM_024461	327	3'	h1	h1	0.419801	mmu-miR-125b-2-3p:6:27:144:h1:h1:0.419801
1810037I17Rik	NM_024461	823	3'	Q	Q	1.13932	mmu-miR-144-3p:-16:8:160:Q:Q:1.13932	mmu-miR-301a-3p:-8:14:157:Q:Q:1.13932
1810043G02Rik	NM_026431	1382	3'	Q	Q	1.19165	mmu-miR-328-3p:17:38:149:Q:Q:1.19165
1810048J11Rik	NM_026327	466	CDS	h48	h48	15.3622	mmu-miR-122-3p:-2:18:142:h48:h48:15.3622
1810048J11Rik	NM_026327	688	CDS	h48	h48	1.46597	mmu-miR-872-5p:23:44:155:h48:h48:1.46597
1810048J11Rik	NM_026327	718	CDS	h48	h48	0.397034	mmu-miR-872-5p:-7:14:155:h48:h48:0.397034
1810048J11Rik	NM_026327	796	CDS	h48	h48	8.36825	mmu-miR-1948-5p:-4:19:143:h48:h48:8.36825
1810048J11Rik	NM_026327	809	CDS	h48	h48	0.519198	mmu-miR-1948-5p:-17:6:143:h48:h48:0.519198
1810048J11Rik	NM_026327	854	CDS	Q	Q	1.46642	mmu-miR-340-5p:14:40:150:Q:Q:1.46642	mmu-miR-5113:-4:24:143:Q:Q:1.46642
1810049H13Rik	NM_025560	679	3'	Q	Q	0.472028	mmu-miR-142-3p:-8:13:152:Q:Q:0.472028	mmu-miR-328-3p:13:34:142:Q:Q:0.472028
1810055G02Rik	NM_028077	1053	CDS	Q	Q	0.394818	mmu-miR-29a-5p:15:37:143:Q:Q:0.394818	mmu-miR-93-5p:22:43:140:Q:Q:0.394818
1810055G02Rik	NM_028077	1238	CDS	Q	Q	0.314166	mmu-miR-122-5p:16:35:149:Q:Q:0.314166
1810055G02Rik	NM_028077	1388	CDS	Q	Q	0.516854	mmu-miR-193-3p:-10:11:145:Q:Q:0.516854	mmu-miR-193b-3p:-10:11:140:Q:Q:0.516854
1810055G02Rik	NM_028077	465	CDS	Q	Q	0.517024	mmu-miR-144-5p:-8:17:140:Q:Q:0.517024
1810055G02Rik	NM_028077	583	CDS	h1	h1	0.504883	mmu-miR-26b-3p:-16:6:150:h1:h1:0.504883
1810055G02Rik	NM_028077	623	CDS	h1,h36	h1	0.721745	mmu-miR-3470a:14:37:145:h1:h1:0.721745	mmu-miR-3470b:14:37:161:h1,h36:h1:0.721745
1810055G02Rik	NM_028077	708	CDS	h1	h1	0.474386	mmu-miR-1843-5p:10:32:156:h1:h1:0.474386	mmu-miR-1843b-5p:9:31:171:h1:h1:0.474386
1810055G02Rik	NM_028077	726	CDS	h36	h36	1.12197	mmu-miR-1843-5p:-8:14:156:h36:h36:1.12197
1810055G02Rik	NM_028077	836	CDS	h1	h1	0.647199	mmu-miR-26b-3p:17:41:152:h1:h1:0.647199
1810055G02Rik	NM_028077	837	CDS	Q	Q	0.507623	mmu-miR-26b-3p:16:40:152:Q:Q:0.507623
1810055G02Rik	NM_028077	935	CDS	Q,h1	h1	1.63663	mmu-miR-1187:-6:17:145:Q,h1:h1:1.63663
1810063B05Rik	NM_174987	456	3'	h1	h1	0.573353	mmu-miR-145-3p:18:37:142:h1:h1:0.573353
1810063B05Rik	NM_174987	482	3'	Q	Q	0.362822	mmu-miR-106b-3p:12:35:150:Q:Q:0.362822
1810074P20Rik	NM_026194	1159	CDS	h1	h1	2.22416	mmu-miR-101a-5p:3:23:143:h1:h1:2.22416	mmu-miR-143-5p:7:30:141:h1:h1:2.22416	mmu-miR-223-3p:-3:25:149:h1:h1:2.22416
1810074P20Rik	NM_026194	172	CDS	h36	h36	1.97542	mmu-miR-145-5p:12:36:146:h36:h36:1.97542	mmu-miR-27a-3p:-15:8:143:h36:h36:1.97542
1810074P20Rik	NM_026194	1744	CDS	h36	h36	0.373462	mmu-miR-17-5p:19:43:142:h36:h36:0.373462	mmu-miR-20a-5p:19:43:143:h36:h36:0.373462	mmu-miR-466k:1:22:141:h36:h36:0.373462	mmu-miR-93-5p:19:43:141:h36:h36:0.373462
1810074P20Rik	NM_026194	1749	CDS	h36	h36	0.429792	mmu-miR-17-5p:14:38:142:h36:h36:0.429792	mmu-miR-20a-5p:14:38:143:h36:h36:0.429792	mmu-miR-466k:-4:17:141:h36:h36:0.429792	mmu-miR-93-5p:14:38:141:h36:h36:0.429792
1810074P20Rik	NM_026194	1766	CDS	h36	h36	0.407407	mmu-miR-17-5p:-3:21:142:h36:h36:0.407407	mmu-miR-20a-5p:-3:21:143:h36:h36:0.407407	mmu-miR-93-5p:-3:21:141:h36:h36:0.407407
1810074P20Rik	NM_026194	1769	CDS	h1	h1	1.91973	mmu-miR-17-5p:-6:18:142:h1:h1:1.91973	mmu-miR-20a-5p:-6:18:143:h1:h1:1.91973	mmu-miR-93-5p:-6:18:141:h1:h1:1.91973
1810074P20Rik	NM_026194	1881	CDS	h48	h48	1.61964	mmu-miR-223-3p:11:34:146:h48:h48:1.61964
1810074P20Rik	NM_026194	196	CDS	h1	h1	1.1079	mmu-miR-145-5p:-12:12:146:h1:h1:1.1079	mmu-miR-466k:1:26:143:h1:h1:1.1079
1810074P20Rik	NM_026194	395	CDS	Q	Q	1.00186	mmu-miR-16-1-3p:-13:9:140:Q:Q:1.00186	mmu-miR-223-3p:-1:20:143:Q:Q:1.00186
2010002M12Rik	NM_053217	3046	3'	h48	h48	1.80606	mmu-miR-466i-5p:-9:10:152:h48:h48:1.80606	mmu-miR-466k:-12:10:140:h48:h48:1.80606
2010003K11Rik	NM_027237	429	CDS	h36	h36	0.495143	mmu-miR-27a-3p:2:23:149:h36:h36:0.495143	mmu-miR-27b-3p:2:23:151:h36:h36:0.495143
2010003K11Rik	NM_027237	439	CDS	Q,h48	Q	0.460826	mmu-miR-1935:19:39:144:Q,h48:Q:0.460826	mmu-miR-27a-3p:-8:13:149:Q,h48:Q:0.460826	mmu-miR-27b-3p:-8:13:151:Q,h48:Q:0.460826
2010003K11Rik	NM_027237	933	3'	Q	Q	0.737322	mmu-miR-455-3p:7:25:151:Q:Q:0.737322
2010007H12Rik	NM_027242	726	CDS	h48	h48	0.516601	mmu-miR-140-3p:2:19:150:h48:h48:0.516601
2010011I20Rik	NM_025912	1529	3'	h1	h1	0.628588	mmu-miR-320-3p:-1:20:141:h1:h1:0.628588
2010011I20Rik	NM_025912	88	CDS	h1	h1	0.995112	mmu-miR-421-3p:-8:15:145:h1:h1:0.995112
2010012O05Rik	NM_025563	1610	3'	h1	h1	0.837066	mmu-miR-25-3p:19:43:164:h1:h1:0.837066	mmu-miR-28-5p:-6:17:145:h1:h1:0.837066	mmu-miR-708-5p:-7:17:148:h1:h1:0.837066
2010012O05Rik	NM_025563	339	CDS	h48	h48	0.362038	mmu-miR-212-5p:14:40:145:h48:h48:0.362038
2010012O05Rik	NM_025563	746	3'	h48	h48	0.760981	mmu-miR-185-5p:-8:13:142:h48:h48:0.760981
2010012O05Rik	NM_025563	748	3'	h36,h48	h48	0.537779	mmu-miR-185-5p:-10:11:142:h36,h48:h48:0.537779
2010106G01Rik	NM_023220	1322	CDS	h1,h36	h1	0.821256	mmu-miR-136-5p:-10:11:143:h1,h36:h1:0.821256	mmu-miR-15a-5p:11:37:153:h1,h36:h1:0.821256	mmu-miR-195-5p:18:37:142:h1:h1:0.821256	mmu-miR-322-5p:8:37:159:h1,h36:h1:0.821256	mmu-miR-497-5p:11:37:157:h1,h36:h1:0.821256
2010106G01Rik	NM_023220	1687	CDS	h48	h48	1.42823	mmu-miR-22-3p:7:27:143:h48:h48:1.42823
2010107G12Rik	NM_001025573	1989	3'	Q	Q	2.23396	mmu-miR-345-3p:-14:6:143:Q:Q:2.23396
2010107G23Rik	NM_027251	384	CDS	Q	Q	0.408631	mmu-miR-671-5p:-11:14:154:Q:Q:0.408631
2010107G23Rik	NM_027251	421	CDS	h48	h48	1.91023	mmu-miR-1843-5p:1:23:156:h48:h48:1.91023	mmu-miR-214-3p:22:42:141:h48:h48:1.91023
2010109I03Rik	NM_025929	621	3'	h48	h48	2.77803	mmu-miR-28-5p:-12:9:141:h48:h48:2.77803	mmu-miR-328-3p:3:24:145:h48:h48:2.77803	mmu-miR-708-5p:-13:9:142:h48:h48:2.77803
2010110P09Rik	NM_027363	496	CDS	h48	h48	0.436559	mmu-miR-122-5p:3:23:155:h48:h48:0.436559	mmu-miR-574-5p:1:22:146:h48:h48:0.436559
2010110P09Rik	NM_027363	556	CDS	Q	Q	1.24113	mmu-miR-203-3p:4:24:147:Q:Q:1.24113	mmu-miR-301a-3p:-5:21:140:Q:Q:1.24113	mmu-miR-93-5p:-6:16:150:Q:Q:1.24113
2010111I01Rik	NM_028079	2426	CDS	h48	h48	1.86015	mmu-miR-143-5p:-17:11:153:h48:h48:1.86015	mmu-miR-148a-3p:-9:13:143:h48:h48:1.86015	mmu-miR-34c-5p:-6:15:147:h48:h48:1.86015
2010111I01Rik	NM_028079	2813	3'	Q	Q	0.326776	mmu-miR-125a-5p:15:36:150:Q:Q:0.326776
2010111I01Rik	NM_028079	3307	3'	h1	h1	2.75339	mmu-miR-143-3p:-4:15:154:h1:h1:2.75339
2010305A19Rik	NM_027250	396	CDS	h48	h48	7.29697	mmu-miR-214-5p:-16:7:140:h48:h48:7.29697
2010305A19Rik	NM_027250	436	CDS	Q	Q	0.315855	mmu-miR-328-3p:-9:23:140:Q:Q:0.315855	mmu-miR-331-3p:-13:6:146:Q:Q:0.315855
2010305A19Rik	NM_027250	69	CDS	h48	h48	1.05245	mmu-miR-145-5p:6:28:141:h48:h48:1.05245
2010305A19Rik	NM_027250	805	3'	h1	h1	1.52859	mmu-miR-125a-3p:17:39:152:h1:h1:1.52859	mmu-miR-214-3p:24:42:156:h1:h1:1.52859	mmu-miR-320-3p:12:32:143:h1:h1:1.52859	mmu-miR-3473d:-8:15:163:h1:h1:1.52859
2010305A19Rik	NM_027250	85	CDS	h1	h1	0.898676	mmu-miR-145-5p:-10:12:141:h1:h1:0.898676	mmu-miR-33-5p:14:35:146:h1:h1:0.898676
2010305A19Rik	NM_027250	873	3'	h1	h1	5.23248	mmu-miR-3082-5p:0:21:147:h1:h1:5.23248
2010317E24Rik	NM_001081085	1191	CDS	h48	h48	1.658	mmu-miR-22-3p:2:24:140:h48:h48:1.658
2010317E24Rik	NM_001081085	2275	3'	h48	h48	15.5782	mmu-miR-106a-5p:20:43:141:h48:h48:15.5782	mmu-miR-376c-3p:0:20:144:h48:h48:15.5782
2010321M09Rik	NM_001077631	1956	CDS	Q	Q	0.345048	mmu-miR-1187:2:30:146:Q:Q:0.345048	mmu-miR-125a-5p:24:41:146:Q:Q:0.345048
2010321M09Rik	NM_001077631	2412	3'	Q	Q	0.83538	mmu-miR-33-5p:9:30:142:Q:Q:0.83538
2010321M09Rik	NM_001077631	2439	3'	Q	Q	0.490332	mmu-miR-511-3p:9:35:144:Q:Q:0.490332
2010321M09Rik	NM_001077631	446	5'	h48	h48	4.7097	mmu-miR-140-3p:15:38:149:h48:h48:4.7097	mmu-miR-194-2-3p:13:34:151:h48:h48:4.7097	mmu-miR-27a-3p:17:37:141:h48:h48:4.7097	mmu-miR-27b-3p:17:37:141:h48:h48:4.7097
2010321M09Rik	NM_175153	2626	3'	Q	Q	0.908483	mmu-miR-33-5p:9:30:142:Q:Q:0.908483
2010321M09Rik	NM_175153	2636	3'	h48	h48	0.800375	mmu-miR-1955-3p:1:20:153:h48:h48:0.800375	mmu-miR-3065-3p:7:29:144:h48:h48:0.800375	mmu-miR-33-5p:-1:20:142:h48:h48:0.800375
2010321M09Rik	NM_175153	2653	3'	Q	Q	0.502565	mmu-miR-511-3p:9:35:144:Q:Q:0.502565
2010321M09Rik	NM_175153	660	5'	h48	h48	4.90897	mmu-miR-140-3p:15:38:149:h48:h48:4.90897	mmu-miR-194-2-3p:13:34:151:h48:h48:4.90897	mmu-miR-27a-3p:17:37:141:h48:h48:4.90897	mmu-miR-27b-3p:17:37:141:h48:h48:4.90897
2200002D01Rik	NM_028179	93	CDS	h48	h48	7.42891	mmu-miR-125b-2-3p:-13:13:162:h48:h48:7.42891	mmu-miR-5109:-2:21:146:h48:h48:7.42891
2200002K05Rik	NM_026955	537	CDS	h36	h36	3.53451	mmu-miR-23a-3p:-4:19:153:h36:h36:3.53451	mmu-miR-23b-3p:-4:19:153:h36:h36:3.53451	mmu-miR-320-3p:-11:10:163:h36:h36:3.53451
2210009G21Rik	NM_001038641	1		h1	h1	0.771989	mmu-miR-1843-5p:7:31:149:h1:h1:0.771989	mmu-miR-26b-3p:6:23:140:h1:h1:0.771989
2210009G21Rik	NM_001038641	1569	3'	h48	h48	2.59037	mmu-miR-1843-5p:1:26:151:h48:h48:2.59037	mmu-miR-3082-5p:-5:17:142:h48:h48:2.59037	mmu-miR-574-5p:-7:14:154:h48:h48:2.59037
2210009G21Rik	NM_001038641	1576	3'	Q	Q	0.549368	mmu-miR-1843b-5p:-7:18:146:Q:Q:0.549368	mmu-miR-574-5p:-14:7:154:Q:Q:0.549368
2210009G21Rik	NM_028201	1414	3'	h48	h48	2.27073	mmu-miR-1843-5p:1:26:151:h48:h48:2.27073	mmu-miR-3082-5p:-5:17:142:h48:h48:2.27073	mmu-miR-574-5p:-7:14:154:h48:h48:2.27073
2210009G21Rik	NM_028201	1421	3'	Q	Q	0.452454	mmu-miR-1843b-5p:-7:18:146:Q:Q:0.452454	mmu-miR-574-5p:-14:7:154:Q:Q:0.452454
2210012G02Rik	NM_025617	1096	3'	h1	h1	1.09184	mmu-miR-142-5p:6:26:149:h1:h1:1.09184
2210012G02Rik	NM_025617	1434	3'	Q	Q	0.418821	mmu-miR-539-5p:-6:15:159:Q:Q:0.418821
2210012G02Rik	NM_025617	349	CDS	h48	h48	0.807639	mmu-miR-322-5p:-14:6:150:h48:h48:0.807639	mmu-miR-497-5p:-13:6:145:h48:h48:0.807639
2210012G02Rik	NM_025617	370	CDS	Q	Q	2.66075	mmu-miR-362-5p:17:41:148:Q:Q:2.66075
2210012G02Rik	NM_025617	390	CDS	Q	Q	0.664002	mmu-miR-192-5p:8:27:146:Q:Q:0.664002	mmu-miR-215-5p:-1:27:154:Q:Q:0.664002	mmu-miR-362-5p:-3:21:148:Q:Q:0.664002
2210012G02Rik	NM_025617	410	CDS	h48	h48	4.90566	mmu-miR-192-5p:-12:7:146:h48:h48:4.90566	mmu-miR-215-5p:-21:7:154:h48:h48:4.90566
2210012G02Rik	NM_025617	450	CDS	Q	Q	0.837642	mmu-miR-30e-5p:10:31:140:Q:Q:0.837642	mmu-miR-31-5p:-1:19:148:Q:Q:0.837642
2210012G02Rik	NM_025617	889	3'	Q	Q	0.468094	mmu-miR-29a-3p:-14:8:141:Q:Q:0.468094	mmu-miR-652-3p:-9:10:142:Q:Q:0.468094
2210016L21Rik	NM_028211	745	CDS	Q	Q	0.646997	mmu-miR-223-3p:15:35:148:Q:Q:0.646997	mmu-miR-3470b:-16:9:147:Q:Q:0.646997
2210018M11Rik	NM_172280	28	5'	Q	Q	0.399687	mmu-miR-690:10:29:142:Q:Q:0.399687
2210018M11Rik	NM_172280	3042	CDS	h1	h1	2.35429	mmu-miR-1187:-14:9:150:h1:h1:2.35429	mmu-miR-140-3p:2:22:143:h1:h1:2.35429	mmu-miR-144-3p:2:19:151:h1:h1:2.35429	mmu-miR-22-3p:19:40:148:h1:h1:2.35429	mmu-miR-466k:-10:9:158:h1:h1:2.35429
2210018M11Rik	NM_172280	3054	CDS	Q	Q	0.538617	mmu-let-7a-5p:16:37:146:Q:Q:0.538617	mmu-let-7b-5p:16:37:151:Q:Q:0.538617	mmu-let-7c-5p:16:37:151:Q:Q:0.538617	mmu-let-7d-5p:16:37:150:Q:Q:0.538617	mmu-let-7i-5p:17:37:143:Q:Q:0.538617	mmu-miR-140-3p:-10:10:143:Q:Q:0.538617	mmu-miR-144-3p:-10:7:151:Q:Q:0.538617	mmu-miR-22-3p:7:28:148:Q:Q:0.538617	mmu-miR-338-5p:-17:7:140:Q:Q:0.538617	mmu-miR-574-5p:-18:6:141:Q:Q:0.538617
2210018M11Rik	NM_172280	3746	CDS	h48	h48	0.643478	mmu-miR-5128:12:34:141:h48:h48:0.643478
2210018M11Rik	NM_172280	3924	CDS	Q	Q	1.1491	mmu-miR-106a-5p:5:32:142:Q:Q:1.1491	mmu-miR-17-5p:9:32:148:Q:Q:1.1491	mmu-miR-20a-5p:9:32:144:Q:Q:1.1491	mmu-miR-20b-5p:5:32:146:Q:Q:1.1491	mmu-miR-93-5p:5:32:154:Q:Q:1.1491
2210018M11Rik	NM_172280	765	CDS	h1	h1	2.19583	mmu-miR-125a-3p:11:39:152:h1:h1:2.19583
2210021J22Rik	NM_197998	224	CDS	h48	h48	2.60452	mmu-miR-320-3p:13:36:156:h48:h48:2.60452
2210021J22Rik	NM_197998	362	CDS	h36	h36	0.699133	mmu-miR-873-5p:-2:20:140:h36:h36:0.699133
2210021J22Rik	NM_197998	507	CDS	h48	h48	0.377858	mmu-miR-221-3p:-2:18:157:h48:h48:0.377858	mmu-miR-222-3p:1:18:140:h48:h48:0.377858
2210021J22Rik	NM_197998	667	3'	Q	Q	0.665424	mmu-miR-223-3p:7:28:143:Q:Q:0.665424	mmu-miR-26b-3p:24:43:142:Q:Q:0.665424
2210021J22Rik	NM_197998	674	3'	h48	h48	2.56476	mmu-miR-223-3p:0:21:143:h48:h48:2.56476
2210021J22Rik	NM_197998	786	3'	h1	h1	1.14697	mmu-miR-1187:13:38:149:h1:h1:1.14697	mmu-miR-122-5p:1:22:151:h1:h1:1.14697
2210404J11Rik	NM_001034891	682	CDS	h48	h48	0.962511	mmu-miR-532-5p:6:32:145:h48:h48:0.962511
2210404J11Rik	NM_001039552	1615	CDS	h48	h48	1.33781	mmu-miR-532-5p:6:32:145:h48:h48:1.33781
2210404J11Rik	NM_001039552	1713	CDS	h1	h1	0.337571	mmu-miR-22-3p:9:30:140:h1:h1:0.337571	mmu-miR-532-5p:9:28:152:h1:h1:0.337571
2210404J11Rik	NM_001039552	342	CDS	Q,h1,h48	h48	2.08745	mmu-miR-26b-5p:4:24:166:Q,h1,h48:h48:2.08745
2210404J11Rik	NM_001039552	486	CDS	h1	h1	5.91874	mmu-miR-1954:2:23:154:h1:h1:5.91874
2210404J11Rik	NM_001039552	621	CDS	h1	h1	1.98492	mmu-miR-107-3p:13:35:142:h1:h1:1.98492	mmu-miR-15a-5p:9:39:140:h1:h1:1.98492	mmu-miR-322-5p:20:39:142:h1:h1:1.98492	mmu-miR-421-3p:18:41:154:h1:h1:1.98492	mmu-miR-497-5p:9:36:140:h1:h1:1.98492
2210404J11Rik	NM_001039552	79	CDS	h48	h48	0.814988	mmu-miR-125b-2-3p:-10:12:155:h48:h48:0.814988	mmu-miR-872-5p:3:23:159:h48:h48:0.814988
2210408I21Rik	NM_001081353	683	CDS	h36	h36	0.470122	mmu-miR-686:-10:9:155:h36:h36:0.470122
2210409E12Rik	NR_003492	358		h36	h36	10.3369	mmu-miR-25-3p:-5:14:140:h36:h36:10.3369
2210411K11Rik	NM_029384	13	5'	h1	h1	1.41854	mmu-miR-328-3p:-11:8:164:h1:h1:1.41854
2210411K11Rik	NM_029384	164	CDS	h48	h48	0.404297	mmu-miR-5105:-8:10:148:h48:h48:0.404297
2310001A20Rik	NM_027977	160	CDS	h48	h48	0.67588	mmu-miR-107-3p:1:22:140:h48:h48:0.67588
2310001A20Rik	NM_027977	713	CDS	h1	h1	0.462579	mmu-let-7i-5p:-12:11:142:h1:h1:0.462579
2310001A20Rik	NM_027977	769	CDS	h1	h1	0.493127	mmu-miR-144-3p:-10:8:149:h1:h1:0.493127	mmu-miR-27a-3p:-9:10:149:h1:h1:0.493127	mmu-miR-27b-3p:-9:10:154:h1:h1:0.493127	mmu-miR-3065-5p:9:33:158:h1:h1:0.493127
2310003C23Rik	NM_029607	1566	3'	h48	h48	0.313403	mmu-miR-107-3p:23:43:141:h48:h48:0.313403	mmu-miR-15a-5p:23:44:149:h48:h48:0.313403	mmu-miR-27a-3p:19:38:150:h48:h48:0.313403	mmu-miR-27b-3p:19:38:148:h48:h48:0.313403	mmu-miR-497-5p:23:44:153:h48:h48:0.313403	mmu-miR-5102:-4:19:156:h48:h48:0.313403
2310003F16Rik	NM_026318	105	CDS	h48	h48	1.17321	mmu-miR-15a-5p:14:38:156:h48:h48:1.17321	mmu-miR-212-5p:-10:17:162:h48:h48:1.17321	mmu-miR-3065-3p:14:36:155:h48:h48:1.17321	mmu-miR-322-5p:13:38:167:h48:h48:1.17321	mmu-miR-497-5p:14:38:169:h48:h48:1.17321
2310003F16Rik	NM_026318	111	CDS	h48	h48	0.782088	mmu-miR-15a-5p:8:32:156:h48:h48:0.782088	mmu-miR-322-5p:7:32:167:h48:h48:0.782088
2310003F16Rik	NM_026318	113	CDS	h36	h36	0.399906	mmu-miR-15a-5p:6:30:156:h36:h36:0.399906	mmu-miR-29a-3p:7:27:151:h36:h36:0.399906	mmu-miR-322-5p:5:30:167:h36:h36:0.399906	mmu-miR-497-5p:6:30:169:h36:h36:0.399906
2310003H01Rik	NM_027980	2130	CDS	Q	Q	0.844008	mmu-let-7c-5p:-13:13:140:Q:Q:0.844008	mmu-let-7i-5p:-8:13:140:Q:Q:0.844008	mmu-miR-709:-15:13:141:Q:Q:0.844008
2310003H01Rik	NM_027980	2931	3'	Q	Q	1.50046	mmu-miR-28c:-14:9:149:Q:Q:1.50046
2310003L22Rik	NM_027093	521	CDS	h48	h48	1.27004	mmu-miR-130a-3p:13:34:154:h48:h48:1.27004	mmu-miR-148a-3p:20:35:147:h48:h48:1.27004	mmu-miR-19a-3p:8:33:160:h48:h48:1.27004	mmu-miR-301a-3p:10:34:150:h48:h48:1.27004
2310003L22Rik	NM_027093	544	CDS	Q	Q	0.739096	mmu-miR-130a-3p:-10:11:154:Q:Q:0.739096	mmu-miR-130b-3p:-8:11:145:Q:Q:0.739096	mmu-miR-148a-3p:-3:12:147:Q:Q:0.739096	mmu-miR-152-3p:-7:12:150:Q:Q:0.739096	mmu-miR-199b-5p:-9:13:143:Q:Q:0.739096	mmu-miR-20b-5p:18:38:143:Q:Q:0.739096	mmu-miR-301a-3p:-13:11:150:Q:Q:0.739096	mmu-miR-93-5p:18:38:147:Q:Q:0.739096
2310003L22Rik	NM_027093	601	CDS	h48	h48	0.569329	mmu-miR-136-5p:-7:14:140:h48:h48:0.569329	mmu-miR-25-3p:4:30:148:h48:h48:0.569329	mmu-miR-3065-5p:1:23:148:h48:h48:0.569329	mmu-miR-744-3p:17:44:142:h48:h48:0.569329
2310008H04Rik	NM_146068	2195	CDS	Q	Q	0.646341	mmu-miR-5102:11:33:145:Q:Q:0.646341
2310008H04Rik	NM_146068	2539	CDS	Q	Q	0.374707	mmu-miR-125a-3p:18:43:144:Q:Q:0.374707
2310008H04Rik	NM_146068	2711	CDS	Q	Q	0.754064	mmu-miR-3473c:-9:10:155:Q:Q:0.754064
2310008H09Rik	NM_023197	2000	3'	Q	Q	0.750734	mmu-miR-130b-3p:20:41:143:Q:Q:0.750734	mmu-miR-301a-3p:10:33:143:Q:Q:0.750734
2310008H09Rik	NM_023197	2563	3'	h48	h48	0.354737	mmu-miR-185-5p:6:28:163:h48:h48:0.354737	mmu-miR-192-3p:24:43:143:h48:h48:0.354737
2310008H09Rik	NM_023197	2661	3'	h1	h1	0.738862	mmu-miR-107-3p:19:41:161:h1:h1:0.738862	mmu-miR-143-5p:21:43:141:h1:h1:0.738862
2310008H09Rik	NM_023197	2998	3'	h48	h48	0.942854	mmu-miR-140-3p:-5:15:146:h48:h48:0.942854
2310008H09Rik	NM_023197	3079	3'	h1	h1	0.385493	mmu-miR-1843b-5p:13:35:142:h1:h1:0.385493
2310008H09Rik	NM_023197	3331	3'	h48	h48	1.93238	mmu-miR-3470a:-6:12:155:h48:h48:1.93238
2310008H09Rik	NM_023197	3396	3'	Q	Q	0.375367	mmu-let-7d-5p:1:22:140:Q:Q:0.375367
2310008H09Rik	NM_023197	3486	3'	h1	h1	0.428326	mmu-miR-328-3p:-3:18:140:h1:h1:0.428326	mmu-miR-345-5p:-2:19:171:h1:h1:0.428326
2310008H09Rik	NM_023197	3777	3'	Q	Q	0.358305	mmu-miR-107-3p:18:42:153:Q:Q:0.358305	mmu-miR-15a-5p:18:43:151:Q:Q:0.358305	mmu-miR-15b-5p:17:43:152:Q:Q:0.358305	mmu-miR-322-5p:17:43:154:Q:Q:0.358305	mmu-miR-497-5p:25:43:161:Q:Q:0.358305
2310008H09Rik	NM_023197	3999	3'	h48	h48	4.02347	mmu-miR-29a-5p:-20:7:152:h48:h48:4.02347
2310008H09Rik	NM_023197	5032	3'	h48	h48	1.15756	mmu-miR-669f-5p:13:36:153:h48:h48:1.15756
2310011J03Rik	NM_025521	1303	3'	h36	h36	3.29751	mmu-miR-5102:12:35:147:h36:h36:3.29751
2310011J03Rik	NM_025521	1330	3'	Q	Q	0.989124	mmu-miR-425-3p:19:39:147:Q:Q:0.989124	mmu-miR-5102:-15:8:147:Q:Q:0.989124
2310011J03Rik	NM_025521	1361	3'	h36	h36	0.428866	mmu-miR-122-5p:-8:14:167:h36:h36:0.428866
2310011J03Rik	NM_025521	337	CDS	h1	h1	0.321937	mmu-miR-34c-5p:-2:18:157:h1:h1:0.321937	mmu-miR-5102:8:31:143:h1:h1:0.321937
2310011J03Rik	NM_025521	619	3'	h36	h36	0.36612	mmu-miR-551b-3p:-8:15:141:h36:h36:0.36612
2310011J03Rik	NM_025521	839	3'	Q	Q	0.549513	mmu-miR-324-3p:21:40:159:Q:Q:0.549513
2310014L17Rik	NM_029809	1140	3'	h36	h36	0.814324	mmu-miR-145-5p:8:35:151:h36:h36:0.814324
2310014L17Rik	NM_029809	2968	3'	Q,h36,h48	Q	28.7435	mmu-miR-10a-5p:-3:21:151:Q,h36:Q:28.7435	mmu-miR-141-5p:5:25:154:h48:Q:28.7435	mmu-miR-16-2-3p:-14:8:144:h36,h48:Q:28.7435	mmu-miR-590-3p:-13:6:159:h48:Q:28.7435
2310014L17Rik	NM_029809	2979	3'	Q,h1,h36,h48	h48	72.3389	mmu-miR-10a-5p:-14:10:151:Q,h36:h48:72.3389	mmu-miR-141-5p:-6:14:154:h48:h48:72.3389	mmu-miR-362-5p:17:37:151:Q,h1,h36,h48:h48:72.3389
2310014L17Rik	NM_029809	2990	3'	Q,h1,h36,h48	h48	21.247	mmu-miR-362-5p:6:26:151:Q,h1,h36,h48:h48:21.247
2310016M24Rik	NM_183256	248	CDS	h48	h48	0.439466	mmu-miR-1935:16:44:150:h48:h48:0.439466
2310016M24Rik	NM_183256	266	CDS	h36	h36	3.16318	mmu-let-7a-5p:5:28:146:h36:h36:3.16318	mmu-let-7b-5p:5:28:150:h36:h36:3.16318	mmu-let-7c-5p:5:28:142:h36:h36:3.16318	mmu-let-7e-5p:5:28:150:h36:h36:3.16318	mmu-let-7f-5p:3:28:140:h36:h36:3.16318	mmu-let-7i-5p:2:28:140:h36:h36:3.16318	mmu-miR-1839-5p:10:27:144:h36:h36:3.16318	mmu-miR-1935:-2:26:150:h36:h36:3.16318	mmu-miR-98-5p:3:28:141:h36:h36:3.16318
2310016M24Rik	NM_183256	268	CDS	Q,h1,h36,h48	h48	5.1857	mmu-let-7a-5p:3:26:146:Q,h1,h36,h48:h48:5.1857	mmu-let-7b-5p:3:26:150:Q,h1,h36,h48:h48:5.1857	mmu-let-7c-5p:3:26:142:Q,h1,h36,h48:h48:5.1857	mmu-let-7e-5p:3:26:150:h1,h48:h48:5.1857	mmu-let-7f-5p:1:26:140:Q,h1,h36,h48:h48:5.1857	mmu-let-7i-5p:0:26:140:Q,h1,h36,h48:h48:5.1857	mmu-miR-1839-5p:8:25:144:Q,h1,h48:h48:5.1857	mmu-miR-1935:-4:24:150:Q,h36,h48:h48:5.1857	mmu-miR-194-2-3p:24:43:142:Q,h1,h36,h48:h48:5.1857	mmu-miR-709:9:26:158:Q,h36,h48:h48:5.1857
2310016M24Rik	NM_183256	302	CDS	h1	h1	0.348374	mmu-let-7g-5p:4:26:140:h1:h1:0.348374	mmu-miR-194-2-3p:-10:9:142:h1:h1:0.348374
2310021P13Rik	NM_027996	1190	CDS	Q	Q	0.561338	mmu-miR-140-3p:23:44:163:Q:Q:0.561338	mmu-miR-142-3p:-3:16:170:Q:Q:0.561338
2310021P13Rik	NM_027996	1196	CDS	h1	h1	3.21389	mmu-miR-140-3p:17:38:163:h1:h1:3.21389	mmu-miR-142-3p:-9:10:170:h1:h1:3.21389
2310021P13Rik	NM_027996	1201	CDS	h1	h1	0.526427	mmu-miR-140-3p:12:33:163:h1:h1:0.526427
2310021P13Rik	NM_027996	2213	CDS	h36	h36	4.81256	mmu-miR-5102:18:41:148:h36:h36:4.81256
2310021P13Rik	NM_027996	2289	CDS	Q	Q	0.719215	mmu-miR-5102:0:33:140:Q:Q:0.719215
2310021P13Rik	NM_027996	2308	CDS	Q	Q	0.473629	mmu-miR-5102:-19:14:140:Q:Q:0.473629
2310021P13Rik	NM_027996	3156	CDS	Q	Q	0.806924	mmu-miR-322-5p:17:38:148:Q:Q:0.806924	mmu-miR-497-5p:18:38:146:Q:Q:0.806924
2310021P13Rik	NM_027996	3585	CDS	Q	Q	0.38592	mmu-miR-22-3p:2:26:158:Q:Q:0.38592	mmu-miR-320-3p:7:28:155:Q:Q:0.38592
2310021P13Rik	NM_027996	4068	CDS	h1	h1	2.19107	mmu-let-7b-5p:19:40:140:h1:h1:2.19107	mmu-miR-1187:4:29:155:h1:h1:2.19107	mmu-miR-122-5p:9:31:144:h1:h1:2.19107	mmu-miR-1843-5p:-2:19:161:h1:h1:2.19107	mmu-miR-1843b-5p:-3:18:158:h1:h1:2.19107	mmu-miR-466k:7:29:145:h1:h1:2.19107
2310021P13Rik	NM_027996	5024	CDS	Q	Q	1.13469	mmu-miR-671-5p:14:36:145:Q:Q:1.13469
2310021P13Rik	NM_027996	5026	CDS	h36	h36	9.85913	mmu-miR-671-5p:12:34:145:h36:h36:9.85913
2310021P13Rik	NM_027996	504	CDS	Q	Q	0.824466	mmu-miR-194-2-3p:0:23:142:Q:Q:0.824466
2310022A10Rik	NM_001122767	954	CDS	Q	Q	1.22361	mmu-miR-669c-5p:5:25:150:Q:Q:1.22361
2310022A10Rik	NM_175107	1058	CDS	Q	Q	1.19494	mmu-miR-669c-5p:5:25:150:Q:Q:1.19494
2310022A10Rik	NM_175107	2102	3'	Q	Q	0.37342	mmu-miR-21-3p:18:39:156:Q:Q:0.37342	mmu-miR-322-5p:19:39:142:Q:Q:0.37342
2310022B05Rik	NM_175149	1058	CDS	Q	Q	0.910179	mmu-let-7i-3p:20:41:155:Q:Q:0.910179	mmu-miR-125b-2-3p:15:37:148:Q:Q:0.910179
2310022B05Rik	NM_175149	1064	CDS	h48	h48	6.13651	mmu-let-7i-3p:14:35:155:h48:h48:6.13651	mmu-miR-125b-2-3p:9:31:148:h48:h48:6.13651	mmu-miR-484:4:25:142:h48:h48:6.13651
2310022B05Rik	NM_175149	1112	CDS	h36	h36	1.93854	mmu-miR-145-5p:21:43:148:h36:h36:1.93854	mmu-miR-421-3p:-10:13:145:h36:h36:1.93854
2310022B05Rik	NM_175149	1123	CDS	h48	h48	3.93614	mmu-miR-145-5p:10:32:148:h48:h48:3.93614	mmu-miR-214-5p:-18:10:159:h48:h48:3.93614
2310022B05Rik	NM_175149	1144	CDS	h48	h48	0.674246	mmu-miR-145-5p:-11:11:148:h48:h48:0.674246
2310022B05Rik	NM_175149	1148	CDS	Q,h48	Q	2.67895	mmu-miR-145-5p:-15:7:148:Q,h48:Q:2.67895	mmu-miR-29a-3p:-1:17:157:Q:Q:2.67895
2310022B05Rik	NM_175149	1190	3'	Q,h48	h48	0.72104	mmu-miR-1186:18:39:140:Q:h48:0.72104	mmu-miR-34b-5p:15:42:143:h48:h48:0.72104	mmu-miR-34c-5p:20:42:149:h48:h48:0.72104	mmu-miR-449a-5p:18:42:148:h48:h48:0.72104
2310022B05Rik	NM_175149	1343	3'	h48	h48	1.02048	mmu-miR-467e-5p:7:28:147:h48:h48:1.02048
2310022B05Rik	NM_175149	1644	3'	Q	Q	0.462313	mmu-miR-324-3p:1:22:145:Q:Q:0.462313
2310022B05Rik	NM_175149	1652	3'	Q	Q	0.373807	mmu-miR-324-3p:-7:14:145:Q:Q:0.373807
2310022B05Rik	NM_175149	1971	3'	h1	h1	0.35286	mmu-miR-5102:14:40:141:h1:h1:0.35286
2310022B05Rik	NM_175149	2070	3'	h48	h48	0.510241	mmu-miR-1935:2:24:140:h48:h48:0.510241	mmu-miR-194-2-3p:9:31:140:h48:h48:0.510241	mmu-miR-34c-5p:11:33:147:h48:h48:0.510241
2310022B05Rik	NM_175149	2141	3'	Q	Q	1.09027	mmu-miR-1895:4:25:140:Q:Q:1.09027	mmu-miR-28c:6:22:143:Q:Q:1.09027
2310022B05Rik	NM_175149	2148	3'	h36	h36	3.84504	mmu-miR-1895:-3:18:140:h36:h36:3.84504	mmu-miR-27b-5p:-6:14:141:h36:h36:3.84504
2310022B05Rik	NM_175149	2204	3'	h1	h1	0.890552	mmu-miR-342-5p:9:30:140:h1:h1:0.890552
2310022B05Rik	NM_175149	2208	3'	h36	h36	15.7932	mmu-miR-342-5p:5:26:140:h36:h36:15.7932
2310022B05Rik	NM_175149	2210	3'	h1	h1	0.919547	mmu-miR-342-5p:3:24:140:h1:h1:0.919547
2310022B05Rik	NM_175149	2225	3'	h48	h48	0.637801	mmu-miR-1186:13:32:147:h48:h48:0.637801	mmu-miR-143-5p:16:36:141:h48:h48:0.637801	mmu-miR-16-1-3p:11:33:145:h48:h48:0.637801	mmu-miR-222-3p:22:44:141:h48:h48:0.637801	mmu-miR-342-5p:-12:9:140:h48:h48:0.637801
2310022B05Rik	NM_175149	2259	3'	Q	Q	0.685313	mmu-miR-222-3p:-12:10:141:Q:Q:0.685313
2310022B05Rik	NM_175149	2285	3'	Q	Q	1.01131	mmu-miR-221-3p:2:26:149:Q:Q:1.01131	mmu-miR-222-3p:7:26:144:Q:Q:1.01131	mmu-miR-28-5p:8:30:143:Q:Q:1.01131
2310022B05Rik	NM_175149	2586	3'	Q	Q	0.722365	mmu-miR-122-5p:-7:16:142:Q:Q:0.722365
2310022B05Rik	NM_175149	2587	3'	Q	Q	1.05912	mmu-miR-122-5p:-8:15:142:Q:Q:1.05912
2310022B05Rik	NM_175149	2618	3'	Q	Q	0.389383	mmu-miR-24-1-5p:4:29:150:Q:Q:0.389383	mmu-miR-24-2-5p:6:29:148:Q:Q:0.389383
2310022B05Rik	NM_175149	2806	3'	Q	Q	0.346735	mmu-miR-671-5p:-16:10:141:Q:Q:0.346735
2310022B05Rik	NM_175149	2941	3'	Q	Q	0.404958	mmu-miR-107-3p:-2:21:159:Q:Q:0.404958
2310022B05Rik	NM_175149	2974	3'	Q,h1	h1	1.23258	mmu-miR-22-3p:3:30:146:Q,h1:h1:1.23258	mmu-miR-331-3p:15:37:141:Q:h1:1.23258	mmu-miR-342-5p:-5:18:140:h1:h1:1.23258
2310022B05Rik	NM_175149	2987	3'	Q	Q	0.638588	mmu-miR-214-3p:16:38:142:Q:Q:0.638588	mmu-miR-22-3p:-10:17:146:Q:Q:0.638588	mmu-miR-331-3p:2:24:141:Q:Q:0.638588
2310028H24Rik	NM_027993	1203	3'	h48	h48	1.83763	mmu-miR-136-5p:7:27:144:h48:h48:1.83763	mmu-miR-146a-5p:11:36:158:h48:h48:1.83763	mmu-miR-146b-5p:16:36:158:h48:h48:1.83763	mmu-miR-324-3p:14:33:145:h48:h48:1.83763
2310028H24Rik	NM_027993	1291	3'	Q	Q	0.467943	mmu-miR-143-3p:-10:17:148:Q:Q:0.467943
2310028H24Rik	NM_027993	1715	3'	h48	h48	0.982258	mmu-miR-466m-5p:-3:18:140:h48:h48:0.982258
2310030G06Rik	NM_025865	1014	3'	h36	h36	2.94288	mmu-miR-27a-3p:10:33:141:h36:h36:2.94288	mmu-miR-27b-3p:10:33:143:h36:h36:2.94288
2310030G06Rik	NM_025865	364	CDS	h1	h1	0.639245	mmu-miR-3470b:-12:6:143:h1:h1:0.639245
2310033P09Rik	NM_024210	1059	3'	Q	Q	0.410464	mmu-miR-151-3p:-11:9:147:Q:Q:0.410464	mmu-miR-28-3p:-11:11:141:Q:Q:0.410464	mmu-miR-31-5p:15:37:149:Q:Q:0.410464
2310033P09Rik	NM_024210	1076	3'	h48	h48	4.66447	mmu-miR-212-5p:15:37:140:h48:h48:4.66447	mmu-miR-31-5p:-2:20:149:h48:h48:4.66447
2310033P09Rik	NM_024210	1109	3'	h36	h36	3.05682	mmu-miR-214-3p:12:37:146:h36:h36:3.05682
2310033P09Rik	NM_024210	835	CDS	h48	h48	0.736495	mmu-miR-101a-5p:-5:17:150:h48:h48:0.736495	mmu-miR-30d-3p:-2:20:142:h48:h48:0.736495	mmu-miR-5620-3p:-7:17:152:h48:h48:0.736495
2310035C23Rik	NM_029349	2034	CDS	h48	h48	0.44098	mmu-miR-192-3p:4:27:170:h48:h48:0.44098
2310035C23Rik	NM_029349	2931	CDS	h1	h1	0.824892	mmu-miR-145-3p:-16:9:140:h1:h1:0.824892
2310035C23Rik	NM_029349	3088	CDS	Q	Q	0.572162	mmu-miR-101a-3p:19:40:143:Q:Q:0.572162	mmu-miR-122-3p:-10:8:147:Q:Q:0.572162	mmu-miR-152-3p:17:39:140:Q:Q:0.572162	mmu-miR-15a-5p:21:44:141:Q:Q:0.572162	mmu-miR-15b-5p:21:44:148:Q:Q:0.572162	mmu-miR-29a-3p:-15:8:140:Q:Q:0.572162	mmu-miR-301a-3p:3:25:140:Q:Q:0.572162	mmu-miR-322-5p:23:44:152:Q:Q:0.572162	mmu-miR-497-5p:21:44:148:Q:Q:0.572162
2310035C23Rik	NM_029349	3856	3'	Q	Q	1.03268	mmu-miR-151-5p:13:29:145:Q:Q:1.03268	mmu-miR-17-5p:22:44:140:Q:Q:1.03268	mmu-miR-20a-5p:22:44:140:Q:Q:1.03268
2310035C23Rik	NM_029349	3859	3'	h48	h48	0.717745	mmu-miR-151-5p:10:26:145:h48:h48:0.717745	mmu-miR-17-5p:19:41:140:h48:h48:0.717745	mmu-miR-20a-5p:19:41:140:h48:h48:0.717745
2310035C23Rik	NM_173187	2106	CDS	h48	h48	0.414444	mmu-miR-192-3p:4:27:170:h48:h48:0.414444
2310035C23Rik	NM_173187	3003	CDS	h1	h1	0.830629	mmu-miR-145-3p:-16:9:140:h1:h1:0.830629
2310035C23Rik	NM_173187	3160	CDS	Q	Q	0.594299	mmu-miR-101a-3p:19:40:143:Q:Q:0.594299	mmu-miR-122-3p:-10:8:147:Q:Q:0.594299	mmu-miR-152-3p:17:39:140:Q:Q:0.594299	mmu-miR-15a-5p:21:44:141:Q:Q:0.594299	mmu-miR-15b-5p:21:44:148:Q:Q:0.594299	mmu-miR-29a-3p:-15:8:140:Q:Q:0.594299	mmu-miR-301a-3p:3:25:140:Q:Q:0.594299	mmu-miR-322-5p:23:44:152:Q:Q:0.594299	mmu-miR-497-5p:21:44:148:Q:Q:0.594299
2310035C23Rik	NM_173187	3928	3'	Q	Q	1.132	mmu-miR-151-5p:13:29:145:Q:Q:1.132	mmu-miR-17-5p:22:44:140:Q:Q:1.132	mmu-miR-20a-5p:22:44:140:Q:Q:1.132
2310035C23Rik	NM_173187	3931	3'	h48	h48	0.697815	mmu-miR-151-5p:10:26:145:h48:h48:0.697815	mmu-miR-17-5p:19:41:140:h48:h48:0.697815	mmu-miR-20a-5p:19:41:140:h48:h48:0.697815
2310035K24Rik	NM_027129	1344	3'	h48	h48	0.499714	mmu-miR-214-3p:3:23:154:h48:h48:0.499714	mmu-miR-320-3p:-8:11:147:h48:h48:0.499714
2310035K24Rik	NM_027129	666	CDS	h48	h48	0.634557	mmu-miR-15a-5p:-10:14:147:h48:h48:0.634557	mmu-miR-214-3p:-9:12:142:h48:h48:0.634557	mmu-miR-3065-3p:-7:15:141:h48:h48:0.634557	mmu-miR-322-5p:-10:14:151:h48:h48:0.634557	mmu-miR-497-5p:-10:14:144:h48:h48:0.634557
2310035K24Rik	NM_027129	763	CDS	h48	h48	0.452122	mmu-miR-15a-5p:-3:18:159:h48:h48:0.452122	mmu-miR-322-5p:-3:18:155:h48:h48:0.452122	mmu-miR-497-5p:0:18:150:h48:h48:0.452122
2310035K24Rik	NM_027129	995	CDS	h48	h48	1.90367	mmu-miR-145-5p:0:19:142:h48:h48:1.90367
2310036O22Rik	NM_026760	523	CDS	h1	h1	0.373872	mmu-miR-335-3p:-9:11:146:h1:h1:0.373872
2310036O22Rik	NM_026760	539	CDS	Q,h1	h1	0.942158	mmu-miR-106b-3p:-11:16:161:Q:h1:0.942158	mmu-miR-185-3p:20:40:141:h1:h1:0.942158	mmu-miR-324-5p:5:23:147:Q:h1:0.942158
2310037I24Rik	NM_133714	1132	CDS	h36	h36	5.80796	mmu-miR-22-3p:11:31:153:h36:h36:5.80796
2310037I24Rik	NM_133714	1153	CDS	Q	Q	0.342555	mmu-miR-16-1-3p:10:29:144:Q:Q:0.342555	mmu-miR-22-3p:-10:10:153:Q:Q:0.342555
2310037I24Rik	NM_133714	1224	CDS	h1	h1	0.489172	mmu-miR-690:-9:20:154:h1:h1:0.489172
2310037I24Rik	NM_133714	1229	CDS	Q	Q	0.846311	mmu-miR-690:-14:15:154:Q:Q:0.846311
2310037I24Rik	NM_133714	1247	CDS	h48	h48	0.388724	mmu-miR-185-5p:5:32:144:h48:h48:0.388724
2310037I24Rik	NM_133714	1256	CDS	Q	Q	0.382855	mmu-miR-185-5p:-4:23:144:Q:Q:0.382855	mmu-miR-34c-5p:8:41:155:Q:Q:0.382855
2310037I24Rik	NM_133714	1266	CDS	h1	h1	0.829465	mmu-miR-185-5p:-14:13:144:h1:h1:0.829465	mmu-miR-34c-5p:-2:31:155:h1:h1:0.829465
2310037I24Rik	NM_133714	1335	CDS	h36	h36	1.76435	mmu-miR-107-3p:-14:9:159:h36:h36:1.76435	mmu-miR-362-5p:-9:16:140:h36:h36:1.76435
2310037I24Rik	NM_133714	1366	CDS	Q	Q	1.89413	mmu-miR-214-3p:18:43:165:Q:Q:1.89413
2310037I24Rik	NM_133714	1551	CDS	h36	h36	25.6841	mmu-miR-338-5p:-5:20:150:h36:h36:25.6841
2310037I24Rik	NM_133714	1824	3'	Q	Q	0.72541	mmu-miR-143-3p:13:41:146:Q:Q:0.72541	mmu-miR-185-5p:23:44:147:Q:Q:0.72541
2310037I24Rik	NM_133714	582	CDS	h48	h48	1.44692	mmu-miR-7b-5p:-13:9:141:h48:h48:1.44692
2310037I24Rik	NM_133714	984	CDS	Q	Q	0.342555	mmu-miR-136-5p:17:42:142:Q:Q:0.342555
2310039H08Rik	NM_025966	389	CDS	h48	h48	1.42139	mmu-miR-141-5p:-5:13:150:h48:h48:1.42139
2310044G17Rik	NM_173735	1089	CDS	h1	h1	1.92161	mmu-miR-5109:1:22:141:h1:h1:1.92161
2310044G17Rik	NM_173735	1569	3'	h36	h36	0.344398	mmu-miR-145-5p:0:29:143:h36:h36:0.344398	mmu-miR-708-5p:-15:10:149:h36:h36:0.344398
2310044G17Rik	NM_173735	196	CDS	h1	h1	0.699409	mmu-miR-3473c:5:23:142:h1:h1:0.699409
2310044G17Rik	NM_173735	2135	3'	h1	h1	1.54718	mmu-miR-26b-5p:8:28:146:h1:h1:1.54718
2310044G17Rik	NM_173735	517	CDS	h36	h36	2.11054	mmu-miR-28-5p:-9:13:145:h36:h36:2.11054	mmu-miR-708-5p:-8:13:147:h36:h36:2.11054
2310044G17Rik	NM_173735	950	CDS	h1	h1	1.00357	mmu-miR-221-3p:-11:10:155:h1:h1:1.00357	mmu-miR-222-3p:-8:10:151:h1:h1:1.00357	mmu-miR-708-5p:-4:20:141:h1:h1:1.00357
2310044H10Rik	NM_197991	1122	3'	h1,h36,h48	h48	4.70811	mmu-miR-151-5p:19:38:143:h1,h36,h48:h48:4.70811	mmu-miR-877-5p:19:39:140:h1,h48:h48:4.70811
2310046O06Rik	NM_175273	1134	3'	h36	h36	6.04114	mmu-miR-214-3p:18:38:157:h36:h36:6.04114
2310046O06Rik	NM_175273	1412	3'	Q	Q	0.314092	mmu-miR-222-3p:5:25:145:Q:Q:0.314092
2310046O06Rik	NM_175273	1470	3'	Q	Q	0.314092	mmu-miR-28-5p:9:33:152:Q:Q:0.314092	mmu-miR-708-5p:8:33:146:Q:Q:0.314092
2310046O06Rik	NM_175273	1859	3'	h48	h48	4.1002	mmu-let-7b-5p:6:25:140:h48:h48:4.1002	mmu-let-7e-5p:2:25:141:h48:h48:4.1002	mmu-miR-1935:2:23:144:h48:h48:4.1002	mmu-miR-5110:4:28:142:h48:h48:4.1002	mmu-miR-709:7:25:169:h48:h48:4.1002	mmu-miR-876-5p:-14:10:153:h48:h48:4.1002
2310046O06Rik	NM_175273	2191	3'	h48	h48	2.24822	mmu-miR-15a-5p:-11:11:140:h48:h48:2.24822	mmu-miR-3065-5p:-13:6:164:h48:h48:2.24822
2310046O06Rik	NM_175273	2903	3'	h48	h48	1.3302	mmu-miR-30a-5p:18:35:142:h48:h48:1.3302	mmu-miR-30d-5p:18:35:142:h48:h48:1.3302	mmu-miR-30e-5p:15:35:147:h48:h48:1.3302	mmu-miR-34c-5p:19:41:158:h48:h48:1.3302
2310046O06Rik	NM_175273	485	3'	Q	Q	0.644983	mmu-miR-125a-3p:15:41:154:Q:Q:0.644983	mmu-miR-22-3p:-2:19:152:Q:Q:0.644983
2310046O06Rik	NM_175273	574	3'	h36	h36	1.14367	mmu-miR-107-3p:12:36:141:h36:h36:1.14367	mmu-miR-15a-5p:8:28:146:h36:h36:1.14367	mmu-miR-1895:21:43:152:h36:h36:1.14367	mmu-miR-214-3p:0:26:144:h36:h36:1.14367	mmu-miR-29a-3p:13:34:151:h36:h36:1.14367	mmu-miR-322-5p:6:28:148:h36:h36:1.14367	mmu-miR-497-5p:4:28:149:h36:h36:1.14367	mmu-miR-709:21:39:141:h36:h36:1.14367
2310046O06Rik	NM_175273	586	3'	Q	Q	0.523487	mmu-miR-107-3p:0:24:141:Q:Q:0.523487	mmu-miR-15a-5p:-4:16:146:Q:Q:0.523487	mmu-miR-15b-5p:-6:16:147:Q:Q:0.523487	mmu-miR-214-3p:-12:14:144:Q:Q:0.523487	mmu-miR-29a-3p:1:22:151:Q:Q:0.523487	mmu-miR-3105-5p:-11:14:142:Q:Q:0.523487	mmu-miR-322-5p:-6:16:148:Q:Q:0.523487	mmu-miR-497-5p:-8:16:149:Q:Q:0.523487
2310057M21Rik	NM_026655	1300	CDS	Q	Q	0.977611	mmu-miR-324-5p:-13:14:152:Q:Q:0.977611
2310057M21Rik	NM_026655	1316	CDS	h48	h48	13.3442	mmu-miR-136-5p:15:40:144:h48:h48:13.3442
2310057M21Rik	NM_026655	1318	CDS	h36	h36	2.29796	mmu-miR-136-5p:13:38:144:h36:h36:2.29796
2310057M21Rik	NM_026655	1321	CDS	Q	Q	2.62975	mmu-miR-136-5p:10:35:144:Q:Q:2.62975
2310057M21Rik	NM_026655	1326	CDS	h1	h1	1.03463	mmu-miR-136-5p:5:30:144:h1:h1:1.03463	mmu-miR-21-5p:21:41:147:h1:h1:1.03463
2310057M21Rik	NM_026655	1497	3'	h48	h48	1.03304	mmu-miR-130a-3p:-8:14:152:h48:h48:1.03304	mmu-miR-802-5p:-2:22:153:h48:h48:1.03304
2310057M21Rik	NM_026655	1595	3'	Q	Q	1.66194	mmu-miR-15a-5p:-4:21:142:Q:Q:1.66194	mmu-miR-322-5p:-4:21:143:Q:Q:1.66194	mmu-miR-497-5p:-2:21:143:Q:Q:1.66194
2310057M21Rik	NM_026655	1920	3'	Q	Q	0.733208	mmu-miR-3473c:-13:10:141:Q:Q:0.733208	mmu-miR-674-5p:5:25:142:Q:Q:0.733208
2310057M21Rik	NM_026655	973	CDS	Q	Q	1.04283	mmu-miR-22-3p:2:23:149:Q:Q:1.04283
2310061I04Rik	NM_001033630	700	CDS	h48	h48	0.315801	mmu-miR-1935:-2:19:144:h48:h48:0.315801
2310061I04Rik	NM_001033630	865	CDS	h48	h48	0.347936	mmu-miR-5110:7:35:142:h48:h48:0.347936
2310061I04Rik	NM_001033630	889	CDS	h1	h1	1.06751	mmu-let-7a-5p:3:24:148:h1:h1:1.06751	mmu-let-7b-5p:3:24:140:h1:h1:1.06751	mmu-let-7c-5p:3:24:144:h1:h1:1.06751	mmu-let-7d-5p:3:24:148:h1:h1:1.06751	mmu-let-7e-5p:3:24:152:h1:h1:1.06751	mmu-let-7f-5p:3:24:140:h1:h1:1.06751	mmu-let-7g-5p:3:24:140:h1:h1:1.06751	mmu-miR-125a-3p:23:44:155:h1:h1:1.06751	mmu-miR-143-3p:23:44:142:h1:h1:1.06751
2310067B10Rik	NM_028014	1412	CDS	h36	h36	0.422973	mmu-miR-3082-5p:-16:9:141:h36:h36:0.422973	mmu-miR-497-5p:4:31:150:h36:h36:0.422973
2310067B10Rik	NM_028014	2148	CDS	Q	Q	0.452937	mmu-miR-362-5p:6:28:153:Q:Q:0.452937
2310067B10Rik	NM_028014	2329	CDS	Q	Q	0.469521	mmu-miR-107-3p:-7:16:143:Q:Q:0.469521	mmu-miR-324-3p:4:28:142:Q:Q:0.469521
2310067B10Rik	NM_028014	3199	CDS	h1	h1	1.19683	mmu-miR-322-5p:19:40:143:h1:h1:1.19683	mmu-miR-3473c:3:27:141:h1:h1:1.19683
2310067B10Rik	NM_028014	3378	CDS	Q	Q	0.940715	mmu-miR-185-5p:-4:17:142:Q:Q:0.940715	mmu-miR-22-3p:10:36:152:Q:Q:0.940715
2310067B10Rik	NM_028014	354	CDS	h1	h1	10.3793	mmu-miR-532-5p:2:26:143:h1:h1:10.3793
2310067B10Rik	NM_028014	3628	CDS	h1	h1	0.804594	mmu-miR-140-5p:24:44:150:h1:h1:0.804594
2310067B10Rik	NM_028014	456	CDS	h48	h48	1.00683	mmu-miR-15a-5p:-12:9:145:h48:h48:1.00683	mmu-miR-193-3p:14:35:140:h48:h48:1.00683	mmu-miR-193b-3p:14:35:140:h48:h48:1.00683
2310067B10Rik	NM_028014	459	CDS	h48	h48	0.778759	mmu-miR-15a-5p:-15:6:145:h48:h48:0.778759	mmu-miR-193-3p:11:32:140:h48:h48:0.778759	mmu-miR-193b-3p:11:32:140:h48:h48:0.778759	mmu-miR-497-5p:-13:9:154:h48:h48:0.778759
2310067B10Rik	NM_028014	671	CDS	h1	h1	0.502872	mmu-miR-1843-5p:4:26:156:h1:h1:0.502872	mmu-miR-1843b-5p:3:25:151:h1:h1:0.502872
2310079F23Rik	NM_030208	1358	CDS	h48	h48	0.333438	mmu-let-7g-5p:-12:10:142:h48:h48:0.333438	mmu-let-7i-5p:-13:10:140:h48:h48:0.333438	mmu-miR-351-5p:-11:14:145:h48:h48:0.333438	mmu-miR-709:-8:10:140:h48:h48:0.333438	mmu-miR-709:18:40:149:h48:h48:0.333438
2310079F23Rik	NM_030208	70	CDS	h36	h36	1.53091	mmu-let-7a-5p:-11:9:144:h36:h36:1.53091	mmu-let-7b-5p:-12:9:144:h36:h36:1.53091	mmu-let-7c-5p:-12:9:144:h36:h36:1.53091	mmu-let-7d-5p:-11:9:148:h36:h36:1.53091	mmu-let-7e-5p:-11:9:140:h36:h36:1.53091	mmu-miR-671-5p:-4:18:148:h36:h36:1.53091
2400001E08Rik	NM_025605	490	CDS	h48	h48	0.710857	mmu-miR-185-5p:-21:8:140:h48:h48:0.710857	mmu-miR-193-3p:16:37:144:h48:h48:0.710857	mmu-miR-193b-3p:14:37:146:h48:h48:0.710857
2400003C14Rik	NM_028018	1199	CDS	h1	h1	0.328669	mmu-miR-215-5p:2:22:142:h1:h1:0.328669	mmu-miR-22-3p:15:38:144:h1:h1:0.328669
2400003C14Rik	NM_028018	1354	3'	Q	Q	0.317508	mmu-miR-15a-5p:-5:15:148:Q:Q:0.317508	mmu-miR-497-5p:-5:15:148:Q:Q:0.317508
2400003C14Rik	NM_028018	1400	3'	h48	h48	0.987295	mmu-miR-145-5p:-8:19:141:h48:h48:0.987295
2400003C14Rik	NM_028018	2038	3'	h1,h36	h36	2.73098	mmu-miR-223-3p:16:38:153:h1,h36:h36:2.73098
2400003C14Rik	NM_028018	2111	3'	h48	h48	0.781463	mmu-miR-330-3p:-14:7:144:h48:h48:0.781463
2400003C14Rik	NM_028018	2123	3'	h1	h1	0.527714	mmu-miR-15a-5p:19:38:162:h1:h1:0.527714	mmu-miR-322-5p:18:38:144:h1:h1:0.527714	mmu-miR-330-3p:16:41:150:h1:h1:0.527714	mmu-miR-497-5p:19:38:158:h1:h1:0.527714
2400003C14Rik	NM_028018	265	CDS	h48	h48	1.02501	mmu-miR-501-5p:-14:10:151:h48:h48:1.02501
2400003C14Rik	NM_028018	350	CDS	h36	h36	1.32514	mmu-miR-151-3p:19:43:147:h36:h36:1.32514	mmu-miR-15a-5p:-9:17:157:h36:h36:1.32514	mmu-miR-17-5p:5:27:152:h36:h36:1.32514	mmu-miR-20a-5p:5:27:148:h36:h36:1.32514	mmu-miR-20b-5p:5:27:152:h36:h36:1.32514	mmu-miR-214-3p:-8:15:165:h36:h36:1.32514	mmu-miR-322-5p:-4:17:153:h36:h36:1.32514	mmu-miR-497-5p:-9:17:153:h36:h36:1.32514	mmu-miR-690:11:33:140:h36:h36:1.32514	mmu-miR-93-5p:5:27:148:h36:h36:1.32514
2400003C14Rik	NM_028018	353	CDS	h48	h48	3.63307	mmu-miR-106a-5p:2:24:148:h48:h48:3.63307	mmu-miR-151-3p:16:40:147:h48:h48:3.63307	mmu-miR-15a-5p:-12:14:157:h48:h48:3.63307	mmu-miR-17-5p:2:24:152:h48:h48:3.63307	mmu-miR-20a-5p:2:24:148:h48:h48:3.63307	mmu-miR-20b-5p:2:24:152:h48:h48:3.63307	mmu-miR-214-3p:-11:12:165:h48:h48:3.63307	mmu-miR-322-5p:-7:14:153:h48:h48:3.63307	mmu-miR-376a-3p:20:43:140:h48:h48:3.63307	mmu-miR-497-5p:-12:14:153:h48:h48:3.63307	mmu-miR-690:8:30:140:h48:h48:3.63307	mmu-miR-93-5p:2:24:148:h48:h48:3.63307
2400003C14Rik	NM_028018	572	CDS	h36	h36	0.321307	mmu-miR-223-3p:-7:14:148:h36:h36:0.321307
2400003C14Rik	NM_028018	709	CDS	h48	h48	1.39896	mmu-miR-16-2-3p:-9:15:142:h48:h48:1.39896
2400003C14Rik	NM_028018	998	CDS	h1	h1	0.473975	mmu-miR-5102:12:40:156:h1:h1:0.473975
2410001C21Rik	NM_025542	1081	3'	h48	h48	6.76012	mmu-miR-877-5p:1:26:142:h48:h48:6.76012
2410001C21Rik	NM_025542	1527	3'	h1	h1	1.73048	mmu-miR-122-5p:3:24:145:h1:h1:1.73048
2410001C21Rik	NM_025542	1541	3'	h36	h36	2.44118	mmu-miR-122-5p:-11:10:145:h36:h36:2.44118
2410001C21Rik	NM_025542	841	CDS	h48	h48	0.32984	mmu-miR-192-3p:9:32:143:h48:h48:0.32984
2410001C21Rik	NM_025542	914	CDS	h36	h36	0.420416	mmu-miR-378b:3:25:149:h36:h36:0.420416
2410001C21Rik	NM_025542	924	CDS	h1	h1	2.99104	mmu-miR-378b:-7:15:149:h1:h1:2.99104
2410001C21Rik	NM_025542	932	CDS	h36	h36	0.67243	mmu-miR-1935:4:30:157:h36:h36:0.67243
2410001C21Rik	NM_025542	943	CDS	h1	h1	0.332816	mmu-miR-362-5p:11:34:145:h1:h1:0.332816
2410002I01Rik	NM_183137	2056	3'	Q	Q	0.685109	mmu-miR-147-3p:14:34:174:Q:Q:0.685109	mmu-miR-194-2-3p:20:41:148:Q:Q:0.685109	mmu-miR-466k:14:35:147:Q:Q:0.685109
2410002I01Rik	NM_183137	2058	3'	h1	h1	0.672876	mmu-miR-194-2-3p:18:39:148:h1:h1:0.672876	mmu-miR-466k:12:33:147:h1:h1:0.672876
2410002I01Rik	NM_183137	207	CDS	Q	Q	0.362705	mmu-miR-214-3p:-6:15:161:Q:Q:0.362705
2410002I01Rik	NM_183137	2316	3'	h48	h48	0.321803	mmu-miR-3065-3p:13:35:149:h48:h48:0.321803
2410002I01Rik	NM_183137	2378	3'	Q	Q	0.3693	mmu-miR-193-3p:-1:19:148:Q:Q:0.3693	mmu-miR-193b-3p:-1:19:144:Q:Q:0.3693
2410002I01Rik	NM_183137	2711	3'	h1	h1	1.14096	mmu-miR-17-5p:17:37:162:h1:h1:1.14096	mmu-miR-18a-5p:17:37:142:h1:h1:1.14096	mmu-miR-20a-5p:9:37:159:h1:h1:1.14096	mmu-miR-20b-5p:9:37:163:h1:h1:1.14096	mmu-miR-93-5p:9:37:159:h1:h1:1.14096
2410002I01Rik	NM_183137	834	CDS	Q	Q	0.325853	mmu-miR-5109:18:42:141:Q:Q:0.325853
2410002O22Rik	NM_001093759	2429	3'	h1	h1	1.73524	mmu-miR-706:-6:15:184:h1:h1:1.73524
2410002O22Rik	NM_001093759	713	CDS	h48	h48	0.540295	mmu-miR-674-5p:10:31:140:h48:h48:0.540295
2410002O22Rik	NM_001093759	844	CDS	Q	Q	0.564962	mmu-miR-33-5p:-15:8:158:Q:Q:0.564962
2410002O22Rik	NM_001093760	713	CDS	h48	h48	0.538426	mmu-miR-674-5p:10:31:140:h48:h48:0.538426
2410002O22Rik	NM_025879	2432	3'	h1	h1	1.73524	mmu-miR-706:-6:15:184:h1:h1:1.73524
2410002O22Rik	NM_025879	713	CDS	h48	h48	0.542171	mmu-miR-674-5p:10:31:140:h48:h48:0.542171
2410002O22Rik	NM_025879	844	CDS	Q	Q	0.568892	mmu-miR-33-5p:-15:8:158:Q:Q:0.568892
2410004B18Rik	NM_025555	574	3'	Q	Q	0.541639	mmu-miR-30a-5p:22:41:144:Q:Q:0.541639	mmu-miR-30b-5p:22:41:152:Q:Q:0.541639	mmu-miR-30d-5p:22:41:140:Q:Q:0.541639	mmu-miR-30e-5p:22:41:140:Q:Q:0.541639
2410004B18Rik	NM_025555	578	3'	Q	Q	0.42391	mmu-miR-30a-5p:18:37:144:Q:Q:0.42391	mmu-miR-30d-5p:18:37:140:Q:Q:0.42391	mmu-miR-30e-5p:18:37:140:Q:Q:0.42391
2410015M20Rik	NM_153152	141	CDS	h36	h36	0.409791	mmu-let-7g-5p:14:36:140:h36:h36:0.409791	mmu-miR-151-3p:15:32:156:h36:h36:0.409791	mmu-miR-1839-5p:14:35:143:h36:h36:0.409791	mmu-miR-30a-5p:21:42:142:h36:h36:0.409791	mmu-miR-30e-5p:21:42:142:h36:h36:0.409791
2410015M20Rik	NM_153152	156	CDS	h1	h1	0.435341	mmu-let-7g-5p:-1:21:140:h1:h1:0.435341	mmu-miR-151-3p:0:17:156:h1:h1:0.435341	mmu-miR-1839-5p:-1:20:143:h1:h1:0.435341	mmu-miR-30a-5p:6:27:142:h1:h1:0.435341	mmu-miR-30e-5p:6:27:142:h1:h1:0.435341
2410015M20Rik	NM_153152	254	CDS	Q	Q	0.357839	mmu-miR-195-3p:6:28:148:Q:Q:0.357839	mmu-miR-33-5p:-12:9:141:Q:Q:0.357839
2410016O06Rik	NM_023633	1138	CDS	h48	h48	1.01959	mmu-miR-30d-3p:-9:10:143:h48:h48:1.01959	mmu-miR-351-5p:18:39:141:h48:h48:1.01959
2410016O06Rik	NM_023633	1190	CDS	Q	Q	1.29808	mmu-miR-125a-3p:21:41:151:Q:Q:1.29808	mmu-miR-378-5p:-8:14:151:Q:Q:1.29808
2410016O06Rik	NM_023633	845	CDS	h36	h36	3.4595	mmu-miR-5109:11:34:140:h36:h36:3.4595
2410016O06Rik	NM_023633	873	CDS	Q,h1	Q	2.86246	mmu-miR-5109:-17:6:140:Q,h1:Q:2.86246
2410018M08Rik	NM_183088	161	CDS	Q,h36	h36	7.31963	mmu-miR-652-3p:22:42:151:Q,h36:h36:7.31963
2410018M08Rik	NM_183088	201	CDS	h1,h48	h48	4.16058	mmu-miR-125a-3p:-2:20:151:h1,h48:h48:4.16058	mmu-miR-1954:-15:8:149:h1:h48:4.16058	mmu-miR-28-3p:-15:9:140:h1,h48:h48:4.16058
2410018M08Rik	NM_183088	322	CDS	h1,h36	h1	1.30991	mmu-miR-324-3p:9:28:154:h1,h36:h1:1.30991
2410018M08Rik	NM_183088	323	CDS	h48	h48	0.511328	mmu-miR-324-3p:8:27:154:h48:h48:0.511328
2410018M08Rik	NM_183088	334	CDS	Q	Q	0.879975	mmu-miR-19b-1-5p:6:31:151:Q:Q:0.879975	mmu-miR-324-3p:-3:16:154:Q:Q:0.879975
2410018M08Rik	NM_183088	404	CDS	h36	h36	0.423463	mmu-miR-130a-3p:8:29:140:h36:h36:0.423463
2410018M08Rik	NM_183088	470	CDS	Q,h1	Q	0.630328	mmu-miR-671-5p:8:30:149:Q,h1:Q:0.630328
2410018M08Rik	NM_183088	481	CDS	Q	Q	0.882309	mmu-miR-324-3p:19:38:153:Q:Q:0.882309	mmu-miR-33-5p:20:40:142:Q:Q:0.882309	mmu-miR-671-5p:-3:19:149:Q:Q:0.882309
2410018M08Rik	NM_183088	488	CDS	h1	h1	1.29404	mmu-miR-324-3p:12:31:153:h1:h1:1.29404	mmu-miR-33-5p:13:33:142:h1:h1:1.29404	mmu-miR-671-5p:-10:12:149:h1:h1:1.29404
2410018M08Rik	NM_183088	900	CDS	Q	Q	0.677772	mmu-miR-106a-5p:-10:10:141:Q:Q:0.677772	mmu-miR-10a-5p:14:36:140:Q:Q:0.677772	mmu-miR-17-5p:-10:10:141:Q:Q:0.677772	mmu-miR-20b-5p:-10:10:143:Q:Q:0.677772	mmu-miR-93-5p:-10:10:141:Q:Q:0.677772
2410042D21Rik	NM_024254	1838	3'	Q	Q	1.13418	mmu-miR-145-5p:4:31:153:Q:Q:1.13418	mmu-miR-30a-3p:9:32:146:Q:Q:1.13418	mmu-miR-30e-3p:9:32:150:Q:Q:1.13418	mmu-miR-467g:-9:10:150:Q:Q:1.13418	mmu-miR-669h-3p:-11:10:141:Q:Q:1.13418
2410042D21Rik	NM_024254	1850	3'	Q	Q	0.598892	mmu-miR-145-5p:-8:19:153:Q:Q:0.598892	mmu-miR-181c-5p:-12:10:143:Q:Q:0.598892
2410042D21Rik	NM_024254	2072	3'	h48	h48	0.348495	mmu-miR-130a-3p:11:32:145:h48:h48:0.348495	mmu-miR-16-1-3p:1:22:151:h48:h48:0.348495	mmu-miR-301a-3p:4:32:149:h48:h48:0.348495	mmu-miR-30a-5p:-11:11:147:h48:h48:0.348495	mmu-miR-30d-5p:-18:11:144:h48:h48:0.348495	mmu-miR-30e-5p:-18:11:150:h48:h48:0.348495
2410042D21Rik	NM_024254	2116	3'	Q	Q	1.87487	mmu-let-7a-5p:-1:18:156:Q:Q:1.87487	mmu-let-7b-5p:-6:18:162:Q:Q:1.87487	mmu-let-7c-5p:-1:18:156:Q:Q:1.87487	mmu-let-7d-5p:-1:18:160:Q:Q:1.87487	mmu-let-7f-5p:-1:18:158:Q:Q:1.87487	mmu-let-7g-5p:-1:18:156:Q:Q:1.87487	mmu-let-7i-5p:-6:18:164:Q:Q:1.87487	mmu-miR-33-5p:-13:8:144:Q:Q:1.87487
2410042D21Rik	NM_024254	2726	3'	h48	h48	0.531041	mmu-miR-1191:22:41:146:h48:h48:0.531041
2410066E13Rik	NM_026629	470	3'	Q	Q	0.709977	mmu-miR-1186:12:33:142:Q:Q:0.709977	mmu-miR-130a-3p:12:33:151:Q:Q:0.709977	mmu-miR-17-5p:16:35:141:Q:Q:0.709977	mmu-miR-20a-5p:16:35:141:Q:Q:0.709977	mmu-miR-20b-5p:16:35:141:Q:Q:0.709977
2410091C18Rik	NM_028611	1203	CDS	h48	h48	1.0441	mmu-let-7a-5p:23:42:160:h48:h48:1.0441	mmu-let-7b-5p:21:42:152:h48:h48:1.0441	mmu-let-7c-5p:23:42:156:h48:h48:1.0441	mmu-let-7d-5p:23:42:164:h48:h48:1.0441	mmu-let-7e-5p:23:42:156:h48:h48:1.0441	mmu-let-7f-5p:23:42:152:h48:h48:1.0441	mmu-let-7g-5p:23:42:152:h48:h48:1.0441	mmu-let-7i-5p:21:42:147:h48:h48:1.0441
2410091C18Rik	NM_028611	1213	CDS	h36	h36	0.646829	mmu-let-7a-5p:13:32:160:h36:h36:0.646829	mmu-let-7b-5p:11:32:152:h36:h36:0.646829	mmu-let-7c-5p:13:32:156:h36:h36:0.646829	mmu-let-7d-5p:13:32:164:h36:h36:0.646829	mmu-let-7e-5p:13:32:156:h36:h36:0.646829	mmu-let-7f-5p:13:32:152:h36:h36:0.646829	mmu-let-7g-5p:13:32:152:h36:h36:0.646829	mmu-let-7i-5p:11:32:147:h36:h36:0.646829	mmu-miR-98-5p:11:32:157:h36:h36:0.646829
2410091C18Rik	NM_028611	1224	CDS	h1	h1	1.56716	mmu-let-7a-5p:2:21:160:h1:h1:1.56716	mmu-let-7b-5p:0:21:152:h1:h1:1.56716	mmu-let-7c-5p:2:21:156:h1:h1:1.56716	mmu-let-7d-5p:2:21:164:h1:h1:1.56716	mmu-let-7e-5p:2:21:156:h1:h1:1.56716	mmu-let-7f-5p:2:21:152:h1:h1:1.56716	mmu-let-7g-5p:2:21:152:h1:h1:1.56716	mmu-let-7i-5p:0:21:147:h1:h1:1.56716
2410091C18Rik	NM_028611	1566	3'	h48	h48	0.314208	mmu-miR-145-3p:-9:13:141:h48:h48:0.314208	mmu-miR-212-5p:-2:21:141:h48:h48:0.314208	mmu-miR-28c:-9:8:141:h48:h48:0.314208	mmu-miR-876-5p:16:37:140:h48:h48:0.314208
2410091C18Rik	NM_028611	951	CDS	h48	h48	1.16903	mmu-miR-320-3p:2:24:140:h48:h48:1.16903
2410127L17Rik	NM_026120	1358	CDS	Q	Q	3.30563	mmu-miR-142-3p:6:28:141:Q:Q:3.30563	mmu-miR-497-3p:18:42:141:Q:Q:3.30563
2410127L17Rik	NM_026120	773	CDS	h48	h48	5.41256	mmu-miR-136-5p:-19:7:140:h48:h48:5.41256
2410131K14Rik	NM_001081236	1866	3'	Q	Q	0.781781	mmu-miR-21-3p:23:43:148:Q:Q:0.781781	mmu-miR-709:13:32:145:Q:Q:0.781781
2410131K14Rik	NM_001081236	422	CDS	Q	Q	1.31848	mmu-miR-3472:-13:11:149:Q:Q:1.31848
2500003M10Rik	NM_023215	2191	CDS	h48	h48	0.41489	mmu-miR-145-5p:-8:17:143:h48:h48:0.41489	mmu-miR-362-5p:-15:9:143:h48:h48:0.41489
2500003M10Rik	NM_023215	2296	CDS	h36	h36	0.495208	mmu-miR-214-3p:11:35:142:h36:h36:0.495208
2510003E04Rik	NM_028197	1896	CDS	Q	Q	1.03669	mmu-miR-136-5p:-13:10:161:Q:Q:1.03669	mmu-miR-3473c:-9:12:140:Q:Q:1.03669
2510003E04Rik	NM_028197	494	CDS	h48	h48	5.36386	mmu-miR-140-3p:6:24:152:h48:h48:5.36386
2510003E04Rik	NM_028197	904	CDS	h36	h36	4.42272	mmu-miR-122-5p:18:44:148:h36:h36:4.42272	mmu-miR-145-5p:-4:18:171:h36:h36:4.42272
2510003E04Rik	NM_028197	910	CDS	Q	Q	0.79446	mmu-miR-122-5p:12:38:148:Q:Q:0.79446	mmu-miR-145-5p:-10:12:171:Q:Q:0.79446
2510003E04Rik	NM_028197	914	CDS	Q	Q	2.24824	mmu-miR-122-5p:8:34:148:Q:Q:2.24824	mmu-miR-145-5p:-14:8:171:Q:Q:2.24824
2510003E04Rik	NM_028197	923	CDS	Q	Q	0.417428	mmu-miR-122-5p:-1:25:148:Q:Q:0.417428
2510006D16Rik	NM_029748	204	CDS	h48	h48	0.37332	mmu-miR-125b-2-3p:10:31:143:h48:h48:0.37332	mmu-miR-3470b:-15:6:149:h48:h48:0.37332
2510006D16Rik	NM_029748	30	CDS	h1	h1	0.397437	mmu-miR-27a-3p:11:35:143:h1:h1:0.397437
2510006D16Rik	NM_029748	727	3'	h36	h36	1.75061	mmu-miR-328-3p:-13:8:141:h36:h36:1.75061	mmu-miR-331-3p:-12:6:147:h36:h36:1.75061
2510009E07Rik	NM_001001881	3518	3'	h48	h48	11.1388	mmu-miR-539-5p:18:37:151:h48:h48:11.1388
2510009E07Rik	NM_001001881	353	CDS	Q	Q	0.321471	mmu-miR-1843b-5p:-9:10:140:Q:Q:0.321471	mmu-miR-466k:19:44:144:Q:Q:0.321471
2510009E07Rik	NM_001001881	355	CDS	Q	Q	0.617677	mmu-miR-210-3p:17:43:160:Q:Q:0.617677	mmu-miR-466k:17:42:144:Q:Q:0.617677
2510009E07Rik	NM_001001881	4232	3'	h48	h48	1.07639	mmu-miR-669b-5p:-3:20:141:h48:h48:1.07639
2510009E07Rik	NM_001001881	627	CDS	h48	h48	14.6278	mmu-miR-181c-5p:15:43:144:h48:h48:14.6278	mmu-miR-185-5p:-10:19:140:h48:h48:14.6278
2510009E07Rik	NM_001001881	662	CDS	Q	Q	0.367395	mmu-miR-181c-5p:-20:8:144:Q:Q:0.367395
2510009E07Rik	NM_001001881	738	CDS	Q	Q	0.319488	mmu-miR-147-3p:-8:12:145:Q:Q:0.319488	mmu-miR-539-5p:7:29:140:Q:Q:0.319488
2510012J08Rik	NM_027381	1596	CDS	Q	Q	0.568174	mmu-miR-3473c:-14:7:149:Q:Q:0.568174
2510012J08Rik	NM_027381	2558	3'	h1	h1	0.398587	mmu-miR-185-3p:-11:11:141:h1:h1:0.398587	mmu-miR-501-5p:25:42:141:h1:h1:0.398587	mmu-miR-5109:-13:8:140:h1:h1:0.398587
2510012J08Rik	NM_027381	953	CDS	Q	Q	0.601596	mmu-miR-322-5p:7:29:144:Q:Q:0.601596
2510039O18Rik	NM_029841	1031	CDS	h48	h48	0.672338	mmu-miR-212-5p:0:20:160:h48:h48:0.672338	mmu-miR-362-5p:-3:22:140:h48:h48:0.672338
2510039O18Rik	NM_029841	1228	CDS	h1	h1	0.587807	mmu-miR-194-2-3p:14:35:160:h1:h1:0.587807
2510039O18Rik	NM_029841	1419	CDS	h36	h36	2.98659	mmu-miR-5102:-3:21:163:h36:h36:2.98659
2510039O18Rik	NM_029841	1685	CDS	h1	h1	0.375691	mmu-let-7a-5p:10:31:140:h1:h1:0.375691	mmu-let-7d-5p:10:31:144:h1:h1:0.375691	mmu-miR-1843-5p:13:34:159:h1:h1:0.375691	mmu-miR-1843b-5p:12:33:147:h1:h1:0.375691
2510039O18Rik	NM_029841	1768	CDS	Q	Q	0.439119	mmu-miR-122-5p:14:38:141:Q:Q:0.439119	mmu-miR-21-3p:6:31:142:Q:Q:0.439119
2510039O18Rik	NM_029841	1776	CDS	h1	h1	0.536693	mmu-miR-122-5p:6:30:141:h1:h1:0.536693
2510039O18Rik	NM_029841	1781	CDS	h48	h48	1.56744	mmu-miR-122-5p:1:25:141:h48:h48:1.56744
2510039O18Rik	NM_029841	1976	CDS	Q	Q	0.334567	mmu-miR-101a-3p:-11:10:159:Q:Q:0.334567	mmu-miR-101b-3p:-11:10:167:Q:Q:0.334567
2510039O18Rik	NM_029841	2180	3'	h1	h1	0.561676	mmu-let-7b-3p:21:43:149:h1:h1:0.561676	mmu-miR-148a-3p:-8:15:153:h1:h1:0.561676	mmu-miR-148b-3p:-8:15:146:h1:h1:0.561676	mmu-miR-328-3p:11:31:154:h1:h1:0.561676
2510039O18Rik	NM_029841	2243	3'	h48	h48	0.585372	mmu-miR-342-5p:13:37:148:h48:h48:0.585372
2510039O18Rik	NM_029841	2247	3'	h1	h1	0.773093	mmu-miR-26b-5p:-3:18:143:h1:h1:0.773093	mmu-miR-342-5p:9:33:148:h1:h1:0.773093
2510039O18Rik	NM_029841	2308	3'	h1	h1	0.536693	mmu-miR-145-3p:-14:6:144:h1:h1:0.536693
2510049J12Rik	NM_001101431	256	CDS	h1	h1	0.872261	mmu-miR-18a-5p:-8:16:143:h1:h1:0.872261
2610002M06Rik	NM_025921	532	CDS	h1	h1	1.93421	mmu-miR-33-3p:9:28:153:h1:h1:1.93421	mmu-miR-466k:21:42:140:h1:h1:1.93421
2610002M06Rik	NM_025921	787	3'	h36	h36	3.89722	mmu-miR-101a-5p:-14:11:152:h36:h36:3.89722
2610008E11Rik	NM_001004362	1000	CDS	Q	Q	0.583294	mmu-miR-23a-3p:15:35:143:Q:Q:0.583294
2610008E11Rik	NM_001004362	243	CDS	Q	Q	0.883715	mmu-miR-21-3p:17:38:146:Q:Q:0.883715	mmu-miR-455-3p:13:33:143:Q:Q:0.883715
2610019F03Rik	NM_173744	1161	3'	h1	h1	2.77728	mmu-miR-497-3p:-4:16:154:h1:h1:2.77728
2610019F03Rik	NM_173744	1906	3'	Q	Q	0.502222	mmu-miR-21-5p:6:27:140:Q:Q:0.502222
2610019F03Rik	NM_173744	736	3'	h36	h36	2.17078	mmu-miR-224-3p:-7:14:168:h36:h36:2.17078
2610019F03Rik	NM_173744	852	3'	Q	Q	0.429245	mmu-miR-194-2-3p:8:28:152:Q:Q:0.429245
2610027L16Rik	NM_026403	1941	CDS	h36	h36	0.42	mmu-miR-101a-3p:-10:10:154:h36:h36:0.42	mmu-miR-101b-3p:-9:10:158:h36:h36:0.42	mmu-miR-101c:-9:9:149:h36:h36:0.42
2610027L16Rik	NM_026403	2435	3'	h36	h36	0.420938	mmu-miR-145-3p:10:35:148:h36:h36:0.420938
2610027L16Rik	NM_026403	2464	3'	h36	h36	0.626079	mmu-miR-324-3p:16:35:140:h36:h36:0.626079	mmu-miR-5102:-2:23:142:h36:h36:0.626079
2610027L16Rik	NM_026403	2470	3'	h1	h1	0.465848	mmu-miR-324-3p:10:29:140:h1:h1:0.465848	mmu-miR-5102:-8:17:142:h1:h1:0.465848
2610027L16Rik	NM_026403	2528	3'	h36	h36	0.503938	mmu-miR-142-3p:-3:19:144:h36:h36:0.503938
2610027L16Rik	NM_026403	2609	3'	h1	h1	0.574625	mmu-miR-136-5p:14:34:143:h1:h1:0.574625
2610027L16Rik	NM_026403	2930	3'	h36	h36	0.492834	mmu-miR-221-3p:25:44:160:h36:h36:0.492834	mmu-miR-222-3p:18:44:155:h36:h36:0.492834
2610027L16Rik	NM_026403	2931	3'	h48	h48	0.349477	mmu-miR-221-3p:24:43:160:h48:h48:0.349477	mmu-miR-222-3p:17:43:155:h48:h48:0.349477
2610027L16Rik	NM_026403	2944	3'	h48	h48	0.479436	mmu-miR-221-3p:11:30:160:h48:h48:0.479436	mmu-miR-222-3p:4:30:155:h48:h48:0.479436	mmu-miR-320-3p:12:33:140:h48:h48:0.479436
2610027L16Rik	NM_026403	3357	3'	h1,h48	h48	2.26586	mmu-miR-194-2-3p:20:42:144:h1,h48:h48:2.26586	mmu-miR-449a-5p:18:44:140:h48:h48:2.26586	mmu-miR-704:-11:11:145:h48:h48:2.26586
2610028H24Rik	NM_029816	1171	3'	h48	h48	6.05576	mmu-miR-214-3p:18:38:155:h48:h48:6.05576	mmu-miR-466i-5p:-10:9:161:h48:h48:6.05576	mmu-miR-466k:-21:9:161:h48:h48:6.05576	mmu-miR-574-5p:-9:13:141:h48:h48:6.05576
2610028H24Rik	NM_029816	1543	3'	Q	Q	0.753668	mmu-miR-5113:12:35:148:Q:Q:0.753668
2610034B18Rik	NM_027420	1180	3'	h48	h48	0.623656	mmu-miR-671-5p:1:24:149:h48:h48:0.623656
2610034B18Rik	NM_027420	1460	3'	h36	h36	0.332095	mmu-miR-1935:13:34:140:h36:h36:0.332095
2610034B18Rik	NM_027420	1997	3'	Q	Q	0.444668	mmu-miR-26b-3p:-2:19:149:Q:Q:0.444668
2610039C10Rik	NM_025642	1124	3'	h1	h1	0.558584	mmu-let-7a-5p:-6:15:140:h1:h1:0.558584	mmu-let-7c-5p:-9:15:140:h1:h1:0.558584	mmu-let-7d-5p:-6:15:144:h1:h1:0.558584	mmu-let-7f-5p:-6:15:144:h1:h1:0.558584
2610039C10Rik	NM_025642	244	CDS	h48	h48	12.1435	mmu-miR-214-3p:12:33:140:h48:h48:12.1435
2610039C10Rik	NM_025642	382	CDS	h1,h36	h36	36.6932	mmu-miR-335-3p:6:27:147:h1:h36:36.6932	mmu-miR-451:11:32:146:h1,h36:h36:36.6932
2610039C10Rik	NM_025642	392	CDS	h48	h48	1.18875	mmu-miR-451:1:22:146:h48:h48:1.18875
2610039C10Rik	NM_025642	410	CDS	h48	h48	11.7135	mmu-let-7b-5p:21:42:140:h48:h48:11.7135	mmu-let-7g-5p:21:42:144:h48:h48:11.7135	mmu-let-7i-5p:21:42:144:h48:h48:11.7135	mmu-miR-143-5p:9:29:166:h48:h48:11.7135
2610039C10Rik	NM_025642	411	CDS	h36	h36	24.6803	mmu-let-7b-5p:20:41:140:h36:h36:24.6803	mmu-let-7g-5p:20:41:144:h36:h36:24.6803	mmu-let-7i-5p:20:41:144:h36:h36:24.6803	mmu-miR-143-5p:8:28:166:h36:h36:24.6803
2610039C10Rik	NM_025642	437	CDS	h36	h36	2.75369	mmu-let-7b-5p:-6:15:140:h36:h36:2.75369	mmu-let-7g-5p:-6:15:144:h36:h36:2.75369	mmu-let-7i-5p:-6:15:144:h36:h36:2.75369	mmu-miR-342-5p:24:44:147:h36:h36:2.75369
2610039C10Rik	NM_025642	451	CDS	Q,h1	h1	4.10344	mmu-let-7g-3p:-3:21:153:Q:h1:4.10344	mmu-miR-342-5p:10:30:147:h1:h1:4.10344	mmu-miR-3472:-8:14:148:Q:h1:4.10344
2610039C10Rik	NM_025642	452	CDS	h48	h48	0.329522	mmu-miR-342-5p:9:29:147:h48:h48:0.329522
2610039C10Rik	NM_025642	453	CDS	h48	h48	1.27573	mmu-miR-342-5p:8:28:147:h48:h48:1.27573
2610044O15Rik	NM_153780	638	3'	Q	Q	0.335226	mmu-miR-26b-3p:-12:9:155:Q:Q:0.335226
2610101N10Rik	NM_001114977	1455	CDS	Q	Q	0.371424	mmu-miR-328-3p:-12:11:142:Q:Q:0.371424
2610101N10Rik	NM_001114977	1537	CDS	Q	Q	0.455294	mmu-miR-100-3p:11:32:142:Q:Q:0.455294	mmu-miR-30a-5p:-2:16:152:Q:Q:0.455294	mmu-miR-30d-5p:-2:16:152:Q:Q:0.455294	mmu-miR-30e-5p:-9:16:159:Q:Q:0.455294
2610101N10Rik	NM_001114977	3687	3'	h36	h36	0.379239	mmu-miR-224-3p:18:39:163:h36:h36:0.379239
2610101N10Rik	NM_001114977	4076	3'	Q	Q	0.359443	mmu-miR-186-5p:-11:10:155:Q:Q:0.359443
2610101N10Rik	NM_001114977	6714	3'	h48	h48	0.421321	mmu-miR-190-3p:10:30:145:h48:h48:0.421321	mmu-miR-369-3p:-8:16:155:h48:h48:0.421321
2610101N10Rik	NM_001114977	6911	3'	h48	h48	0.534582	mmu-miR-34c-5p:6:28:141:h48:h48:0.534582
2610101N10Rik	NM_026476	1323	CDS	Q	Q	0.366311	mmu-miR-328-3p:-12:11:142:Q:Q:0.366311
2610101N10Rik	NM_026476	1405	CDS	Q	Q	0.449026	mmu-miR-100-3p:11:32:142:Q:Q:0.449026	mmu-miR-30a-5p:-2:16:152:Q:Q:0.449026	mmu-miR-30d-5p:-2:16:152:Q:Q:0.449026	mmu-miR-30e-5p:-9:16:159:Q:Q:0.449026
2610101N10Rik	NM_026476	3555	3'	h36	h36	0.375316	mmu-miR-224-3p:18:39:163:h36:h36:0.375316
2610101N10Rik	NM_026476	3944	3'	Q	Q	0.354494	mmu-miR-186-5p:-11:10:155:Q:Q:0.354494
2610101N10Rik	NM_026476	6582	3'	h48	h48	0.416964	mmu-miR-190-3p:10:30:145:h48:h48:0.416964	mmu-miR-369-3p:-8:16:155:h48:h48:0.416964
2610101N10Rik	NM_026476	6779	3'	h48	h48	0.529053	mmu-miR-34c-5p:6:28:141:h48:h48:0.529053
2610507B11Rik	NM_001002004	1079	CDS	h1	h1	0.677965	mmu-miR-143-5p:3:22:142:h1:h1:0.677965
2610507B11Rik	NM_001002004	1092	CDS	h36	h36	3.16465	mmu-miR-143-5p:-10:9:142:h36:h36:3.16465	mmu-miR-322-5p:13:34:156:h36:h36:3.16465
2610507B11Rik	NM_001002004	1096	CDS	h48	h48	0.59995	mmu-miR-141-5p:-8:19:165:h48:h48:0.59995	mmu-miR-322-5p:9:30:156:h48:h48:0.59995	mmu-miR-802-5p:10:31:144:h48:h48:0.59995
2610507B11Rik	NM_001002004	1141	CDS	h1	h1	0.739598	mmu-let-7b-5p:-5:16:143:h1:h1:0.739598	mmu-let-7c-5p:-5:16:143:h1:h1:0.739598	mmu-let-7g-5p:-6:16:144:h1:h1:0.739598	mmu-let-7i-5p:-6:16:144:h1:h1:0.739598	mmu-miR-23a-3p:14:38:147:h1:h1:0.739598	mmu-miR-23b-3p:14:38:142:h1:h1:0.739598
2610507B11Rik	NM_001002004	1827	CDS	h48	h48	0.357718	mmu-miR-185-5p:9:32:140:h48:h48:0.357718
2610507B11Rik	NM_001002004	1836	CDS	h36	h36	0.51371	mmu-miR-185-5p:0:23:140:h36:h36:0.51371	mmu-miR-29a-3p:18:38:147:h36:h36:0.51371
2610507B11Rik	NM_001002004	2144	CDS	h36	h36	0.504018	mmu-miR-27b-3p:18:43:141:h36:h36:0.504018	mmu-miR-328-3p:-15:7:141:h36:h36:0.504018
2610507B11Rik	NM_001002004	2183	CDS	h36,h48	h36	3.83344	mmu-miR-122-5p:17:41:156:h36,h48:h36:3.83344	mmu-miR-5117-5p:8:34:164:h48:h36:3.83344
2610507B11Rik	NM_001002004	2190	CDS	Q,h36,h48	h36	3.81266	mmu-miR-122-5p:10:34:156:Q,h36,h48:h36:3.81266	mmu-miR-378-3p:22:43:142:Q,h36,h48:h36:3.81266	mmu-miR-5117-5p:1:27:164:Q,h48:h36:3.81266
2610507B11Rik	NM_001002004	2196	CDS	h1,h48	h48	3.52912	mmu-miR-122-5p:4:28:156:h1,h48:h48:3.52912	mmu-miR-378-3p:16:37:142:h1,h48:h48:3.52912	mmu-miR-5117-5p:-5:21:164:h48:h48:3.52912
2610507B11Rik	NM_001002004	2240	CDS	h36	h36	0.536466	mmu-miR-5102:-17:7:159:h36:h36:0.536466
2610507B11Rik	NM_001002004	2380	CDS	h48	h48	0.874732	mmu-miR-34c-5p:6:29:140:h48:h48:0.874732
2610507B11Rik	NM_001002004	2433	CDS	h1	h1	0.350539	mmu-miR-28-5p:22:43:142:h1:h1:0.350539	mmu-miR-708-5p:21:43:143:h1:h1:0.350539
2610507B11Rik	NM_001002004	3052	CDS	h1	h1	0.793527	mmu-miR-26b-3p:-3:16:142:h1:h1:0.793527
2610507B11Rik	NM_001002004	3407	CDS	h36	h36	0.45699	mmu-miR-193-3p:0:22:142:h36:h36:0.45699	mmu-miR-193b-3p:0:22:144:h36:h36:0.45699
2610507B11Rik	NM_001002004	351	CDS	h1	h1	0.968815	mmu-miR-221-3p:-15:7:149:h1:h1:0.968815	mmu-miR-330-3p:-3:18:168:h1:h1:0.968815
2610507B11Rik	NM_001002004	3604	CDS	h36	h36	1.36655	mmu-miR-185-5p:-7:14:143:h36:h36:1.36655
2610507B11Rik	NM_001002004	3791	CDS	h48	h48	0.623478	mmu-miR-185-3p:11:37:141:h48:h48:0.623478
2610507B11Rik	NM_001002004	3804	CDS	h1	h1	0.52029	mmu-miR-185-3p:-2:24:141:h1:h1:0.52029
2610507B11Rik	NM_001002004	4048	CDS	h1	h1	0.801232	mmu-miR-142-3p:-16:7:144:h1:h1:0.801232	mmu-miR-143-5p:9:29:143:h1:h1:0.801232	mmu-miR-148a-3p:7:31:158:h1:h1:0.801232	mmu-miR-320-3p:-6:17:153:h1:h1:0.801232
2610507B11Rik	NM_001002004	4758	CDS	h1	h1	0.852198	mmu-miR-322-5p:12:35:140:h1:h1:0.852198
2610507B11Rik	NM_001002004	527	CDS	h1	h1	0.335131	mmu-let-7a-5p:4:23:146:h1:h1:0.335131	mmu-let-7b-5p:1:23:145:h1:h1:0.335131	mmu-let-7c-5p:3:23:147:h1:h1:0.335131	mmu-let-7d-5p:2:23:144:h1:h1:0.335131	mmu-let-7f-5p:4:23:146:h1:h1:0.335131	mmu-let-7g-5p:4:23:150:h1:h1:0.335131	mmu-let-7i-5p:1:23:149:h1:h1:0.335131	mmu-miR-541-5p:9:32:141:h1:h1:0.335131
2610507B11Rik	NM_001002004	6200	CDS	h1	h1	1.87211	mmu-miR-378b:21:40:142:h1:h1:1.87211
2610507B11Rik	NM_001002004	6252	CDS	Q	Q	0.335372	mmu-miR-22-3p:8:31:156:Q:Q:0.335372
2610507B11Rik	NM_001002004	6481	CDS	Q	Q	0.740613	mmu-miR-26b-3p:1:21:152:Q:Q:0.740613	mmu-miR-455-3p:10:30:146:Q:Q:0.740613
2610507B11Rik	NM_001002004	7160	3'	h36,h48	h36	0.459198	mmu-miR-21-5p:8:30:146:h36,h48:h36:0.459198
2610507B11Rik	NM_001002004	7180	3'	h48	h48	1.97024	mmu-miR-21-5p:-12:10:146:h48:h48:1.97024
2610507B11Rik	NM_001002004	746	CDS	h36	h36	0.445862	mmu-miR-122-5p:7:34:150:h36:h36:0.445862
2610507B11Rik	NM_001002004	778	CDS	h1	h1	1.14792	mmu-miR-185-5p:3:28:140:h1:h1:1.14792
2610528E23Rik	NM_025599	108	5'	h36	h36	1.8083	mmu-miR-5115:5:23:151:h36:h36:1.8083
2610528J11Rik	NM_025572	149	5'	h1,h36,h48	h1	2.21419	mmu-miR-125a-5p:20:43:145:h1,h36,h48:h1:2.21419	mmu-miR-142-3p:7:30:145:h1,h36,h48:h1:2.21419	mmu-miR-143-3p:20:39:143:h1,h48:h1:2.21419	mmu-miR-669f-5p:2:30:151:h48:h1:2.21419	mmu-miR-674-5p:22:43:140:h36,h48:h1:2.21419
2700050L05Rik	NM_178115	1425	CDS	h1	h1	0.469434	mmu-let-7a-5p:7:29:140:h1:h1:0.469434	mmu-let-7d-5p:7:29:144:h1:h1:0.469434	mmu-let-7f-5p:7:29:140:h1:h1:0.469434	mmu-miR-3082-5p:19:39:158:h1:h1:0.469434	mmu-miR-324-3p:-11:6:149:h1:h1:0.469434
2700050L05Rik	NM_178115	1960	CDS	h1	h1	0.474428	mmu-miR-1954:8:29:146:h1:h1:0.474428
2700050L05Rik	NM_178115	2105	CDS	Q	Q	0.815528	mmu-miR-3105-5p:-12:9:141:Q:Q:0.815528
2700050L05Rik	NM_178115	2381	CDS	h48	h48	0.383283	mmu-miR-338-3p:5:28:166:h48:h48:0.383283	mmu-miR-5102:15:36:140:h48:h48:0.383283
2700050L05Rik	NM_178115	3810	CDS	h36	h36	0.438746	mmu-miR-324-3p:20:42:152:h36:h36:0.438746
2700060E02Rik	NM_026528	392	CDS	Q	Q	0.522993	mmu-miR-16-1-3p:17:35:149:Q:Q:0.522993
2700060E02Rik	NM_026528	417	CDS	h36	h36	0.964596	mmu-miR-16-1-3p:-8:10:149:h36:h36:0.964596	mmu-miR-33-5p:9:30:143:h36:h36:0.964596
2700078E11Rik	NM_030197	1032	CDS	Q	Q	0.435738	mmu-miR-100-3p:-2:20:144:Q:Q:0.435738
2700078E11Rik	NM_030197	1144	CDS	h1,h48	h48	2.30726	mmu-miR-203-3p:-4:17:148:h1,h48:h48:2.30726
2700078E11Rik	NM_030197	1310	CDS	Q	Q	0.352299	mmu-miR-451:21:39:147:Q:Q:0.352299
2700078E11Rik	NM_030197	1326	CDS	h1	h1	0.324168	mmu-miR-451:5:23:147:h1:h1:0.324168	mmu-miR-5102:10:33:140:h1:h1:0.324168
2700078E11Rik	NM_030197	1440		h1	h1	2.72166	mmu-miR-451:-15:9:145:h1:h1:2.72166
2700078E11Rik	NM_030197	1975	3'	Q	Q	0.334828	mmu-miR-185-5p:-16:12:145:Q:Q:0.334828
2700078E11Rik	NM_030197	2445	3'	h1	h1	1.39797	mmu-miR-322-3p:-3:16:149:h1:h1:1.39797
2700078E11Rik	NM_030197	720	CDS	h48	h48	0.579253	mmu-miR-466k:-2:19:144:h48:h48:0.579253	mmu-miR-652-3p:21:42:151:h48:h48:0.579253
2700081O15Rik	NM_175381	1118	CDS	Q	Q	0.855835	mmu-miR-1935:16:39:145:Q:Q:0.855835	mmu-miR-214-3p:-16:7:150:Q:Q:0.855835	mmu-miR-497-5p:-15:9:141:Q:Q:0.855835
2700081O15Rik	NM_175381	1146	CDS	h48	h48	0.975236	mmu-miR-1935:-12:11:145:h48:h48:0.975236
2700081O15Rik	NM_175381	3096	3'	h48	h48	4.04723	mmu-miR-1196-5p:17:36:164:h48:h48:4.04723	mmu-miR-151-3p:-14:6:145:h48:h48:4.04723
2810004N23Rik	NM_025615	1168	3'	Q	Q	0.31985	mmu-miR-122-5p:9:30:140:Q:Q:0.31985
2810007J24Rik	NM_175250	638	CDS	h36	h36	0.776718	mmu-let-7a-5p:18:43:140:h36:h36:0.776718	mmu-let-7b-5p:23:43:143:h36:h36:0.776718	mmu-let-7c-5p:23:43:143:h36:h36:0.776718	mmu-let-7d-5p:18:43:144:h36:h36:0.776718	mmu-let-7f-5p:23:43:141:h36:h36:0.776718	mmu-let-7g-5p:18:43:148:h36:h36:0.776718
2810008M24Rik	NM_001048250	1217	3'	h1	h1	0.945563	mmu-miR-320-3p:-12:9:143:h1:h1:0.945563	mmu-miR-690:-12:9:141:h1:h1:0.945563
2810008M24Rik	NM_001048250	273	CDS	h36	h36	2.7573	mmu-miR-101a-3p:9:29:159:h36:h36:2.7573	mmu-miR-101b-3p:9:29:167:h36:h36:2.7573
2810008M24Rik	NM_001048250	279	CDS	h36	h36	1.3418	mmu-miR-101a-3p:3:23:159:h36:h36:1.3418	mmu-miR-101b-3p:3:23:167:h36:h36:1.3418
2810008M24Rik	NM_001048250	527	3'	h48	h48	1.07979	mmu-miR-503-3p:3:28:144:h48:h48:1.07979	mmu-miR-872-5p:13:38:145:h48:h48:1.07979
2810008M24Rik	NM_001048250	631	3'	h48	h48	0.356331	mmu-miR-23a-3p:4:21:150:h48:h48:0.356331	mmu-miR-23b-3p:4:21:150:h48:h48:0.356331
2810008M24Rik	NM_001048250	795	3'	h48	h48	0.36173	mmu-miR-145-5p:13:37:140:h48:h48:0.36173
2810008M24Rik	NM_001048250	797	3'	h1	h1	1.10933	mmu-miR-145-5p:11:35:140:h1:h1:1.10933
2810008M24Rik	NM_001048250	804	3'	h1,h36	h1	0.9384	mmu-miR-145-5p:4:28:140:h1,h36:h1:0.9384
2810008M24Rik	NM_001048250	806	3'	h48	h48	0.610081	mmu-miR-145-5p:2:26:140:h48:h48:0.610081	mmu-miR-532-5p:22:43:156:h48:h48:0.610081
2810008M24Rik	NM_001048250	811	3'	h48	h48	0.740869	mmu-miR-145-5p:-3:21:140:h48:h48:0.740869	mmu-miR-532-5p:17:38:156:h48:h48:0.740869
2810008M24Rik	NM_001048250	873	3'	h36	h36	0.65117	mmu-miR-122-5p:-4:17:148:h36:h36:0.65117	mmu-miR-203-3p:13:34:140:h36:h36:0.65117
2810021B07Rik	NM_025479	1981	3'	h1	h1	1.0494	mmu-miR-101b-3p:16:36:142:h1:h1:1.0494	mmu-miR-99a-3p:4:24:147:h1:h1:1.0494
2810021B07Rik	NM_025479	491	CDS	h48	h48	0.545426	mmu-miR-1955-3p:-6:14:158:h48:h48:0.545426
2810021J22Rik	NM_172403	1666	CDS	Q	Q	3.29179	mmu-miR-25-3p:18:38:147:Q:Q:3.29179
2810021J22Rik	NM_172403	285	CDS	Q	Q	0.877809	mmu-miR-125a-3p:-1:20:162:Q:Q:0.877809	mmu-miR-455-3p:-6:14:155:Q:Q:0.877809
2810021J22Rik	NM_172403	4071	3'	h36	h36	1.06781	mmu-let-7a-5p:13:35:140:h36:h36:1.06781	mmu-let-7b-5p:14:35:143:h36:h36:1.06781	mmu-let-7c-5p:14:35:143:h36:h36:1.06781	mmu-let-7d-5p:13:35:144:h36:h36:1.06781	mmu-let-7e-5p:13:35:144:h36:h36:1.06781	mmu-let-7f-5p:13:35:144:h36:h36:1.06781	mmu-let-7i-5p:12:35:141:h36:h36:1.06781	mmu-miR-1935:18:39:180:h36:h36:1.06781
2810030E01Rik	NM_028317	1664	CDS	Q	Q	2.2174	mmu-miR-136-5p:-13:7:147:Q:Q:2.2174
2810030E01Rik	NM_028317	1763	CDS	h48	h48	8.21622	mmu-miR-101a-3p:18:37:162:h48:h48:8.21622	mmu-miR-101b-3p:18:37:162:h48:h48:8.21622	mmu-miR-101c:19:36:157:h48:h48:8.21622	mmu-miR-122-5p:-1:20:144:h48:h48:8.21622	mmu-miR-574-5p:-3:19:161:h48:h48:8.21622
2810030E01Rik	NM_028317	1776	CDS	h36	h36	1.13804	mmu-miR-101a-3p:5:24:162:h36:h36:1.13804	mmu-miR-101a-5p:10:35:144:h36:h36:1.13804	mmu-miR-101b-3p:5:24:162:h36:h36:1.13804	mmu-miR-101c:6:23:157:h36:h36:1.13804	mmu-miR-122-5p:-14:7:144:h36:h36:1.13804	mmu-miR-223-3p:13:37:146:h36:h36:1.13804	mmu-miR-574-5p:-16:6:161:h36:h36:1.13804
2810046L04Rik	NM_173382	1132	CDS	h36	h36	2.19787	mmu-miR-23a-3p:-7:14:149:h36:h36:2.19787	mmu-miR-23b-3p:-9:14:153:h36:h36:2.19787	mmu-miR-27a-3p:-8:14:145:h36:h36:2.19787	mmu-miR-27b-3p:-8:14:141:h36:h36:2.19787
2810046L04Rik	NM_173382	1135	CDS	Q	Q	1.3283	mmu-miR-23a-3p:-10:11:149:Q:Q:1.3283	mmu-miR-23b-3p:-12:11:153:Q:Q:1.3283	mmu-miR-27a-3p:-11:11:145:Q:Q:1.3283	mmu-miR-27b-3p:-11:11:141:Q:Q:1.3283
2810046L04Rik	NM_173382	1144	CDS	h1	h1	0.787227	mmu-miR-122-5p:19:39:153:h1:h1:0.787227
2810046L04Rik	NM_173382	1154	CDS	Q	Q	0.412615	mmu-miR-122-5p:9:29:153:Q:Q:0.412615	mmu-miR-574-5p:5:28:142:Q:Q:0.412615
2810046L04Rik	NM_173382	1313	CDS	h1	h1	2.09105	mmu-miR-214-3p:-6:16:153:h1:h1:2.09105
2810046L04Rik	NM_173382	1912	CDS	Q	Q	0.315529	mmu-miR-185-5p:-1:29:142:Q:Q:0.315529	mmu-miR-455-3p:-16:10:149:Q:Q:0.315529
2810046L04Rik	NM_173382	2581	CDS	h1	h1	0.664223	mmu-miR-5109:8:30:145:h1:h1:0.664223
2810046L04Rik	NM_173382	2611	CDS	h1	h1	0.358057	mmu-miR-125a-3p:19:38:148:h1:h1:0.358057	mmu-miR-1843b-5p:4:26:146:h1:h1:0.358057	mmu-miR-3473d:-12:13:171:h1:h1:0.358057
2810046L04Rik	NM_173382	2927	CDS	Q	Q	0.558243	mmu-miR-22-3p:9:34:140:Q:Q:0.558243	mmu-miR-99a-5p:8:30:148:Q:Q:0.558243
2810046L04Rik	NM_173382	307	5'	h48	h48	0.348392	mmu-miR-16-1-3p:20:44:142:h48:h48:0.348392	mmu-miR-19a-3p:17:39:143:h48:h48:0.348392	mmu-miR-330-3p:0:21:144:h48:h48:0.348392	mmu-miR-503-3p:24:43:150:h48:h48:0.348392
2810046L04Rik	NM_173382	313	5'	h48	h48	71.3698	mmu-let-7a-5p:23:44:158:h48:h48:71.3698	mmu-let-7b-5p:23:44:152:h48:h48:71.3698	mmu-let-7c-5p:23:44:156:h48:h48:71.3698	mmu-let-7d-5p:23:44:162:h48:h48:71.3698	mmu-let-7e-5p:23:44:159:h48:h48:71.3698	mmu-let-7f-5p:23:44:162:h48:h48:71.3698	mmu-let-7g-5p:23:44:162:h48:h48:71.3698	mmu-let-7i-5p:21:44:161:h48:h48:71.3698	mmu-miR-16-1-3p:14:38:142:h48:h48:71.3698	mmu-miR-19a-3p:11:33:143:h48:h48:71.3698	mmu-miR-217-5p:6:27:145:h48:h48:71.3698	mmu-miR-330-3p:-6:15:144:h48:h48:71.3698	mmu-miR-503-3p:18:37:150:h48:h48:71.3698	mmu-miR-98-5p:21:44:154:h48:h48:71.3698
2810046L04Rik	NM_173382	332	5'	h36	h36	2.79885	mmu-let-7a-5p:4:25:158:h36:h36:2.79885	mmu-let-7b-5p:4:25:152:h36:h36:2.79885	mmu-let-7c-5p:4:25:156:h36:h36:2.79885	mmu-let-7d-5p:4:25:162:h36:h36:2.79885	mmu-let-7f-5p:4:25:162:h36:h36:2.79885	mmu-let-7g-5p:4:25:162:h36:h36:2.79885	mmu-let-7i-5p:2:25:161:h36:h36:2.79885	mmu-miR-151-5p:10:29:153:h36:h36:2.79885	mmu-miR-16-1-3p:-5:19:142:h36:h36:2.79885	mmu-miR-503-3p:-1:18:150:h36:h36:2.79885
2810046L04Rik	NM_173382	3711	3'	Q	Q	0.9906	mmu-miR-101a-3p:-3:18:143:Q:Q:0.9906
2810046L04Rik	NM_173382	3736	3'	h48	h48	1.81164	mmu-miR-145-3p:1:20:149:h48:h48:1.81164
2810046L04Rik	NM_173382	3740	3'	Q	Q	0.412615	mmu-miR-690:22:43:140:Q:Q:0.412615
2810046L04Rik	NM_173382	3752	3'	Q	Q	1.23825	mmu-miR-125b-2-3p:24:43:144:Q:Q:1.23825	mmu-miR-29a-3p:-12:19:154:Q:Q:1.23825	mmu-miR-690:10:31:140:Q:Q:1.23825
2810046L04Rik	NM_173382	3754	3'	h48	h48	0.510976	mmu-miR-125b-2-3p:22:41:144:h48:h48:0.510976	mmu-miR-690:8:29:140:h48:h48:0.510976
2810046L04Rik	NM_173382	3884	3'	h1	h1	0.738025	mmu-miR-200b-3p:-5:17:147:h1:h1:0.738025
2810046L04Rik	NM_173382	3928	3'	h48	h48	0.487749	mmu-miR-28-5p:6:27:146:h48:h48:0.487749	mmu-miR-28c:7:26:141:h48:h48:0.487749	mmu-miR-30a-5p:21:40:156:h48:h48:0.487749	mmu-miR-30d-5p:18:40:155:h48:h48:0.487749	mmu-miR-30e-5p:21:40:152:h48:h48:0.487749
2810046L04Rik	NM_173382	3938	3'	Q	Q	0.765464	mmu-miR-28-5p:-4:17:146:Q:Q:0.765464	mmu-miR-30a-5p:11:30:156:Q:Q:0.765464	mmu-miR-30d-5p:8:30:155:Q:Q:0.765464	mmu-miR-30e-5p:11:30:152:Q:Q:0.765464
2810046L04Rik	NM_173382	3946	3'	h48	h48	2.02068	mmu-miR-28-5p:-12:9:146:h48:h48:2.02068	mmu-miR-28c:-11:8:141:h48:h48:2.02068	mmu-miR-30a-5p:3:22:156:h48:h48:2.02068	mmu-miR-30d-5p:0:22:155:h48:h48:2.02068	mmu-miR-30e-5p:3:22:152:h48:h48:2.02068
2810046L04Rik	NM_173382	4096	3'	Q	Q	0.855518	mmu-miR-194-2-3p:1:24:141:Q:Q:0.855518	mmu-miR-199b-5p:5:25:163:Q:Q:0.855518
2810046L04Rik	NM_173382	4116	3'	Q	Q	0.825229	mmu-miR-23a-3p:10:30:140:Q:Q:0.825229	mmu-miR-23b-3p:10:30:140:Q:Q:0.825229	mmu-miR-5102:14:38:142:Q:Q:0.825229
2810046L04Rik	NM_173382	578	CDS	h48	h48	1.76519	mmu-miR-125a-3p:1:23:140:h48:h48:1.76519
2810046L04Rik	NM_173382	926	CDS	Q	Q	0.533972	mmu-miR-5113:0:27:160:Q:Q:0.533972
2810046L04Rik	NM_173382	941	CDS	Q	Q	0.558243	mmu-miR-5113:-15:12:160:Q:Q:0.558243
2810055F11Rik	NM_026038	647	CDS	Q	Q	0.814055	mmu-miR-181c-5p:14:36:140:Q:Q:0.814055	mmu-miR-1981-5p:-19:8:154:Q:Q:0.814055
2810405K02Rik	NM_025582	495	CDS	Q	Q	0.322044	mmu-miR-101a-3p:3:23:148:Q:Q:0.322044	mmu-miR-101b-3p:4:23:154:Q:Q:0.322044	mmu-miR-130a-3p:8:29:149:Q:Q:0.322044	mmu-miR-148a-3p:11:30:148:Q:Q:0.322044	mmu-miR-148b-3p:11:30:148:Q:Q:0.322044	mmu-miR-152-3p:12:30:143:Q:Q:0.322044	mmu-miR-17-5p:10:31:140:Q:Q:0.322044	mmu-miR-301a-3p:5:29:176:Q:Q:0.322044	mmu-miR-350-5p:10:30:151:Q:Q:0.322044	mmu-miR-5102:16:40:143:Q:Q:0.322044
2810405K02Rik	NM_025582	620	CDS	h36	h36	5.07402	mmu-miR-466k:9:33:141:h36:h36:5.07402
2810407C02Rik	NM_001040396	1872	3'	h48	h48	0.896404	mmu-miR-188-5p:-10:9:151:h48:h48:0.896404
2810407C02Rik	NM_001040396	2837	3'	h48	h48	2.77997	mmu-miR-324-3p:-3:18:154:h48:h48:2.77997
2810408M09Rik	NM_001007581	1281	3'	h36	h36	3.1094	mmu-miR-30d-3p:15:40:140:h36:h36:3.1094
2810408M09Rik	NM_001007581	1476	3'	h48	h48	4.79816	mmu-let-7a-5p:0:24:140:h48:h48:4.79816	mmu-let-7d-5p:0:24:144:h48:h48:4.79816	mmu-let-7i-5p:-3:24:140:h48:h48:4.79816	mmu-miR-214-3p:13:33:143:h48:h48:4.79816	mmu-miR-484:21:42:140:h48:h48:4.79816	mmu-miR-709:7:24:142:h48:h48:4.79816
2810408M09Rik	NM_001007581	565	CDS	h1	h1	1.09881	mmu-miR-1843-5p:5:25:145:h1:h1:1.09881	mmu-miR-1843b-5p:4:24:140:h1:h1:1.09881
2810408M09Rik	NM_001007581	810	3'	h36	h36	10.4915	mmu-miR-551b-3p:-7:13:149:h36:h36:10.4915
2810417H13Rik	NM_026515	2189	3'	h36	h36	0.526048	mmu-miR-1954:23:43:155:h36:h36:0.526048	mmu-miR-3082-5p:20:41:152:h36:h36:0.526048	mmu-miR-706:-11:7:165:h36:h36:0.526048
2810417H13Rik	NM_026515	2223	3'	h36	h36	1.66206	mmu-miR-1954:-11:9:155:h36:h36:1.66206	mmu-miR-3082-5p:-14:7:152:h36:h36:1.66206
2810417H13Rik	NM_026515	246	CDS	h48	h48	0.562471	mmu-miR-151-3p:1:20:144:h48:h48:0.562471
2810417H13Rik	NM_026515	865	3'	h1	h1	0.71251	mmu-miR-328-3p:-13:8:145:h1:h1:0.71251
2810422O20Rik	NM_027279	1051	CDS	Q	Q	0.354494	mmu-miR-24-1-5p:1:21:140:Q:Q:0.354494	mmu-miR-29a-5p:-10:12:156:Q:Q:0.354494
2810428I15Rik	NM_025577	185	CDS	h36	h36	0.364519	mmu-miR-17-5p:-10:15:141:h36:h36:0.364519	mmu-miR-20b-5p:-10:15:141:h36:h36:0.364519	mmu-miR-93-5p:-10:15:141:h36:h36:0.364519
2810428I15Rik	NM_025577	398	CDS	Q	Q	0.641639	mmu-miR-26b-3p:-6:15:158:Q:Q:0.641639	mmu-miR-30a-3p:18:42:141:Q:Q:0.641639	mmu-miR-30e-3p:18:42:141:Q:Q:0.641639
2810432D09Rik	NM_027278	139	CDS	h36	h36	0.879913	mmu-let-7a-5p:8:28:155:h36:h36:0.879913	mmu-let-7b-5p:4:28:157:h36:h36:0.879913	mmu-let-7c-5p:8:28:155:h36:h36:0.879913	mmu-let-7d-5p:8:28:159:h36:h36:0.879913	mmu-let-7e-5p:8:28:151:h36:h36:0.879913	mmu-let-7f-5p:0:28:150:h36:h36:0.879913	mmu-let-7g-5p:2:28:144:h36:h36:0.879913	mmu-let-7i-5p:2:28:156:h36:h36:0.879913	mmu-miR-98-5p:8:28:155:h36:h36:0.879913
2810432D09Rik	NM_027278	764	3'	h48	h48	0.358602	mmu-miR-125a-3p:9:29:142:h48:h48:0.358602	mmu-miR-3082-5p:-8:13:158:h48:h48:0.358602
2810432L12Rik	NM_025944	1131	CDS	h1	h1	5.43458	mmu-miR-107-3p:-18:7:149:h1:h1:5.43458	mmu-miR-15a-5p:-17:8:146:h1:h1:5.43458	mmu-miR-195-5p:-12:8:140:h1:h1:5.43458	mmu-miR-26b-5p:16:37:143:h1:h1:5.43458	mmu-miR-322-5p:-14:8:145:h1:h1:5.43458	mmu-miR-497-5p:-17:8:142:h1:h1:5.43458
2810453I06Rik	NM_026050	1504	3'	h1	h1	0.352016	mmu-miR-107-3p:-10:12:151:h1:h1:0.352016	mmu-miR-214-3p:10:31:147:h1:h1:0.352016
2810453I06Rik	NM_026050	914	CDS	h36	h36	6.63134	mmu-miR-345-3p:-4:17:140:h36:h36:6.63134
2810453I06Rik	NM_133703	1371	3'	h1	h1	0.348375	mmu-miR-107-3p:-10:12:151:h1:h1:0.348375	mmu-miR-214-3p:10:31:147:h1:h1:0.348375
2810453I06Rik	NM_133703	781	CDS	h36	h36	6.72391	mmu-miR-345-3p:-4:17:140:h36:h36:6.72391
2810474O19Rik	NM_026054	1370	CDS	h1	h1	17.378	mmu-miR-107-3p:-8:23:155:h1:h1:17.378	mmu-miR-15a-5p:5:24:140:h1:h1:17.378	mmu-miR-322-5p:2:24:144:h1:h1:17.378	mmu-miR-497-5p:3:24:141:h1:h1:17.378
2810474O19Rik	NM_026054	2284	CDS	Q	Q	0.684599	mmu-miR-125a-3p:15:35:141:Q:Q:0.684599	mmu-miR-674-5p:-8:19:142:Q:Q:0.684599
2810474O19Rik	NM_026054	2540	CDS	Q	Q	1.30346	mmu-miR-27a-3p:18:37:142:Q:Q:1.30346	mmu-miR-27b-3p:17:37:140:Q:Q:1.30346
2810474O19Rik	NM_026054	2565	CDS	Q	Q	0.81884	mmu-miR-27a-3p:-7:12:142:Q:Q:0.81884	mmu-miR-27b-3p:-8:12:140:Q:Q:0.81884
2810474O19Rik	NM_026054	2617	CDS	Q	Q	0.414363	mmu-miR-324-5p:-16:12:143:Q:Q:0.414363
2810474O19Rik	NM_026054	3168	CDS	h48	h48	2.13143	mmu-miR-126-5p:3:23:150:h48:h48:2.13143
2810474O19Rik	NM_026054	3735	CDS	h48	h48	0.873293	mmu-miR-136-5p:16:38:156:h48:h48:0.873293	mmu-miR-194-2-3p:5:29:142:h48:h48:0.873293	mmu-miR-30d-3p:10:32:164:h48:h48:0.873293	mmu-miR-532-5p:-3:17:153:h48:h48:0.873293
2810474O19Rik	NM_026054	4665	CDS	Q	Q	0.414363	mmu-miR-210-3p:23:44:148:Q:Q:0.414363	mmu-miR-503-3p:-3:18:153:Q:Q:0.414363
2810474O19Rik	NM_026054	5301	3'	h48	h48	2.60508	mmu-miR-30d-3p:-1:21:161:h48:h48:2.60508	mmu-miR-322-5p:14:37:140:h48:h48:2.60508
2900010M23Rik	NM_026063	218	CDS	h1	h1	0.628784	mmu-miR-99a-3p:17:37:142:h1:h1:0.628784
2900026A02Rik	NM_172884	1076	CDS	h1	h1	2.23035	mmu-miR-378b:4:23:142:h1:h1:2.23035
2900026A02Rik	NM_172884	1344	3'	h48	h48	0.505263	mmu-miR-1981-5p:-1:23:146:h48:h48:0.505263	mmu-miR-690:19:40:144:h48:h48:0.505263
2900026A02Rik	NM_172884	1349	3'	h1	h1	1.78174	mmu-miR-690:14:35:144:h1:h1:1.78174
2900026A02Rik	NM_172884	1374	3'	h1	h1	0.584881	mmu-miR-122-5p:21:41:142:h1:h1:0.584881	mmu-miR-690:-11:10:144:h1:h1:0.584881
2900026A02Rik	NM_172884	1378	3'	h48	h48	1.12027	mmu-miR-122-5p:17:37:142:h48:h48:1.12027	mmu-miR-574-5p:14:36:144:h48:h48:1.12027	mmu-miR-690:-15:6:144:h48:h48:1.12027
2900026A02Rik	NM_172884	1779	3'	Q	Q	0.327155	mmu-miR-1186:-8:12:143:Q:Q:0.327155	mmu-miR-324-3p:15:36:148:Q:Q:0.327155	mmu-miR-93-3p:-13:11:146:Q:Q:0.327155
2900026A02Rik	NM_172884	2087	3'	h1	h1	0.855868	mmu-miR-107-3p:10:34:145:h1:h1:0.855868	mmu-miR-497-5p:11:35:142:h1:h1:0.855868
2900026A02Rik	NM_172884	2107	3'	h1,h36	h36	8.45554	mmu-miR-107-3p:-10:14:145:h1,h36:h36:8.45554	mmu-miR-30d-3p:0:25:153:h36:h36:8.45554	mmu-miR-497-5p:-9:15:142:h1,h36:h36:8.45554
2900026A02Rik	NM_172884	2120	3'	Q,h48	h48	3.61771	mmu-miR-30a-3p:-13:12:154:Q:h48:3.61771	mmu-miR-30d-3p:-13:12:153:Q,h48:h48:3.61771	mmu-miR-30e-3p:-13:12:158:Q:h48:3.61771
2900026A02Rik	NM_172884	2137	3'	h48	h48	3.75248	mmu-miR-338-3p:11:30:151:h48:h48:3.75248
2900026A02Rik	NM_172884	2141	3'	h36	h36	10.5796	mmu-miR-338-3p:7:26:151:h36:h36:10.5796
2900026A02Rik	NM_172884	2149	3'	h48	h48	22.0642	mmu-miR-338-3p:-1:18:151:h48:h48:22.0642
2900026A02Rik	NM_172884	2152	3'	h36	h36	20.2054	mmu-miR-338-3p:-4:15:151:h36:h36:20.2054
2900026A02Rik	NM_172884	2162	3'	h1,h36,h48	h36	18.859	mmu-miR-1843-5p:15:35:151:h1,h36,h48:h36:18.859
2900026A02Rik	NM_172884	2174	3'	h1	h1	1.4507	mmu-miR-1843-5p:3:23:151:h1:h1:1.4507
2900026A02Rik	NM_172884	2375	3'	h36	h36	0.372324	mmu-miR-93-3p:-4:17:150:h36:h36:0.372324
2900026A02Rik	NM_172884	244	CDS	h1,h36	h36	2.40662	mmu-miR-141-3p:4:33:152:h1:h36:2.40662	mmu-miR-706:16:37:165:h1,h36:h36:2.40662
2900026A02Rik	NM_172884	2788	3'	h1	h1	0.336476	mmu-miR-140-5p:20:42:144:h1:h1:0.336476
2900026A02Rik	NM_172884	281	CDS	h48	h48	0.520271	mmu-miR-212-5p:-2:23:154:h48:h48:0.520271	mmu-miR-362-5p:3:25:160:h48:h48:0.520271
2900092E17Rik	NM_030240	1188	CDS	Q	Q	0.419111	mmu-miR-107-3p:-5:17:143:Q:Q:0.419111	mmu-miR-15a-5p:-6:18:149:Q:Q:0.419111	mmu-miR-322-5p:-6:18:157:Q:Q:0.419111	mmu-miR-497-5p:-6:18:153:Q:Q:0.419111	mmu-miR-709:8:26:140:Q:Q:0.419111
2900092E17Rik	NM_030240	1226	3'	h1,h36	h1	2.3405	mmu-miR-15a-5p:-8:13:140:h1,h36:h1:2.3405	mmu-miR-1981-5p:0:28:146:h36:h1:2.3405	mmu-miR-330-3p:-18:6:146:h1,h36:h1:2.3405
2900092E17Rik	NM_030240	608	CDS	h48	h48	1.23976	mmu-miR-5102:12:33:141:h48:h48:1.23976
3010026O09Rik	NM_026543	850	CDS	h36	h36	3.02689	mmu-miR-142-3p:7:29:141:h36:h36:3.02689	mmu-miR-145-5p:22:44:142:h36:h36:3.02689
3110001I22Rik	NM_025653	1185	CDS	h1	h1	4.54075	mmu-miR-107-3p:-12:10:157:h1:h1:4.54075	mmu-miR-15a-5p:-8:14:172:h1:h1:4.54075	mmu-miR-322-5p:-8:11:164:h1:h1:4.54075	mmu-miR-497-5p:-8:14:164:h1:h1:4.54075
3110002H16Rik	NM_029623	521	CDS	Q	Q	0.848547	mmu-miR-23a-3p:-5:15:145:Q:Q:0.848547	mmu-miR-23b-3p:-5:15:145:Q:Q:0.848547
3110003A17Rik	NM_028440	352	CDS	h48	h48	2.72739	mmu-miR-140-5p:16:39:140:h48:h48:2.72739
3110043O21Rik	NM_001081343	1598	CDS	Q,h1	Q	2.2709	mmu-miR-185-5p:9:30:142:Q,h1:Q:2.2709	mmu-miR-497-3p:-13:13:159:Q,h1:Q:2.2709
3110043O21Rik	NM_001081343	1662	3'	h48	h48	1.84981	mmu-miR-214-3p:12:33:147:h48:h48:1.84981
3110043O21Rik	NM_001081343	1717	3'	Q	Q	0.371602	mmu-miR-378-5p:9:30:143:Q:Q:0.371602	mmu-miR-500-3p:13:34:158:Q:Q:0.371602
3110043O21Rik	NM_001081343	1720	3'	h48	h48	3.13477	mmu-miR-378-5p:6:27:143:h48:h48:3.13477
3110043O21Rik	NM_001081343	1774	3'	Q	Q	0.489642	mmu-miR-30a-5p:11:35:148:Q:Q:0.489642	mmu-miR-30b-5p:9:35:151:Q:Q:0.489642	mmu-miR-30d-5p:11:35:152:Q:Q:0.489642	mmu-miR-30e-5p:10:35:153:Q:Q:0.489642
3110043O21Rik	NM_001081343	1854	3'	Q	Q	0.743204	mmu-miR-101a-5p:0:23:151:Q:Q:0.743204	mmu-miR-330-3p:20:43:144:Q:Q:0.743204
3110043O21Rik	NM_001081343	1923	3'	h48	h48	0.82625	mmu-miR-574-5p:4:27:143:h48:h48:0.82625
3110043O21Rik	NM_001081343	1973	3'	h1	h1	0.357712	mmu-miR-140-3p:20:40:150:h1:h1:0.357712
3110043O21Rik	NM_001081343	2661	3'	h36	h36	5.38267	mmu-let-7a-5p:17:39:148:h36:h36:5.38267	mmu-let-7b-5p:18:39:140:h36:h36:5.38267	mmu-let-7c-5p:17:39:144:h36:h36:5.38267	mmu-let-7d-5p:15:39:145:h36:h36:5.38267	mmu-let-7f-5p:17:39:152:h36:h36:5.38267	mmu-let-7g-5p:17:39:148:h36:h36:5.38267
3110043O21Rik	NM_001081343	2665	3'	h1	h1	4.03741	mmu-let-7a-5p:13:35:148:h1:h1:4.03741	mmu-let-7b-5p:14:35:140:h1:h1:4.03741	mmu-let-7c-5p:13:35:144:h1:h1:4.03741	mmu-let-7d-5p:11:35:145:h1:h1:4.03741	mmu-let-7e-5p:13:35:140:h1:h1:4.03741	mmu-let-7f-5p:13:35:152:h1:h1:4.03741	mmu-let-7g-5p:13:35:148:h1:h1:4.03741
3110043O21Rik	NM_001081343	2903	3'	h48	h48	2.50489	mmu-miR-29a-5p:5:26:146:h48:h48:2.50489	mmu-miR-466i-5p:21:38:156:h48:h48:2.50489	mmu-miR-466k:10:38:152:h48:h48:2.50489	mmu-miR-574-5p:15:40:145:h48:h48:2.50489
3110043O21Rik	NM_001081343	2937	3'	Q	Q	0.812019	mmu-miR-574-5p:-19:6:145:Q:Q:0.812019
3110043O21Rik	NM_001081343	507	CDS	h1	h1	0.370464	mmu-let-7a-5p:1:22:151:h1:h1:0.370464	mmu-let-7b-5p:-3:22:156:h1:h1:0.370464	mmu-let-7c-5p:-1:22:153:h1:h1:0.370464	mmu-let-7d-5p:0:22:152:h1:h1:0.370464	mmu-let-7f-5p:1:22:151:h1:h1:0.370464	mmu-let-7g-5p:0:22:156:h1:h1:0.370464	mmu-let-7i-5p:0:22:164:h1:h1:0.370464	mmu-miR-1839-5p:1:21:163:h1:h1:0.370464	mmu-miR-28-5p:-7:17:144:h1:h1:0.370464	mmu-miR-3470b:17:37:149:h1:h1:0.370464	mmu-miR-708-5p:-4:17:141:h1:h1:0.370464
3110056O03Rik	NM_175195	1508	CDS	h48	h48	3.39742	mmu-miR-5102:-5:21:146:h48:h48:3.39742
3110056O03Rik	NM_175195	1961	3'	Q,h48	h48	4.01169	mmu-miR-1196-5p:-13:9:157:h48:h48:4.01169	mmu-miR-330-3p:13:43:158:Q,h48:h48:4.01169	mmu-miR-342-5p:5:25:156:h48:h48:4.01169
3110056O03Rik	NM_175195	1965	3'	h36	h36	1.00519	mmu-miR-330-3p:9:39:158:h36:h36:1.00519	mmu-miR-342-5p:1:21:156:h36:h36:1.00519
3110056O03Rik	NM_175195	2013	3'	Q	Q	0.755196	mmu-miR-125a-3p:-7:14:149:Q:Q:0.755196
3110056O03Rik	NM_175195	2157	3'	Q	Q	0.520825	mmu-miR-106a-5p:20:41:140:Q:Q:0.520825	mmu-miR-17-5p:20:41:144:Q:Q:0.520825	mmu-miR-20a-5p:20:41:140:Q:Q:0.520825	mmu-miR-20b-5p:20:41:144:Q:Q:0.520825
3110056O03Rik	NM_175195	2376	3'	h48	h48	1.98197	mmu-miR-142-3p:-7:19:141:h48:h48:1.98197	mmu-miR-1935:-2:27:154:h48:h48:1.98197	mmu-miR-34c-5p:-1:20:152:h48:h48:1.98197	mmu-miR-671-5p:19:42:153:h48:h48:1.98197	mmu-miR-7b-5p:-13:9:167:h48:h48:1.98197
3110057O12Rik	NM_026622	1179	CDS	h1	h1	0.524048	mmu-miR-26b-5p:7:27:143:h1:h1:0.524048
3110057O12Rik	NM_026622	1446	CDS	h48	h48	5.28319	mmu-miR-876-5p:10:27:149:h48:h48:5.28319
3110057O12Rik	NM_026622	1921	3'	h48	h48	1.41135	mmu-miR-101a-3p:-4:17:162:h48:h48:1.41135	mmu-miR-101b-3p:-4:17:162:h48:h48:1.41135	mmu-miR-144-3p:-2:17:153:h48:h48:1.41135	mmu-miR-22-3p:16:36:145:h48:h48:1.41135
3110062M04Rik	NM_199145	2285	3'	h48	h48	0.334354	mmu-miR-140-5p:-8:21:140:h48:h48:0.334354	mmu-miR-93-3p:7:27:146:h48:h48:0.334354
3110062M04Rik	NM_199145	2587	3'	h48	h48	0.701327	mmu-miR-143-3p:18:38:155:h48:h48:0.701327	mmu-miR-145-3p:-19:6:152:h48:h48:0.701327	mmu-miR-5102:-16:7:141:h48:h48:0.701327	mmu-miR-5110:10:36:145:h48:h48:0.701327
3110082I17Rik	NM_028469	1265	3'	h48	h48	0.349602	mmu-miR-709:16:34:144:h48:h48:0.349602
3110082I17Rik	NM_028469	428	CDS	Q	Q	0.737818	mmu-miR-143-5p:1:25:141:Q:Q:0.737818	mmu-miR-214-3p:4:22:147:Q:Q:0.737818	mmu-miR-28-5p:-1:18:141:Q:Q:0.737818	mmu-miR-322-5p:1:24:140:Q:Q:0.737818	mmu-miR-511-3p:6:27:152:Q:Q:0.737818
3110082I17Rik	NM_028469	446	CDS	h48	h48	0.675897	mmu-miR-143-5p:-17:7:141:h48:h48:0.675897	mmu-miR-17-5p:20:43:158:h48:h48:0.675897	mmu-miR-20a-5p:25:43:162:h48:h48:0.675897	mmu-miR-20b-5p:25:43:166:h48:h48:0.675897	mmu-miR-322-5p:-17:6:140:h48:h48:0.675897	mmu-miR-466m-5p:-17:9:141:h48:h48:0.675897	mmu-miR-511-3p:-12:9:152:h48:h48:0.675897	mmu-miR-93-5p:25:43:156:h48:h48:0.675897
3110082I17Rik	NM_028469	453	CDS	h1	h1	5.89584	mmu-miR-17-5p:13:36:158:h1:h1:5.89584	mmu-miR-20a-5p:18:36:162:h1:h1:5.89584	mmu-miR-20b-5p:18:36:166:h1:h1:5.89584	mmu-miR-93-5p:18:36:156:h1:h1:5.89584
3230401D17Rik	NM_025699	1274	3'	Q	Q	0.611534	mmu-miR-221-3p:8:30:149:Q:Q:0.611534
3230401D17Rik	NM_025699	395	CDS	h48	h48	0.33184	mmu-miR-320-3p:6:29:145:h48:h48:0.33184	mmu-miR-342-5p:-8:11:146:h48:h48:0.33184
3230401D17Rik	NM_025699	497	CDS	Q	Q	0.319061	mmu-let-7g-5p:-2:18:141:Q:Q:0.319061	mmu-let-7i-5p:-3:18:147:Q:Q:0.319061
3230401D17Rik	NM_025699	531	CDS	Q	Q	0.401302	mmu-miR-21-5p:7:31:140:Q:Q:0.401302
3230401D17Rik	NM_025699	758	CDS	h36	h36	8.25977	mmu-miR-1954:-11:10:150:h36:h36:8.25977
3230401D17Rik	NM_025699	794	CDS	h48	h48	1.82304	mmu-miR-125a-3p:-14:11:144:h48:h48:1.82304	mmu-miR-143-5p:13:34:152:h48:h48:1.82304	mmu-miR-466m-5p:15:36:160:h48:h48:1.82304
3230401D17Rik	NM_025699	800	CDS	Q	Q	0.630617	mmu-miR-143-5p:7:28:152:Q:Q:0.630617
3230401D17Rik	NM_025699	874	CDS	h48	h48	0.591257	mmu-miR-376c-3p:-12:10:145:h48:h48:0.591257
3300002I08Rik	NM_027017	264	CDS	Q	Q	1.00928	mmu-miR-23a-3p:-12:10:145:Q:Q:1.00928	mmu-miR-23b-3p:-12:10:144:Q:Q:1.00928
4632411B12Rik	NM_172652	1760	CDS	h1	h1	0.679095	mmu-miR-1843b-5p:0:21:147:h1:h1:0.679095	mmu-miR-872-5p:-4:18:141:h1:h1:0.679095
4632411B12Rik	NM_172652	2524	CDS	h1	h1	0.472137	mmu-miR-192-3p:10:42:143:h1:h1:0.472137
4632411B12Rik	NM_172652	2707	CDS	h1	h1	1.85152	mmu-miR-23a-5p:-14:6:144:h1:h1:1.85152	mmu-miR-28-3p:10:30:163:h1:h1:1.85152
4632411B12Rik	NM_172652	3489	3'	h48	h48	0.41301	mmu-miR-1935:-11:11:145:h48:h48:0.41301	mmu-miR-1981-5p:-10:15:140:h48:h48:0.41301
4632411B12Rik	NM_172652	3917	3'	h36	h36	2.13262	mmu-miR-532-5p:-14:9:156:h36:h36:2.13262
4632415K11Rik	NM_028883	1098	CDS	h1	h1	2.05877	mmu-miR-140-5p:-14:10:152:h1:h1:2.05877	mmu-miR-26b-5p:-1:22:148:h1:h1:2.05877
4632415K11Rik	NM_028883	171	CDS	h36	h36	0.856185	mmu-miR-28-3p:-17:12:143:h36:h36:0.856185
4632415K11Rik	NM_028883	2131	3'	h36	h36	2.34014	mmu-miR-107-3p:-3:18:146:h36:h36:2.34014	mmu-miR-15a-5p:-3:19:172:h36:h36:2.34014	mmu-miR-322-5p:-3:19:148:h36:h36:2.34014	mmu-miR-497-5p:-3:19:160:h36:h36:2.34014
4632415K11Rik	NM_028883	2233	3'	h36	h36	4.8103	mmu-miR-144-5p:1:23:142:h36:h36:4.8103
4632415K11Rik	NM_028883	807	CDS	Q,h48	h48	0.913481	mmu-let-7a-5p:10:30:155:Q,h48:h48:0.913481	mmu-let-7b-5p:10:30:147:Q,h48:h48:0.913481	mmu-let-7c-5p:10:30:151:Q,h48:h48:0.913481	mmu-let-7d-5p:10:30:155:Q,h48:h48:0.913481	mmu-let-7e-5p:10:30:155:h48:h48:0.913481	mmu-let-7f-5p:10:30:155:Q,h48:h48:0.913481	mmu-let-7g-5p:10:30:151:Q,h48:h48:0.913481	mmu-let-7i-5p:9:30:140:Q,h48:h48:0.913481	mmu-miR-1839-5p:6:29:156:h48:h48:0.913481
4632428N05Rik	NM_028732	1136	3'	h36,h48	h36	15.9488	mmu-miR-20a-5p:-8:20:141:h36,h48:h36:15.9488	mmu-miR-20b-5p:-8:20:145:h36:h36:15.9488	mmu-miR-362-5p:-12:9:154:h36,h48:h36:15.9488	mmu-miR-378-5p:-13:7:155:h36,h48:h36:15.9488	mmu-miR-93-5p:-8:20:145:h36:h36:15.9488
4632428N05Rik	NM_028732	1139	3'	Q	Q	0.630865	mmu-miR-20a-5p:-11:17:141:Q:Q:0.630865	mmu-miR-20b-5p:-11:17:145:Q:Q:0.630865	mmu-miR-350-5p:-3:16:149:Q:Q:0.630865	mmu-miR-362-5p:-15:6:154:Q:Q:0.630865	mmu-miR-93-5p:-11:17:145:Q:Q:0.630865
4632428N05Rik	NM_028732	1615	3'	h1	h1	2.83505	mmu-miR-93-3p:-1:19:162:h1:h1:2.83505
4632428N05Rik	NM_028732	1928	3'	Q	Q	0.365735	mmu-miR-203-3p:10:32:148:Q:Q:0.365735
4632428N05Rik	NM_028732	3176	3'	Q	Q	1.09721	mmu-miR-15a-5p:8:30:153:Q:Q:1.09721	mmu-miR-15b-5p:8:30:153:Q:Q:1.09721	mmu-miR-322-5p:-5:27:146:Q:Q:1.09721	mmu-miR-497-5p:8:30:161:Q:Q:1.09721
4632428N05Rik	NM_028732	318	CDS	h36	h36	16.6036	mmu-miR-125a-3p:-17:16:155:h36:h36:16.6036
4632428N05Rik	NM_028732	44	5'	h1	h1	0.908988	mmu-miR-5105:15:39:142:h1:h1:0.908988
4632428N05Rik	NM_028732	507	CDS	h36	h36	0.616029	mmu-miR-28-5p:8:32:140:h36:h36:0.616029	mmu-miR-5102:-17:11:156:h36:h36:0.616029	mmu-miR-708-5p:12:32:144:h36:h36:0.616029
4632434I11Rik	NM_001080995	3305	3'	h36	h36	2.65111	mmu-miR-144-3p:9:33:142:h36:h36:2.65111	mmu-miR-185-5p:2:23:143:h36:h36:2.65111	mmu-miR-27a-3p:15:35:141:h36:h36:2.65111	mmu-miR-27b-3p:21:35:143:h36:h36:2.65111
4732418C07Rik	NM_172698	1388	CDS	h1	h1	0.699666	mmu-miR-101a-3p:3:21:162:h1:h1:0.699666	mmu-miR-101b-3p:0:21:158:h1:h1:0.699666	mmu-miR-101c:4:20:157:h1:h1:0.699666	mmu-miR-144-3p:2:21:141:h1:h1:0.699666	mmu-miR-503-3p:0:19:148:h1:h1:0.699666
4732418C07Rik	NM_172698	2245	3'	h48	h48	2.37577	mmu-miR-704:12:43:145:h48:h48:2.37577
4732418C07Rik	NM_172698	2734	3'	h48	h48	0.899563	mmu-miR-709:25:41:141:h48:h48:0.899563
4732418C07Rik	NM_172698	515	5'	h48	h48	2.05834	mmu-miR-181c-5p:-4:18:144:h48:h48:2.05834	mmu-miR-22-3p:13:38:163:h48:h48:2.05834	mmu-miR-351-5p:17:43:144:h48:h48:2.05834
4732418C07Rik	NM_172698	772	CDS	Q	Q	0.404633	mmu-miR-107-3p:-3:20:155:Q:Q:0.404633
4732471D19Rik	NM_176987	1025	CDS	Q	Q	1.56566	mmu-miR-19b-1-5p:-2:23:153:Q:Q:1.56566	mmu-miR-669c-5p:-12:17:153:Q:Q:1.56566
4732471D19Rik	NM_176987	1723	CDS	h48	h48	2.14868	mmu-miR-23a-3p:16:37:141:h48:h48:2.14868	mmu-miR-23b-3p:16:37:141:h48:h48:2.14868	mmu-miR-338-3p:-5:22:146:h48:h48:2.14868	mmu-miR-5102:5:31:142:h48:h48:2.14868
4732471D19Rik	NM_176987	4662	3'	h1	h1	0.808197	mmu-miR-30a-5p:-8:13:154:h1:h1:0.808197	mmu-miR-30b-5p:-8:13:161:h1:h1:0.808197	mmu-miR-30d-5p:-8:13:150:h1:h1:0.808197	mmu-miR-30e-5p:-8:13:154:h1:h1:0.808197
4732471D19Rik	NM_176987	4669	3'	Q	Q	0.4075	mmu-miR-30a-5p:-15:6:154:Q:Q:0.4075	mmu-miR-30d-5p:-15:6:150:Q:Q:0.4075	mmu-miR-30e-5p:-15:6:154:Q:Q:0.4075
4732471D19Rik	NM_176987	947	CDS	Q	Q	0.493289	mmu-let-7a-5p:15:39:156:Q:Q:0.493289	mmu-let-7b-5p:15:39:156:Q:Q:0.493289	mmu-let-7c-5p:15:39:156:Q:Q:0.493289	mmu-let-7d-5p:15:39:148:Q:Q:0.493289	mmu-let-7f-5p:15:39:160:Q:Q:0.493289	mmu-let-7g-5p:15:39:148:Q:Q:0.493289	mmu-let-7i-5p:15:39:152:Q:Q:0.493289
4831426I19Rik	NM_001042699	1486	CDS	h48	h48	0.819274	mmu-miR-30d-3p:-11:8:140:h48:h48:0.819274
4831426I19Rik	NM_001042699	225	5'	h36	h36	1.18196	mmu-miR-3473c:-8:13:173:h36:h36:1.18196
4831426I19Rik	NM_001042699	2261	CDS	Q	Q	0.744532	mmu-miR-1187:18:41:141:Q:Q:0.744532
4831426I19Rik	NM_001042699	2300	CDS	h1	h1	0.695817	mmu-miR-107-3p:18:42:145:h1:h1:0.695817
4831426I19Rik	NM_001042699	2807	CDS	h36	h36	3.15486	mmu-miR-5102:20:44:153:h36:h36:3.15486
4831426I19Rik	NM_001042699	3201	CDS	h1	h1	0.347908	mmu-miR-194-2-3p:7:28:146:h1:h1:0.347908
4831426I19Rik	NM_001042699	3215	CDS	Q	Q	1.00731	mmu-miR-194-2-3p:-7:14:146:Q:Q:1.00731
4831426I19Rik	NM_001042699	3334	3'	Q	Q	0.919716	mmu-miR-107-3p:6:31:164:Q:Q:0.919716	mmu-miR-15a-5p:2:32:148:Q:Q:0.919716	mmu-miR-15b-5p:13:32:148:Q:Q:0.919716	mmu-miR-322-5p:13:32:143:Q:Q:0.919716	mmu-miR-3472:14:42:149:Q:Q:0.919716	mmu-miR-497-5p:13:32:144:Q:Q:0.919716
4831426I19Rik	NM_001042699	3360	3'	h48	h48	4.28191	mmu-miR-101a-3p:10:36:147:h48:h48:4.28191	mmu-miR-101b-3p:15:36:148:h48:h48:4.28191	mmu-miR-144-3p:16:36:142:h48:h48:4.28191	mmu-miR-15a-5p:-24:6:148:h48:h48:4.28191	mmu-miR-322-5p:-13:6:143:h48:h48:4.28191	mmu-miR-497-5p:-13:6:144:h48:h48:4.28191
4831426I19Rik	NM_001042699	3377	3'	Q,h36	h36	27.2925	mmu-miR-101a-3p:-7:19:147:Q,h36:h36:27.2925	mmu-miR-101b-3p:-2:19:148:Q,h36:h36:27.2925	mmu-miR-144-3p:-1:19:142:Q,h36:h36:27.2925
4831426I19Rik	NM_001042699	3502	3'	h48	h48	8.8363	mmu-miR-706:-11:12:157:h48:h48:8.8363
4831426I19Rik	NM_001042699	3612	3'	Q	Q	0.744532	mmu-miR-497-5p:-1:18:141:Q:Q:0.744532
4831426I19Rik	NM_001042699	4027	3'	Q	Q	1.62045	mmu-miR-125b-2-3p:-3:18:143:Q:Q:1.62045
4831426I19Rik	NM_001042699	4493	3'	h48	h48	0.467117	mmu-miR-122-5p:2:19:150:h48:h48:0.467117
4831426I19Rik	NM_001042699	4494	3'	Q	Q	2.62776	mmu-miR-122-5p:1:18:150:Q:Q:2.62776	mmu-miR-331-5p:-10:11:140:Q:Q:2.62776	mmu-miR-574-5p:9:44:147:Q:Q:2.62776
4831426I19Rik	NM_001042699	4495	3'	h36	h36	15.8038	mmu-miR-122-5p:0:17:150:h36:h36:15.8038	mmu-miR-122-5p:24:44:151:h36:h36:15.8038	mmu-miR-574-5p:8:43:147:h36:h36:15.8038
4831426I19Rik	NM_001042699	4497	3'	h1	h1	1.49885	mmu-miR-122-5p:-2:15:150:h1:h1:1.49885	mmu-miR-122-5p:22:42:151:h1:h1:1.49885
4831426I19Rik	NM_001042699	4520	3'	Q,h48	h48	37.4472	mmu-miR-122-5p:-1:19:151:Q,h48:h48:37.4472	mmu-miR-5113:2:23:144:Q:h48:37.4472	mmu-miR-574-5p:-17:18:147:Q,h48:h48:37.4472
4831426I19Rik	NM_001042699	4679	3'	h36	h36	0.7666	mmu-miR-22-3p:10:31:147:h36:h36:0.7666	mmu-miR-320-3p:11:33:156:h36:h36:0.7666
4831426I19Rik	NM_001042699	4700	3'	Q	Q	0.525552	mmu-miR-22-3p:-11:10:147:Q:Q:0.525552	mmu-miR-320-3p:-10:12:156:Q:Q:0.525552
4831426I19Rik	NM_001042699	4741	3'	Q	Q	0.802663	mmu-miR-125a-5p:9:33:142:Q:Q:0.802663
4831426I19Rik	NM_001042699	634	CDS	h1	h1	11.3629	mmu-miR-214-3p:-5:20:156:h1:h1:11.3629
4831426I19Rik	NM_001042699	748	CDS	h1	h1	0.486115	mmu-miR-143-5p:11:29:141:h1:h1:0.486115	mmu-miR-15a-5p:1:25:152:h1:h1:0.486115	mmu-miR-322-5p:1:25:148:h1:h1:0.486115	mmu-miR-497-5p:6:25:162:h1:h1:0.486115
4831426I19Rik	NM_001042699	865	CDS	h1	h1	0.364586	mmu-miR-5102:-6:14:154:h1:h1:0.364586
4831426I19Rik	NM_172500	1133	CDS	h48	h48	0.802413	mmu-miR-30d-3p:-11:8:140:h48:h48:0.802413
4831426I19Rik	NM_172500	1908	CDS	Q	Q	0.72921	mmu-miR-1187:18:41:141:Q:Q:0.72921
4831426I19Rik	NM_172500	1947	CDS	h1	h1	0.67679	mmu-miR-107-3p:18:42:145:h1:h1:0.67679
4831426I19Rik	NM_172500	2454	CDS	h36	h36	3.20544	mmu-miR-5102:20:44:153:h36:h36:3.20544
4831426I19Rik	NM_172500	281	CDS	h1	h1	11.0719	mmu-miR-214-3p:-5:20:156:h1:h1:11.0719
4831426I19Rik	NM_172500	2848	CDS	h1	h1	0.338395	mmu-miR-194-2-3p:7:28:146:h1:h1:0.338395
4831426I19Rik	NM_172500	2862	CDS	Q	Q	0.986578	mmu-miR-194-2-3p:-7:14:146:Q:Q:0.986578
4831426I19Rik	NM_172500	2981	3'	Q	Q	0.900788	mmu-miR-107-3p:6:31:164:Q:Q:0.900788	mmu-miR-15a-5p:2:32:148:Q:Q:0.900788	mmu-miR-15b-5p:13:32:148:Q:Q:0.900788	mmu-miR-322-5p:13:32:143:Q:Q:0.900788	mmu-miR-3472:14:42:149:Q:Q:0.900788	mmu-miR-497-5p:13:32:144:Q:Q:0.900788
4831426I19Rik	NM_172500	3007	3'	h48	h48	4.19379	mmu-miR-101a-3p:10:36:147:h48:h48:4.19379	mmu-miR-101b-3p:15:36:148:h48:h48:4.19379	mmu-miR-144-3p:16:36:142:h48:h48:4.19379	mmu-miR-15a-5p:-24:6:148:h48:h48:4.19379	mmu-miR-322-5p:-13:6:143:h48:h48:4.19379	mmu-miR-497-5p:-13:6:144:h48:h48:4.19379
4831426I19Rik	NM_172500	3024	3'	Q,h36	h36	26.7308	mmu-miR-101a-3p:-7:19:147:Q,h36:h36:26.7308	mmu-miR-101b-3p:-2:19:148:Q,h36:h36:26.7308	mmu-miR-144-3p:-1:19:142:Q,h36:h36:26.7308
4831426I19Rik	NM_172500	3149	3'	h48	h48	8.73071	mmu-miR-706:-11:12:157:h48:h48:8.73071
4831426I19Rik	NM_172500	3259	3'	Q	Q	0.72921	mmu-miR-497-5p:-1:18:141:Q:Q:0.72921
4831426I19Rik	NM_172500	3674	3'	Q	Q	1.5871	mmu-miR-125b-2-3p:-3:18:143:Q:Q:1.5871
4831426I19Rik	NM_172500	395	CDS	h1	h1	0.472822	mmu-miR-143-5p:11:29:141:h1:h1:0.472822	mmu-miR-15a-5p:1:25:152:h1:h1:0.472822	mmu-miR-322-5p:1:25:148:h1:h1:0.472822	mmu-miR-497-5p:6:25:162:h1:h1:0.472822
4831426I19Rik	NM_172500	4140	3'	h48	h48	0.457504	mmu-miR-122-5p:2:19:150:h48:h48:0.457504
4831426I19Rik	NM_172500	4141	3'	Q	Q	2.57368	mmu-miR-122-5p:1:18:150:Q:Q:2.57368	mmu-miR-331-5p:-10:11:140:Q:Q:2.57368	mmu-miR-574-5p:9:44:147:Q:Q:2.57368
4831426I19Rik	NM_172500	4142	3'	h36	h36	15.4785	mmu-miR-122-5p:0:17:150:h36:h36:15.4785	mmu-miR-122-5p:24:44:151:h36:h36:15.4785	mmu-miR-574-5p:8:43:147:h36:h36:15.4785
4831426I19Rik	NM_172500	4144	3'	h1	h1	1.43817	mmu-miR-122-5p:-2:15:150:h1:h1:1.43817	mmu-miR-122-5p:22:42:151:h1:h1:1.43817
4831426I19Rik	NM_172500	4167	3'	Q,h48	h48	36.6766	mmu-miR-122-5p:-1:19:151:Q,h48:h48:36.6766	mmu-miR-5113:2:23:144:Q:h48:36.6766	mmu-miR-574-5p:-17:18:147:Q,h48:h48:36.6766
4831426I19Rik	NM_172500	4326	3'	h36	h36	0.750824	mmu-miR-22-3p:10:31:147:h36:h36:0.750824	mmu-miR-320-3p:11:33:156:h36:h36:0.750824
4831426I19Rik	NM_172500	4347	3'	Q	Q	0.514736	mmu-miR-22-3p:-11:10:147:Q:Q:0.514736	mmu-miR-320-3p:-10:12:156:Q:Q:0.514736
4831426I19Rik	NM_172500	4388	3'	Q	Q	0.786145	mmu-miR-125a-5p:9:33:142:Q:Q:0.786145
4831426I19Rik	NM_172500	512	CDS	h1	h1	0.354616	mmu-miR-5102:-6:14:154:h1:h1:0.354616
4833420G17Rik	NM_001113550	1155	CDS	h1	h1	1.17738	mmu-miR-1187:-6:16:140:h1:h1:1.17738
4833420G17Rik	NM_001113550	478	CDS	h48	h48	3.89816	mmu-miR-148a-3p:16:40:140:h48:h48:3.89816	mmu-miR-15b-3p:3:25:148:h48:h48:3.89816	mmu-miR-191-5p:2:29:141:h48:h48:3.89816
4833420G17Rik	NM_026127	1218	CDS	h1	h1	1.17919	mmu-miR-1187:-6:16:140:h1:h1:1.17919
4833420G17Rik	NM_026127	381	5'	h48	h48	0.976085	mmu-miR-214-5p:9:31:145:h48:h48:0.976085
4833420G17Rik	NM_026127	541	CDS	h48	h48	3.99389	mmu-miR-148a-3p:16:40:140:h48:h48:3.99389	mmu-miR-15b-3p:3:25:148:h48:h48:3.99389	mmu-miR-191-5p:2:29:141:h48:h48:3.99389
4833422F24Rik	NM_029021	738	CDS	h1	h1	2.28593	mmu-miR-214-3p:8:29:162:h1:h1:2.28593
4833427G06Rik	NM_177702	628	3'	Q	Q	5.40711	mmu-miR-144-5p:-3:23:146:Q:Q:5.40711
4833439L19Rik	NM_133797	1218	CDS	h48	h48	0.392387	mmu-miR-140-5p:-22:6:150:h48:h48:0.392387	mmu-miR-181c-5p:18:42:144:h48:h48:0.392387
4833439L19Rik	NM_133797	1293	3'	h1	h1	0.437113	mmu-miR-125b-2-3p:11:32:147:h1:h1:0.437113	mmu-miR-5109:-9:13:146:h1:h1:0.437113
4833439L19Rik	NM_133797	2030	3'	h48	h48	0.629347	mmu-miR-451:4:25:143:h48:h48:0.629347
4833439L19Rik	NM_133797	2203	3'	h36	h36	0.859257	mmu-miR-1954:-13:7:155:h36:h36:0.859257	mmu-miR-340-5p:-14:6:142:h36:h36:0.859257
4833439L19Rik	NM_133797	532	CDS	h1,h36,h48	h1	0.897946	mmu-miR-15b-3p:-15:16:140:h48:h1:0.897946	mmu-miR-23a-5p:-13:8:140:h1:h1:0.897946	mmu-miR-31-5p:20:42:140:h1,h36,h48:h1:0.897946	mmu-miR-345-3p:11:33:140:h36:h1:0.897946	mmu-miR-351-3p:11:42:151:h48:h1:0.897946
4833439L19Rik	NM_133797	537	CDS	Q	Q	0.704488	mmu-miR-31-5p:15:37:140:Q:Q:0.704488	mmu-miR-345-3p:6:28:140:Q:Q:0.704488
4833439L19Rik	NM_133797	731	CDS	h36	h36	0.559171	mmu-miR-30d-3p:4:23:140:h36:h36:0.559171	mmu-miR-338-3p:9:31:156:h36:h36:0.559171
4833439L19Rik	NM_133797	824	CDS	h1,h36	h36	1.02563	mmu-miR-3470b:4:24:151:h1,h36:h36:1.02563	mmu-miR-3473c:8:29:143:h1,h36:h36:1.02563
4833442J19Rik	NM_177101	551	CDS	h1	h1	2.09334	mmu-miR-193-3p:12:34:141:h1:h1:2.09334
4921509C19Rik	NM_198655	1503	CDS	h36	h36	0.668333	mmu-miR-122-5p:-3:16:140:h36:h36:0.668333	mmu-miR-3473c:17:38:145:h36:h36:0.668333
4921513D23Rik	NM_001081154	1041	CDS	h48	h48	0.478517	mmu-let-7g-5p:12:34:140:h48:h48:0.478517	mmu-miR-107-3p:-13:8:152:h48:h48:0.478517	mmu-miR-15a-5p:-16:9:153:h48:h48:0.478517	mmu-miR-322-5p:-19:9:156:h48:h48:0.478517	mmu-miR-497-5p:-19:9:150:h48:h48:0.478517
4921513D23Rik	NM_001081154	1443	CDS	h48	h48	0.788542	mmu-miR-107-3p:-4:20:155:h48:h48:0.788542	mmu-miR-15a-5p:-7:21:144:h48:h48:0.788542	mmu-miR-322-5p:5:21:153:h48:h48:0.788542	mmu-miR-34a-3p:5:24:155:h48:h48:0.788542	mmu-miR-497-5p:0:21:151:h48:h48:0.788542
4921513D23Rik	NM_001081154	4310	CDS	h48	h48	2.09941	mmu-miR-320-3p:8:30:160:h48:h48:2.09941
4921513D23Rik	NM_001081154	4658	CDS	h36	h36	2.59866	mmu-miR-23a-3p:-13:11:144:h36:h36:2.59866	mmu-miR-23b-3p:-13:11:149:h36:h36:2.59866
4921513D23Rik	NM_001081154	983	CDS	h48	h48	0.743283	mmu-miR-27a-3p:0:21:150:h48:h48:0.743283	mmu-miR-27b-3p:0:21:155:h48:h48:0.743283
4921524J17Rik	NM_025722	751	3'	h48	h48	0.508901	mmu-miR-30d-5p:-1:26:144:h48:h48:0.508901	mmu-miR-362-5p:9:33:161:h48:h48:0.508901
4921536K21Rik	NM_026150	2135	3'	Q	Q	0.737647	mmu-miR-214-3p:-1:21:149:Q:Q:0.737647
4922501C03Rik	NM_199316	1222	CDS	Q	Q	0.728667	mmu-miR-221-3p:-4:21:156:Q:Q:0.728667	mmu-miR-222-3p:-2:21:145:Q:Q:0.728667	mmu-miR-5113:9:31:142:Q:Q:0.728667
4922501C03Rik	NM_199316	1571	CDS	Q	Q	0.355734	mmu-miR-497-3p:-7:16:151:Q:Q:0.355734
4922501C03Rik	NM_199316	2161	CDS	h48	h48	6.11048	mmu-miR-125a-5p:0:24:141:h48:h48:6.11048	mmu-miR-145-5p:19:41:141:h48:h48:6.11048
4922501C03Rik	NM_199316	2186	CDS	Q	Q	2.24112	mmu-miR-136-5p:18:39:141:Q:Q:2.24112	mmu-miR-145-5p:-6:16:141:Q:Q:2.24112
4922501C03Rik	NM_199316	2989	CDS	h48	h48	6.20332	mmu-miR-216b-5p:-12:13:142:h48:h48:6.20332	mmu-miR-223-3p:3:24:142:h48:h48:6.20332
4922501C03Rik	NM_199316	569	CDS	h36	h36	0.350893	mmu-miR-30d-3p:8:28:147:h36:h36:0.350893
4930402H24Rik	NM_029432	1302	CDS	h48	h48	0.63651	mmu-miR-212-5p:13:37:144:h48:h48:0.63651
4930402H24Rik	NM_029432	2046	CDS	Q	Q	1.39768	mmu-miR-19b-1-5p:11:34:140:Q:Q:1.39768
4930402H24Rik	NM_029432	2054	CDS	Q	Q	0.416058	mmu-miR-122-5p:21:43:140:Q:Q:0.416058	mmu-miR-130a-3p:20:41:148:Q:Q:0.416058	mmu-miR-301a-3p:18:41:153:Q:Q:0.416058
4930402H24Rik	NM_029432	2069	CDS	Q,h1,h36	h36	1.83735	mmu-miR-122-5p:6:28:140:Q,h1,h36:h36:1.83735	mmu-miR-130a-3p:5:26:148:Q,h1,h36:h36:1.83735	mmu-miR-130b-3p:5:26:145:Q,h1:h36:1.83735	mmu-miR-19b-1-5p:-12:11:140:Q:h36:1.83735	mmu-miR-301a-3p:3:26:153:Q,h1,h36:h36:1.83735	mmu-miR-33-5p:15:34:161:Q,h1,h36:h36:1.83735	mmu-miR-342-5p:8:28:147:h1,h36:h36:1.83735
4930402H24Rik	NM_029432	2080	CDS	Q,h1,h36,h48	h36	10.0077	mmu-miR-106b-3p:17:41:153:Q,h36:h36:10.0077	mmu-miR-122-5p:-5:17:140:Q,h1,h36,h48:h36:10.0077	mmu-miR-130a-3p:-6:15:148:Q,h1,h36,h48:h36:10.0077	mmu-miR-130b-3p:-6:15:145:Q:h36:10.0077	mmu-miR-148a-3p:23:44:156:Q,h1,h36,h48:h36:10.0077	mmu-miR-148b-3p:23:44:144:Q,h1:h36:10.0077	mmu-miR-152-3p:24:44:150:Q,h36:h36:10.0077	mmu-miR-28-5p:14:34:143:Q,h1,h36,h48:h36:10.0077	mmu-miR-301a-3p:-8:15:153:Q,h1,h36,h48:h36:10.0077	mmu-miR-33-5p:4:23:161:Q,h1,h36,h48:h36:10.0077	mmu-miR-342-5p:-3:17:147:h1,h36,h48:h36:10.0077
4930402H24Rik	NM_029432	2105	CDS	h48	h48	0.35876	mmu-miR-145-5p:18:41:141:h48:h48:0.35876	mmu-miR-148a-3p:-2:19:156:h48:h48:0.35876	mmu-miR-28-5p:-11:9:143:h48:h48:0.35876
4930402H24Rik	NM_029432	2344	CDS	h48	h48	1.72436	mmu-miR-1954:18:38:140:h48:h48:1.72436	mmu-miR-330-3p:1:23:160:h48:h48:1.72436
4930402H24Rik	NM_029432	2613	CDS	h48	h48	0.925832	mmu-let-7i-5p:-16:12:142:h48:h48:0.925832	mmu-miR-126-3p:12:35:142:h48:h48:0.925832
4930402H24Rik	NM_029432	2642	CDS	h1	h1	0.579058	mmu-miR-126-3p:-17:6:142:h1:h1:0.579058
4930402H24Rik	NM_029432	2679	CDS	h1	h1	1.38974	mmu-miR-185-5p:-10:14:141:h1:h1:1.38974	mmu-miR-3470a:22:43:141:h1:h1:1.38974	mmu-miR-539-5p:-13:9:160:h1:h1:1.38974
4930402H24Rik	NM_029432	346	CDS	Q	Q	0.458939	mmu-miR-29a-5p:4:27:141:Q:Q:0.458939
4930402H24Rik	NM_029432	4063	3'	h1	h1	3.41644	mmu-miR-125a-3p:20:41:144:h1:h1:3.41644	mmu-miR-140-3p:12:33:142:h1:h1:3.41644	mmu-miR-28-5p:3:24:141:h1:h1:3.41644
4930402H24Rik	NM_029432	4185	3'	h36	h36	0.933143	mmu-miR-421-3p:20:42:143:h36:h36:0.933143
4930402H24Rik	NM_029432	4900	3'	h1	h1	0.323987	mmu-miR-145-3p:-6:13:144:h1:h1:0.323987
4930402H24Rik	NM_029432	4905	3'	h36	h36	1.74889	mmu-miR-145-3p:-11:8:144:h36:h36:1.74889
4930402H24Rik	NM_029432	504	CDS	Q	Q	0.323343	mmu-miR-320-3p:-10:15:149:Q:Q:0.323343	mmu-miR-582-5p:16:37:147:Q:Q:0.323343
4930402H24Rik	NM_029432	919	CDS	Q	Q	0.834435	mmu-miR-140-5p:9:30:140:Q:Q:0.834435
4930420K17Rik	NM_001081029	560	CDS	h36	h36	0.457189	mmu-miR-16-1-3p:21:44:142:h36:h36:0.457189
4930427A07Rik	NM_134041	2191	3'	h48	h48	4.76529	mmu-miR-193-3p:-7:16:156:h48:h48:4.76529	mmu-miR-193b-3p:-7:16:149:h48:h48:4.76529
4930430F08Rik	NM_175128	138	5'	Q	Q	0.399687	mmu-miR-500-3p:9:31:140:Q:Q:0.399687
4930430F08Rik	NM_175128	309	CDS	Q	Q	1.67369	mmu-miR-107-3p:3:25:146:Q:Q:1.67369	mmu-miR-15a-5p:-1:26:143:Q:Q:1.67369	mmu-miR-15b-5p:-1:26:151:Q:Q:1.67369	mmu-miR-322-5p:-1:26:161:Q:Q:1.67369	mmu-miR-497-5p:-1:26:143:Q:Q:1.67369	mmu-miR-802-5p:7:35:142:Q:Q:1.67369
4930444A02Rik	NM_029037	1263	CDS	h36	h36	0.370002	mmu-miR-27a-3p:22:44:154:h36:h36:0.370002	mmu-miR-27b-3p:22:44:154:h36:h36:0.370002
4930444A02Rik	NM_029037	1274	CDS	Q	Q	0.463412	mmu-miR-27a-3p:11:33:154:Q:Q:0.463412	mmu-miR-27b-3p:11:33:154:Q:Q:0.463412
4930444A02Rik	NM_029037	1275	CDS	Q	Q	1.2	mmu-miR-27a-3p:10:32:154:Q:Q:1.2	mmu-miR-27b-3p:10:32:154:Q:Q:1.2
4930444A02Rik	NM_029037	1300	CDS	Q	Q	0.637191	mmu-miR-27a-3p:-15:7:154:Q:Q:0.637191	mmu-miR-27b-3p:-15:7:154:Q:Q:0.637191
4930444A02Rik	NM_029037	1469	3'	h48	h48	1.01098	mmu-miR-22-3p:7:30:149:h48:h48:1.01098
4930444A02Rik	NM_029037	156	5'	Q	Q	0.559956	mmu-miR-145-5p:-2:18:149:Q:Q:0.559956
4930444A02Rik	NM_029037	2685	3'	Q	Q	1.32537	mmu-miR-125a-5p:7:33:146:Q:Q:1.32537	mmu-miR-378-5p:-7:15:147:Q:Q:1.32537
4930444A02Rik	NM_029037	320	CDS	h36	h36	2.45681	mmu-miR-15a-5p:12:34:148:h36:h36:2.45681	mmu-miR-322-5p:12:34:156:h36:h36:2.45681	mmu-miR-342-5p:-7:14:140:h36:h36:2.45681	mmu-miR-497-5p:12:34:152:h36:h36:2.45681
4930455C21Rik	NM_024273	305	CDS	Q	Q	0.663562	mmu-miR-22-3p:-15:8:143:Q:Q:0.663562
4930455C21Rik	NM_024273	362	CDS	h1	h1	0.7971	mmu-miR-93-3p:-2:22:150:h1:h1:0.7971	mmu-miR-93-5p:-5:16:140:h1:h1:0.7971
4930455F23Rik	NM_029115	1152	CDS	Q	Q	0.473654	mmu-miR-144-3p:19:37:156:Q:Q:0.473654	mmu-miR-185-5p:-10:18:146:Q:Q:0.473654
4930455F23Rik	NM_029115	1173	CDS	Q,h36	Q	2.48668	mmu-miR-144-3p:-2:16:156:Q,h36:Q:2.48668
4930455F23Rik	NM_029115	1176	CDS	Q,h36,h48	h48	2.78314	mmu-miR-144-3p:-5:13:156:Q,h36,h48:h48:2.78314
4930455F23Rik	NM_029115	385	CDS	h1	h1	0.957063	mmu-miR-501-5p:0:27:154:h1:h1:0.957063	mmu-miR-5102:22:44:162:h1:h1:0.957063
4930471M23Rik	NM_175675	1348	3'	Q	Q	0.351557	mmu-miR-195-3p:15:34:145:Q:Q:0.351557	mmu-miR-31-5p:-10:10:144:Q:Q:0.351557
4930471M23Rik	NM_175675	1526	3'	h1,h36	h1	0.591481	mmu-miR-142-3p:-5:21:153:h1,h36:h1:0.591481	mmu-miR-466k:-8:18:140:h1,h36:h1:0.591481
4930471M23Rik	NM_175675	1649	3'	h1	h1	3.6451	mmu-miR-1954:16:38:162:h1:h1:3.6451
4930471M23Rik	NM_175675	1910	3'	h36	h36	0.652137	mmu-let-7a-5p:2:22:141:h36:h36:0.652137	mmu-let-7b-5p:-4:22:142:h36:h36:0.652137	mmu-let-7c-5p:2:22:141:h36:h36:0.652137	mmu-let-7d-5p:2:22:141:h36:h36:0.652137	mmu-let-7e-5p:2:22:141:h36:h36:0.652137	mmu-miR-674-5p:11:29:155:h36:h36:0.652137	mmu-miR-708-5p:-1:17:143:h36:h36:0.652137	mmu-miR-98-5p:2:22:146:h36:h36:0.652137
4930471M23Rik	NM_175675	290	CDS	h1	h1	7.34059	mmu-miR-1843-5p:10:31:142:h1:h1:7.34059	mmu-miR-1843b-5p:9:30:141:h1:h1:7.34059	mmu-miR-185-3p:8:28:159:h1:h1:7.34059
4930471M23Rik	NM_175675	586	CDS	Q	Q	0.885403	mmu-miR-125b-2-3p:22:42:149:Q:Q:0.885403
4930471M23Rik	NM_175675	662	CDS	h48	h48	2.10053	mmu-miR-3065-3p:-17:11:141:h48:h48:2.10053	mmu-miR-669f-5p:15:38:154:h48:h48:2.10053
4930471M23Rik	NM_175675	690	CDS	h48	h48	0.535634	mmu-miR-574-5p:1:22:140:h48:h48:0.535634	mmu-miR-669f-5p:-13:10:154:h48:h48:0.535634
4930471M23Rik	NM_175675	696	CDS	h48	h48	9.86749	mmu-miR-574-5p:-5:16:140:h48:h48:9.86749
4930471M23Rik	NM_175675	895	CDS	h48	h48	1.13428	mmu-miR-34c-5p:-6:12:140:h48:h48:1.13428
4930473A06Rik	NM_001081012	3537	CDS	h1	h1	2.17682	mmu-miR-130a-3p:-2:18:153:h1:h1:2.17682	mmu-miR-130b-3p:-1:18:147:h1:h1:2.17682	mmu-miR-301a-3p:-10:18:157:h1:h1:2.17682
4930473A06Rik	NM_001081012	3688	CDS	Q	Q	0.653986	mmu-miR-26b-3p:3:24:148:Q:Q:0.653986
4930506M07Rik	NM_001114312	1145	CDS	h48	h48	4.34831	mmu-miR-16-2-3p:18:42:143:h48:h48:4.34831	mmu-miR-3470b:12:32:147:h48:h48:4.34831
4930506M07Rik	NM_001114312	3031	3'	h48	h48	0.608528	mmu-miR-330-3p:-14:8:144:h48:h48:0.608528
4930506M07Rik	NM_001114312	3861	3'	h48	h48	0.898022	mmu-miR-1955-3p:5:26:146:h48:h48:0.898022	mmu-miR-340-5p:16:35:141:h48:h48:0.898022	mmu-miR-34a-3p:7:29:143:h48:h48:0.898022
4930506M07Rik	NM_175172	1145	CDS	h48	h48	4.30334	mmu-miR-16-2-3p:18:42:143:h48:h48:4.30334	mmu-miR-3470b:12:32:147:h48:h48:4.30334
4930506M07Rik	NM_175172	2717	3'	h48	h48	0.707478	mmu-miR-330-3p:-14:8:144:h48:h48:0.707478
4930506M07Rik	NM_175172	3547	3'	h48	h48	0.877039	mmu-miR-1955-3p:5:26:146:h48:h48:0.877039	mmu-miR-340-5p:16:35:141:h48:h48:0.877039	mmu-miR-34a-3p:7:29:143:h48:h48:0.877039
4930519G04Rik	NM_026263	1933	3'	h36	h36	1.80855	mmu-miR-706:-7:14:192:h36:h36:1.80855
4930519G04Rik	NM_026263	1937	3'	h48	h48	2.48771	mmu-miR-141-3p:-14:6:143:h48:h48:2.48771	mmu-miR-3082-5p:23:44:152:h48:h48:2.48771	mmu-miR-376c-3p:-5:15:144:h48:h48:2.48771	mmu-miR-706:-11:10:192:h48:h48:2.48771
4930519G04Rik	NM_026263	2003	3'	h36,h48	h36	2.53146	mmu-let-7b-5p:4:23:146:h36,h48:h36:2.53146	mmu-let-7c-5p:-4:17:140:h36,h48:h36:2.53146	mmu-let-7d-5p:-5:17:140:h36,h48:h36:2.53146	mmu-let-7e-5p:-5:17:144:h36,h48:h36:2.53146	mmu-let-7f-5p:-5:17:140:h36,h48:h36:2.53146	mmu-miR-1935:0:21:176:h36,h48:h36:2.53146	mmu-miR-5110:2:26:150:h48:h36:2.53146	mmu-miR-709:5:23:177:h48:h36:2.53146	mmu-miR-876-5p:-13:8:149:h48:h36:2.53146
4930534B04Rik	NM_181815	1712	CDS	Q	Q	1.6311	mmu-miR-223-3p:4:25:167:Q:Q:1.6311
4930534B04Rik	NM_181815	2596	CDS	Q	Q	1.25469	mmu-miR-17-5p:11:36:160:Q:Q:1.25469	mmu-miR-20a-5p:11:36:160:Q:Q:1.25469	mmu-miR-20b-5p:11:36:160:Q:Q:1.25469	mmu-miR-221-3p:9:31:140:Q:Q:1.25469	mmu-miR-93-5p:17:36:160:Q:Q:1.25469
4930534B04Rik	NM_181815	2727	CDS	h48	h48	0.322825	mmu-miR-223-3p:12:33:160:h48:h48:0.322825	mmu-miR-23a-3p:8:24:145:h48:h48:0.322825	mmu-miR-23b-3p:8:24:140:h48:h48:0.322825	mmu-miR-876-5p:-9:16:150:h48:h48:0.322825
4930534B04Rik	NM_181815	3109	CDS	h1	h1	9.65686	mmu-miR-26b-3p:-4:17:141:h1:h1:9.65686
4930534B04Rik	NM_181815	3466	CDS	h48	h48	6.16595	mmu-miR-3082-5p:2:26:144:h48:h48:6.16595	mmu-miR-7b-5p:-6:14:141:h48:h48:6.16595
4930534B04Rik	NM_181815	3526	CDS	h48	h48	2.32434	mmu-miR-214-5p:-1:22:150:h48:h48:2.32434
4930534B04Rik	NM_181815	828	CDS	Q	Q	2.69759	mmu-let-7a-5p:10:27:148:Q:Q:2.69759	mmu-let-7b-5p:7:27:144:Q:Q:2.69759	mmu-let-7c-5p:10:27:144:Q:Q:2.69759	mmu-let-7d-5p:10:27:152:Q:Q:2.69759	mmu-let-7f-5p:10:27:148:Q:Q:2.69759	mmu-let-7g-5p:10:27:148:Q:Q:2.69759	mmu-let-7i-5p:12:27:142:Q:Q:2.69759	mmu-miR-125a-3p:11:32:140:Q:Q:2.69759	mmu-miR-19a-3p:-11:20:146:Q:Q:2.69759
4930539E08Rik	NM_172450	3142	3'	h48	h48	4.0795	mmu-miR-106a-5p:15:39:142:h48:h48:4.0795	mmu-miR-17-5p:15:39:150:h48:h48:4.0795	mmu-miR-20a-5p:15:39:146:h48:h48:4.0795	mmu-miR-532-5p:16:36:151:h48:h48:4.0795
4930539E08Rik	NM_172450	3154	3'	h1	h1	3.10113	mmu-miR-17-5p:3:27:150:h1:h1:3.10113	mmu-miR-20a-5p:3:27:146:h1:h1:3.10113	mmu-miR-532-5p:4:24:151:h1:h1:3.10113
4930539E08Rik	NM_172450	3156	3'	Q	Q	1.54204	mmu-miR-17-5p:1:25:150:Q:Q:1.54204	mmu-miR-20a-5p:1:25:146:Q:Q:1.54204	mmu-miR-532-5p:2:22:151:Q:Q:1.54204
4930547N16Rik	NM_029249	1464	CDS	h48	h48	0.327558	mmu-miR-107-3p:6:36:145:h48:h48:0.327558	mmu-miR-140-3p:3:25:140:h48:h48:0.327558
4930572J05Rik	NM_198607	794	3'	Q	Q	0.618542	mmu-miR-122-5p:7:26:151:Q:Q:0.618542
4930594C11Rik	NR_024017	2348		h36	h36	0.461906	mmu-miR-1954:-5:15:155:h36:h36:0.461906	mmu-miR-3082-5p:-8:13:152:h36:h36:0.461906
4931406B18Rik	NM_028737	3397	3'	h48	h48	12.2588	mmu-miR-1839-5p:9:29:144:h48:h48:12.2588	mmu-miR-185-5p:16:37:147:h48:h48:12.2588
4931406B18Rik	NM_028737	3487	3'	h48	h48	0.784232	mmu-miR-185-5p:0:21:143:h48:h48:0.784232
4931406B18Rik	NM_028737	3489	3'	h36	h36	6.42588	mmu-miR-185-5p:-2:19:143:h36:h36:6.42588
4931406B18Rik	NM_028737	3497	3'	h36,h48	h48	1.91404	mmu-miR-185-5p:-10:11:143:h36,h48:h48:1.91404
4931406P16Rik	NM_172741	1145	CDS	Q	Q	0.477267	mmu-miR-378b:3:22:154:Q:Q:0.477267
4931406P16Rik	NM_172741	1227	CDS	Q	Q	0.364578	mmu-miR-330-3p:-3:19:147:Q:Q:0.364578
4931406P16Rik	NM_172741	1278	CDS	Q	Q	1.87497	mmu-miR-27a-3p:-14:9:177:Q:Q:1.87497	mmu-miR-27b-3p:-12:9:175:Q:Q:1.87497	mmu-miR-669h-3p:-4:17:143:Q:Q:1.87497	mmu-miR-671-5p:10:32:140:Q:Q:1.87497
4931406P16Rik	NM_172741	140	5'	h36	h36	0.327987	mmu-miR-203-3p:19:38:140:h36:h36:0.327987
4931406P16Rik	NM_172741	1748	CDS	Q	Q	0.41666	mmu-miR-29a-3p:1:21:158:Q:Q:0.41666	mmu-miR-378b:-11:7:141:Q:Q:0.41666
4931406P16Rik	NM_172741	2113	CDS	h48	h48	0.769447	mmu-miR-16-2-3p:2:23:148:h48:h48:0.769447	mmu-miR-17-5p:18:44:140:h48:h48:0.769447	mmu-miR-20b-5p:18:44:140:h48:h48:0.769447	mmu-miR-93-5p:18:44:142:h48:h48:0.769447
4931406P16Rik	NM_172741	2227	CDS	Q,h36	h36	2.65123	mmu-miR-3473c:-1:20:145:Q,h36:h36:2.65123
4931406P16Rik	NM_172741	257	5'	h36	h36	0.655974	mmu-let-7b-5p:6:27:148:h36:h36:0.655974	mmu-let-7c-5p:6:27:140:h36:h36:0.655974	mmu-let-7e-5p:6:27:142:h36:h36:0.655974	mmu-miR-125a-3p:5:23:148:h36:h36:0.655974
4931406P16Rik	NM_172741	2575	CDS	Q	Q	1.87497	mmu-miR-214-3p:0:21:145:Q:Q:1.87497
4931406P16Rik	NM_172741	2771	CDS	Q	Q	2.42184	mmu-miR-144-5p:-10:19:149:Q:Q:2.42184	mmu-miR-5102:0:24:150:Q:Q:2.42184
4931406P16Rik	NM_172741	3171	CDS	h48	h48	0.668016	mmu-miR-125b-2-3p:-8:14:140:h48:h48:0.668016	mmu-miR-15a-5p:3:22:158:h48:h48:0.668016	mmu-miR-322-5p:-3:22:162:h48:h48:0.668016	mmu-miR-802-5p:-1:20:142:h48:h48:0.668016
4931406P16Rik	NM_172741	3298	CDS	h1	h1	0.829465	mmu-miR-342-5p:13:36:143:h1:h1:0.829465
4931406P16Rik	NM_172741	3541	CDS	h48	h48	2.46964	mmu-miR-193-3p:9:35:142:h48:h48:2.46964
4931406P16Rik	NM_172741	3955	3'	h1	h1	0.616782	mmu-miR-186-5p:-5:17:158:h1:h1:0.616782	mmu-miR-223-3p:-13:9:147:h1:h1:0.616782
4931406P16Rik	NM_172741	4077	3'	Q	Q	0.494784	mmu-miR-199b-5p:4:29:145:Q:Q:0.494784
4931406P16Rik	NM_172741	4127	3'	h36	h36	0.970294	mmu-miR-27b-5p:-4:19:141:h36:h36:0.970294
4931406P16Rik	NM_172741	4159	3'	Q	Q	1.22394	mmu-miR-192-5p:16:36:141:Q:Q:1.22394	mmu-miR-671-5p:5:27:150:Q:Q:1.22394
4931406P16Rik	NM_172741	4456	3'	h1	h1	1.95669	mmu-miR-501-5p:-14:7:160:h1:h1:1.95669
4931406P16Rik	NM_172741	4515	3'	h36,h48	h48	3.19802	mmu-miR-122-5p:12:39:151:h36,h48:h48:3.19802	mmu-miR-1843-5p:19:41:143:h48:h48:3.19802
4931406P16Rik	NM_172741	4518	3'	Q	Q	2.49996	mmu-miR-122-5p:9:36:151:Q:Q:2.49996
4931406P16Rik	NM_172741	4525	3'	Q,h1	Q	2.52671	mmu-miR-122-5p:2:29:151:Q,h1:Q:2.52671	mmu-miR-1843-5p:9:31:143:h1:Q:2.52671
4931406P16Rik	NM_172741	4562	3'	Q	Q	0.598949	mmu-miR-29a-3p:24:44:158:Q:Q:0.598949
4931406P16Rik	NM_172741	4579	3'	Q	Q	0.911444	mmu-miR-29a-3p:7:27:158:Q:Q:0.911444
4931406P16Rik	NM_172741	5099	3'	h1	h1	0.420993	mmu-miR-101a-3p:-10:11:147:h1:h1:0.420993	mmu-miR-101b-3p:-13:11:147:h1:h1:0.420993
4931406P16Rik	NM_172741	5159	3'	Q	Q	0.859361	mmu-miR-30a-5p:3:24:152:Q:Q:0.859361	mmu-miR-30d-5p:3:24:145:Q:Q:0.859361	mmu-miR-30e-5p:3:24:152:Q:Q:0.859361
4931406P16Rik	NM_172741	5405	3'	Q	Q	2.91975	mmu-miR-125a-3p:-8:14:157:Q:Q:2.91975	mmu-miR-151-5p:11:33:146:Q:Q:2.91975
4931406P16Rik	NM_172741	5567	3'	h48	h48	4.90523	mmu-miR-3065-3p:21:42:164:h48:h48:4.90523
4931406P16Rik	NM_172741	5583	3'	h1	h1	0.569579	mmu-miR-350-5p:14:31:140:h1:h1:0.569579
4931406P16Rik	NM_172741	5592	3'	h48	h48	3.55869	mmu-miR-3065-3p:-4:17:164:h48:h48:3.55869	mmu-miR-31-5p:16:39:159:h48:h48:3.55869	mmu-miR-350-5p:5:22:140:h48:h48:3.55869	mmu-miR-93-3p:5:27:142:h48:h48:3.55869
4931406P16Rik	NM_172741	5601	3'	Q	Q	1.26335	mmu-miR-31-5p:7:30:159:Q:Q:1.26335	mmu-miR-350-5p:-4:13:140:Q:Q:1.26335	mmu-miR-93-3p:-4:18:142:Q:Q:1.26335
4931406P16Rik	NM_172741	912	CDS	Q	Q	0.421118	mmu-miR-203-3p:19:41:145:Q:Q:0.421118	mmu-miR-378-3p:11:37:143:Q:Q:0.421118	mmu-miR-378b:11:36:158:Q:Q:0.421118	mmu-miR-706:-3:18:148:Q:Q:0.421118
4931428F04Rik	NM_028888	2447	3'	h48	h48	0.92581	mmu-miR-1186:14:35:147:h48:h48:0.92581	mmu-miR-1935:4:25:144:h48:h48:0.92581	mmu-miR-1981-5p:6:29:143:h48:h48:0.92581
4931428F04Rik	NM_028888	2451	3'	h48	h48	0.689762	mmu-miR-1935:0:21:144:h48:h48:0.689762	mmu-miR-709:26:42:140:h48:h48:0.689762
4931428F04Rik	NM_028888	2798	3'	h48	h48	0.511187	mmu-miR-5110:-3:21:151:h48:h48:0.511187
4931428F04Rik	NM_028888	2803	3'	Q	Q	0.445905	mmu-miR-185-5p:20:41:143:Q:Q:0.445905
4931428F04Rik	NM_028888	756	CDS	Q	Q	0.946582	mmu-miR-221-3p:-8:14:161:Q:Q:0.946582	mmu-miR-222-3p:-8:14:141:Q:Q:0.946582	mmu-miR-93-5p:14:37:145:Q:Q:0.946582
4931440F15Rik	NM_176829	1282	CDS	h48	h48	0.980707	mmu-miR-34a-3p:0:18:148:h48:h48:0.980707
4931440F15Rik	NM_176829	1326	CDS	Q	Q	0.80376	mmu-miR-126-3p:10:30:147:Q:Q:0.80376
4931440F15Rik	NM_176829	2225	3'	Q	Q	0.80376	mmu-miR-214-3p:9:28:153:Q:Q:0.80376
4932414N04Rik	NM_183113	31	5'	h48	h48	2.84182	mmu-miR-200b-3p:-15:6:147:h48:h48:2.84182
4932429P05Rik	NM_001085511	1058	CDS	h36	h36	1.87133	mmu-miR-107-3p:0:22:152:h36:h36:1.87133	mmu-miR-186-5p:20:41:141:h36:h36:1.87133
4932438H23Rik	NM_028905	561	CDS	Q	Q	1.08443	mmu-miR-27a-3p:2:22:150:Q:Q:1.08443	mmu-miR-27b-3p:2:22:155:Q:Q:1.08443
4933403F05Rik	NM_153794	303	CDS	h1	h1	0.661023	mmu-miR-136-5p:-15:7:146:h1:h1:0.661023
4933403F05Rik	NM_153794	4878	3'	h1	h1	0.573628	mmu-miR-151-3p:11:31:153:h1:h1:0.573628
4933403F05Rik	NM_153794	6734	3'	h36	h36	1.21397	mmu-miR-5102:7:30:142:h36:h36:1.21397
4933403F05Rik	NM_153794	7136	3'	h48	h48	1.03467	mmu-miR-709:20:38:146:h48:h48:1.03467
4933403F05Rik	NM_153794	7215	3'	h1	h1	3.12228	mmu-let-7a-5p:12:37:154:h1:h1:3.12228	mmu-let-7b-5p:13:37:152:h1:h1:3.12228	mmu-let-7c-5p:12:37:154:h1:h1:3.12228	mmu-let-7d-5p:12:37:156:h1:h1:3.12228	mmu-let-7e-5p:12:37:148:h1:h1:3.12228	mmu-let-7f-5p:12:37:158:h1:h1:3.12228	mmu-let-7g-5p:12:37:155:h1:h1:3.12228	mmu-let-7i-5p:12:37:153:h1:h1:3.12228	mmu-miR-1843b-5p:19:39:140:h1:h1:3.12228	mmu-miR-330-3p:-3:12:142:h1:h1:3.12228
4933403F05Rik	NM_153794	824	CDS	h48	h48	0.353103	mmu-miR-148a-3p:23:42:140:h48:h48:0.353103	mmu-miR-3470a:7:31:143:h48:h48:0.353103
4933403F05Rik	NM_153794	827	CDS	Q,h1	h1	1.58396	mmu-miR-148a-3p:20:39:140:Q,h1:h1:1.58396	mmu-miR-148b-3p:20:39:141:h1:h1:1.58396	mmu-miR-3470a:4:28:143:h1:h1:1.58396
4933403F05Rik	NM_153794	829	CDS	h48	h48	0.642924	mmu-miR-148a-3p:18:37:140:h48:h48:0.642924	mmu-miR-3470a:2:26:143:h48:h48:0.642924
4933403F05Rik	NM_153794	838	CDS	h48	h48	0.936132	mmu-miR-148a-3p:9:28:140:h48:h48:0.936132	mmu-miR-3470a:-7:17:143:h48:h48:0.936132
4933407H18Rik	NM_001081101	1339	CDS	Q	Q	0.31925	mmu-miR-151-5p:5:25:140:Q:Q:0.31925	mmu-miR-1935:-15:9:144:Q:Q:0.31925	mmu-miR-378-3p:9:31:142:Q:Q:0.31925
4933407H18Rik	NM_001081101	2972	3'	h48	h48	0.319311	mmu-miR-328-3p:3:24:145:h48:h48:0.319311
4933407H18Rik	NM_001081101	2974	3'	h48	h48	0.391075	mmu-miR-145-3p:-11:11:141:h48:h48:0.391075	mmu-miR-1981-5p:20:43:146:h48:h48:0.391075	mmu-miR-212-5p:-4:19:141:h48:h48:0.391075	mmu-miR-28c:-11:6:141:h48:h48:0.391075	mmu-miR-876-5p:14:35:144:h48:h48:0.391075
4933407H18Rik	NM_001081101	4013	3'	Q	Q	1.26912	mmu-miR-1187:-8:15:141:Q:Q:1.26912	mmu-miR-136-5p:10:31:165:Q:Q:1.26912	mmu-miR-466k:-14:10:163:Q:Q:1.26912	mmu-miR-574-5p:-10:12:143:Q:Q:1.26912
4933407H18Rik	NM_001081101	6574	3'	h48	h48	0.507726	mmu-miR-106a-5p:18:39:143:h48:h48:0.507726	mmu-miR-17-5p:13:39:150:h48:h48:0.507726	mmu-miR-20a-5p:18:39:147:h48:h48:0.507726
4933411K20Rik	NM_025747	1184	CDS	h1	h1	1.1402	mmu-miR-29a-5p:17:37:155:h1:h1:1.1402
4933411K20Rik	NM_025747	2182	3'	Q	Q	1.47952	mmu-miR-101a-3p:4:24:140:Q:Q:1.47952	mmu-miR-101b-3p:9:24:143:Q:Q:1.47952	mmu-miR-25-3p:8:29:143:Q:Q:1.47952	mmu-miR-27a-3p:8:26:143:Q:Q:1.47952
4933411K20Rik	NM_025747	2258	3'	h48	h48	4.48855	mmu-miR-27a-3p:-1:17:149:h48:h48:4.48855	mmu-miR-27b-3p:-1:17:149:h48:h48:4.48855	mmu-miR-574-5p:-10:14:148:h48:h48:4.48855
4933411K20Rik	NM_025747	3180	3'	h1	h1	1.87688	mmu-miR-1187:-6:18:183:h1:h1:1.87688	mmu-miR-466k:12:34:165:h1:h1:1.87688
4933411K20Rik	NM_025747	3596	3'	Q	Q	0.526801	mmu-miR-101a-3p:-2:24:146:Q:Q:0.526801	mmu-miR-101b-3p:0:24:145:Q:Q:0.526801	mmu-miR-144-3p:2:24:146:Q:Q:0.526801	mmu-miR-148a-3p:-3:23:141:Q:Q:0.526801	mmu-miR-152-3p:-2:23:141:Q:Q:0.526801
4933421E11Rik	NM_001039488	1333	CDS	h48	h48	0.921373	mmu-miR-3082-5p:-4:14:144:h48:h48:0.921373
4933422H20Rik	NM_001033775	1711	CDS	Q	Q	1.6017	mmu-miR-574-5p:-17:10:149:Q:Q:1.6017
4933424B01Rik	NM_138757	1625	CDS	Q	Q	0.395934	mmu-miR-15a-5p:-15:8:146:Q:Q:0.395934	mmu-miR-29a-5p:7:28:147:Q:Q:0.395934	mmu-miR-802-5p:-12:9:151:Q:Q:0.395934
4933424B01Rik	NM_138757	2013	CDS	Q	Q	0.34793	mmu-miR-669c-5p:16:37:144:Q:Q:0.34793
4933426M11Rik	NM_178682	1249	CDS	h1	h1	0.494691	mmu-miR-144-5p:-1:22:161:h1:h1:0.494691
4933426M11Rik	NM_178682	1261	CDS	h36,h48	h36	2.93388	mmu-miR-144-5p:-13:10:161:h36,h48:h36:2.93388	mmu-miR-2137:23:44:150:h36:h36:2.93388
4933426M11Rik	NM_178682	1263	CDS	h48	h48	5.14536	mmu-miR-144-5p:-15:8:161:h48:h48:5.14536	mmu-miR-30b-3p:-11:11:143:h48:h48:5.14536
4933426M11Rik	NM_178682	1480	3'	h36	h36	0.392102	mmu-miR-1935:2:21:140:h36:h36:0.392102	mmu-miR-320-3p:9:33:140:h36:h36:0.392102
4933426M11Rik	NM_178682	1567	3'	h48	h48	0.502146	mmu-miR-22-3p:24:43:140:h48:h48:0.502146
4933426M11Rik	NM_178682	1783	3'	h48	h48	6.47397	mmu-miR-338-3p:1:23:164:h48:h48:6.47397	mmu-miR-378-3p:9:29:141:h48:h48:6.47397
4933426M11Rik	NM_178682	1926	3'	h48	h48	0.373022	mmu-miR-706:18:35:146:h48:h48:0.373022
4933426M11Rik	NM_178682	1979	3'	h36	h36	0.456615	mmu-miR-126-5p:14:32:142:h36:h36:0.456615
4933426M11Rik	NM_178682	2000	3'	h1	h1	0.418048	mmu-miR-126-5p:-7:11:142:h1:h1:0.418048	mmu-miR-146b-5p:15:35:149:h1:h1:0.418048
4933426M11Rik	NM_178682	2096	3'	Q	Q	0.36319	mmu-miR-21-3p:-10:11:146:Q:Q:0.36319	mmu-miR-671-5p:23:44:149:Q:Q:0.36319
4933426M11Rik	NM_178682	2726	3'	h36	h36	0.787267	mmu-miR-455-3p:13:32:148:h36:h36:0.787267
4933426M11Rik	NM_178682	2768	3'	h48	h48	0.53084	mmu-miR-126-5p:10:30:146:h48:h48:0.53084
4933426M11Rik	NM_178682	2799	3'	h48	h48	0.351502	mmu-miR-28-5p:1:22:144:h48:h48:0.351502	mmu-miR-669f-5p:5:30:156:h48:h48:0.351502	mmu-miR-708-5p:1:22:147:h48:h48:0.351502
4933426M11Rik	NM_178682	2802	3'	h1	h1	0.494877	mmu-miR-28-5p:-2:19:144:h1:h1:0.494877	mmu-miR-708-5p:-2:19:147:h1:h1:0.494877
4933426M11Rik	NM_178682	2804	3'	Q	Q	0.371261	mmu-miR-10a-5p:6:30:151:Q:Q:0.371261	mmu-miR-28-5p:-4:17:144:Q:Q:0.371261	mmu-miR-708-5p:-4:17:147:Q:Q:0.371261
4933426M11Rik	NM_178682	2858	3'	h1	h1	1.9927	mmu-let-7a-5p:14:36:144:h1:h1:1.9927	mmu-let-7b-5p:15:36:148:h1:h1:1.9927	mmu-let-7c-5p:15:36:143:h1:h1:1.9927	mmu-let-7d-5p:14:36:144:h1:h1:1.9927	mmu-miR-1843-5p:19:39:150:h1:h1:1.9927
4933426M11Rik	NM_178682	2868	3'	h48	h48	0.753218	mmu-let-7a-5p:4:26:144:h48:h48:0.753218	mmu-let-7b-5p:5:26:148:h48:h48:0.753218	mmu-let-7c-5p:5:26:143:h48:h48:0.753218	mmu-let-7d-5p:4:26:144:h48:h48:0.753218	mmu-miR-17-5p:19:43:157:h48:h48:0.753218	mmu-miR-1843-5p:9:29:150:h48:h48:0.753218	mmu-miR-20a-5p:19:43:165:h48:h48:0.753218	mmu-miR-20b-5p:19:43:157:h48:h48:0.753218	mmu-miR-33-5p:14:39:155:h48:h48:0.753218	mmu-miR-350-5p:24:42:145:h48:h48:0.753218	mmu-miR-709:6:26:161:h48:h48:0.753218	mmu-miR-93-5p:19:43:163:h48:h48:0.753218
4933426M11Rik	NM_178682	2927	3'	h36	h36	7.25866	mmu-miR-125a-5p:8:31:145:h36:h36:7.25866	mmu-miR-143-3p:3:22:146:h36:h36:7.25866	mmu-miR-324-3p:23:42:145:h36:h36:7.25866	mmu-miR-671-5p:-20:7:161:h36:h36:7.25866
4933426M11Rik	NM_178682	3007	3'	h48	h48	5.79758	mmu-miR-193-3p:-13:8:148:h48:h48:5.79758	mmu-miR-193b-3p:-13:8:140:h48:h48:5.79758	mmu-miR-378-3p:-7:12:146:h48:h48:5.79758
4933426M11Rik	NM_178682	3010	3'	Q	Q	0.419686	mmu-miR-378-3p:-10:9:146:Q:Q:0.419686
4933426M11Rik	NM_178682	3011	3'	h36	h36	1.21456	mmu-miR-378-3p:-11:8:146:h36:h36:1.21456
4933426M11Rik	NM_178682	3086	3'	h1	h1	1.09389	mmu-miR-107-3p:4:26:140:h1:h1:1.09389	mmu-miR-125a-3p:20:40:144:h1:h1:1.09389
4933426M11Rik	NM_178682	3132	3'	h36	h36	0.430373	mmu-miR-125a-3p:7:30:142:h36:h36:0.430373
4933426M11Rik	NM_178682	3657	3'	h36	h36	0.598323	mmu-miR-10a-5p:9:38:142:h36:h36:0.598323	mmu-miR-345-5p:10:41:152:h36:h36:0.598323
4933426M11Rik	NM_178682	3973	3'	h36	h36	1.16674	mmu-miR-1839-5p:22:43:142:h36:h36:1.16674	mmu-miR-27b-5p:16:38:141:h36:h36:1.16674
4933426M11Rik	NM_178682	3974	3'	h1,h36	h1	0.847782	mmu-miR-184-3p:-13:8:141:h1:h1:0.847782	mmu-miR-27b-5p:15:37:141:h36:h1:0.847782
4933426M11Rik	NM_178682	4001	3'	Q	Q	0.468111	mmu-miR-1839-5p:-6:15:142:Q:Q:0.468111	mmu-miR-330-3p:10:33:153:Q:Q:0.468111
4933426M11Rik	NM_178682	4011	3'	h48	h48	0.487799	mmu-miR-27a-3p:18:37:141:h48:h48:0.487799	mmu-miR-27b-3p:18:37:141:h48:h48:0.487799	mmu-miR-330-3p:0:23:153:h48:h48:0.487799
4933426M11Rik	NM_178682	4017	3'	h36	h36	0.401665	mmu-miR-27a-3p:12:31:141:h36:h36:0.401665	mmu-miR-27b-3p:12:31:141:h36:h36:0.401665
4933426M11Rik	NM_178682	4053	3'	h36	h36	4.53308	mmu-miR-142-5p:1:21:142:h36:h36:4.53308	mmu-miR-340-5p:17:40:145:h36:h36:4.53308
4933426M11Rik	NM_178682	4057	3'	h48	h48	1.03299	mmu-miR-142-5p:-3:17:142:h48:h48:1.03299	mmu-miR-340-5p:13:36:145:h48:h48:1.03299	mmu-miR-532-5p:25:42:154:h48:h48:1.03299
4933426M11Rik	NM_178682	4065	3'	h1	h1	1.63039	mmu-miR-142-5p:-11:9:142:h1:h1:1.63039	mmu-miR-203-3p:14:38:164:h1:h1:1.63039	mmu-miR-33-5p:24:43:142:h1:h1:1.63039	mmu-miR-340-5p:5:28:145:h1:h1:1.63039	mmu-miR-532-5p:17:34:154:h1:h1:1.63039
4933426M11Rik	NM_178682	4076	3'	h1	h1	0.490821	mmu-miR-203-3p:3:27:164:h1:h1:0.490821	mmu-miR-33-5p:13:32:142:h1:h1:0.490821	mmu-miR-340-5p:-6:17:145:h1:h1:0.490821	mmu-miR-532-5p:6:23:154:h1:h1:0.490821
4933426M11Rik	NM_178682	4219	3'	Q	Q	0.379332	mmu-miR-330-3p:13:33:141:Q:Q:0.379332	mmu-miR-539-5p:2:25:148:Q:Q:0.379332
4933426M11Rik	NM_178682	4293	3'	Q	Q	0.573033	mmu-miR-671-5p:11:38:153:Q:Q:0.573033
4933426M11Rik	NM_178682	4307	3'	Q	Q	0.468111	mmu-miR-671-5p:-3:24:153:Q:Q:0.468111
4933426M11Rik	NM_178682	4312	3'	h1	h1	0.341406	mmu-miR-671-5p:-8:19:153:h1:h1:0.341406
4933426M11Rik	NM_178682	4439	3'	h48	h48	0.365849	mmu-miR-669f-5p:3:30:152:h48:h48:0.365849
4933426M11Rik	NM_178682	4781	3'	h48	h48	4.61257	mmu-miR-1948-5p:-16:7:163:h48:h48:4.61257
4933426M11Rik	NM_178682	713	CDS	h1	h1	0.786936	mmu-miR-350-5p:-12:9:165:h1:h1:0.786936
4933426M11Rik	NM_178682	889	CDS	h1	h1	0.73826	mmu-let-7a-5p:-6:17:141:h1:h1:0.73826	mmu-let-7d-5p:-6:17:141:h1:h1:0.73826	mmu-let-7f-5p:-6:17:141:h1:h1:0.73826	mmu-let-7g-5p:-6:17:149:h1:h1:0.73826	mmu-let-7i-5p:-6:17:140:h1:h1:0.73826	mmu-miR-130a-3p:-9:12:144:h1:h1:0.73826	mmu-miR-142-3p:-10:14:142:h1:h1:0.73826	mmu-miR-301a-3p:-13:12:150:h1:h1:0.73826
4933427D14Rik	NM_028963	1675	CDS	Q	Q	0.460211	mmu-miR-10a-5p:-3:20:152:Q:Q:0.460211
4933427D14Rik	NM_028963	2081	CDS	Q	Q	0.924909	mmu-miR-145-5p:-12:8:141:Q:Q:0.924909
4933427D14Rik	NM_028963	2969	CDS	h1	h1	9.60821	mmu-miR-21-5p:19:38:140:h1:h1:9.60821
4933433P14Rik	NM_178613	1112	3'	h1	h1	2.06368	mmu-miR-1843-5p:5:29:143:h1:h1:2.06368
4933433P14Rik	NM_178613	1315	3'	h1	h1	0.554513	mmu-miR-30a-5p:16:41:146:h1:h1:0.554513	mmu-miR-30e-5p:16:41:146:h1:h1:0.554513
4933433P14Rik	NM_178613	1657	3'	h36	h36	1.28485	mmu-miR-3082-5p:19:42:140:h36:h36:1.28485
4933433P14Rik	NM_178613	710	3'	h48	h48	0.490997	mmu-miR-122-5p:18:42:170:h48:h48:0.490997
4933433P14Rik	NM_178613	724	3'	h1	h1	1.08849	mmu-miR-122-5p:4:28:170:h1:h1:1.08849
4933433P14Rik	NM_178613	736	3'	h48	h48	0.540096	mmu-miR-1186:19:41:152:h48:h48:0.540096	mmu-miR-122-5p:-8:16:170:h48:h48:0.540096
4933433P14Rik	NM_178613	891	3'	Q	Q	0.425091	mmu-miR-29a-5p:14:37:142:Q:Q:0.425091
4933434E20Rik	NM_025762	1479	3'	h48	h48	0.780676	mmu-miR-20b-5p:2:23:140:h48:h48:0.780676
4933434E20Rik	NM_025762	1552	3'	h1	h1	0.509134	mmu-miR-101c:18:36:141:h1:h1:0.509134	mmu-miR-151-3p:2:26:149:h1:h1:0.509134	mmu-miR-3470a:12:33:151:h1:h1:0.509134
4933439F18Rik	NM_025757	1930	3'	h36	h36	0.705078	mmu-miR-210-3p:12:33:144:h36:h36:0.705078
4933439F18Rik	NM_025757	2402	3'	Q	Q	0.387403	mmu-miR-16-1-3p:-16:9:144:Q:Q:0.387403	mmu-miR-195-3p:-10:9:159:Q:Q:0.387403	mmu-miR-378-5p:-2:15:142:Q:Q:0.387403
4933439F18Rik	NM_025757	3466	3'	h36	h36	3.80345	mmu-miR-1981-5p:1:23:142:h36:h36:3.80345	mmu-miR-93-3p:6:27:143:h36:h36:3.80345
4933439F18Rik	NM_025757	3477	3'	h48	h48	3.39086	mmu-let-7i-5p:11:36:141:h48:h48:3.39086	mmu-miR-1981-5p:-10:12:142:h48:h48:3.39086	mmu-miR-93-3p:-5:16:143:h48:h48:3.39086
4933439F18Rik	NM_025757	939	CDS	h48	h48	1.24709	mmu-miR-136-5p:-16:10:150:h48:h48:1.24709
5031414D18Rik	NM_198642	1359	CDS	Q	Q	0.709481	mmu-miR-107-3p:3:26:155:Q:Q:0.709481	mmu-miR-15a-5p:4:27:158:Q:Q:0.709481	mmu-miR-322-5p:7:27:156:Q:Q:0.709481	mmu-miR-497-5p:2:27:160:Q:Q:0.709481
5031414D18Rik	NM_198642	1761	CDS	Q	Q	0.838477	mmu-miR-10a-5p:-10:17:143:Q:Q:0.838477	mmu-miR-145-5p:-11:11:142:Q:Q:0.838477
5031414D18Rik	NM_198642	2374	3'	Q	Q	3.23066	mmu-miR-30a-5p:0:26:150:Q:Q:3.23066	mmu-miR-30d-5p:5:26:149:Q:Q:3.23066	mmu-miR-30e-5p:3:26:154:Q:Q:3.23066
5031414D18Rik	NM_198642	2541	3'	h48	h48	2.72614	mmu-miR-192-3p:17:35:143:h48:h48:2.72614
5031439G07Rik	NM_001033273	1427	CDS	h48	h48	1.30446	mmu-miR-20a-5p:4:25:140:h48:h48:1.30446
5031439G07Rik	NM_001033273	2001	3'	Q	Q	0.923002	mmu-miR-378-5p:8:27:143:Q:Q:0.923002
5031439G07Rik	NM_001033273	2413	3'	Q	Q	0.61081	mmu-miR-3470b:-19:6:141:Q:Q:0.61081
5031439G07Rik	NM_001033273	2549	3'	h36	h36	2.24746	mmu-miR-15a-5p:1:22:151:h36:h36:2.24746	mmu-miR-322-5p:-5:22:150:h36:h36:2.24746	mmu-miR-497-5p:1:22:151:h36:h36:2.24746	mmu-miR-802-5p:-5:20:144:h36:h36:2.24746
5031439G07Rik	NM_001033273	2781	3'	Q	Q	0.868708	mmu-let-7a-5p:7:26:157:Q:Q:0.868708	mmu-let-7b-5p:8:26:151:Q:Q:0.868708	mmu-let-7c-5p:8:26:155:Q:Q:0.868708	mmu-let-7d-5p:5:26:153:Q:Q:0.868708	mmu-let-7f-5p:7:26:151:Q:Q:0.868708	mmu-let-7g-5p:7:26:151:Q:Q:0.868708	mmu-let-7i-5p:4:26:151:Q:Q:0.868708	mmu-miR-194-2-3p:9:30:152:Q:Q:0.868708
5031439G07Rik	NM_001033273	3168	3'	h36	h36	1.99954	mmu-miR-140-3p:4:22:154:h36:h36:1.99954
5031439G07Rik	NM_001033273	416	CDS	h48	h48	0.53084	mmu-miR-145-5p:-3:19:150:h48:h48:0.53084
5031439G07Rik	NM_001033273	4583	3'	Q	Q	0.841561	mmu-miR-100-3p:-7:20:140:Q:Q:0.841561
5033411D12Rik	NM_138654	1182	CDS	h1	h1	2.31173	mmu-miR-378-3p:-13:6:150:h1:h1:2.31173
5133401N09Rik	NM_001048060	132	CDS	Q	Q	0.389122	mmu-miR-376b-3p:-12:9:149:Q:Q:0.389122
5133401N09Rik	NM_001048060	444	3'	h36	h36	0.487689	mmu-miR-345-3p:-12:7:148:h36:h36:0.487689
5133401N09Rik	NM_198004	132	CDS	Q	Q	0.386434	mmu-miR-376b-3p:-12:9:149:Q:Q:0.386434
5133401N09Rik	NM_198004	488	CDS	h36	h36	0.489382	mmu-miR-345-3p:-12:7:148:h36:h36:0.489382
5330417C22Rik	NM_001033304	1859	CDS	h36	h36	9.8261	mmu-miR-140-3p:2:22:158:h36:h36:9.8261
5330417C22Rik	NM_001033304	648	CDS	h48	h48	3.24202	mmu-miR-744-3p:1:25:156:h48:h48:3.24202
5430407P10Rik	NM_144883	2342	3'	Q	Q	0.584946	mmu-miR-143-5p:4:25:147:Q:Q:0.584946	mmu-miR-20a-5p:15:39:147:Q:Q:0.584946	mmu-miR-20b-5p:15:39:151:Q:Q:0.584946	mmu-miR-93-5p:15:39:141:Q:Q:0.584946
5430407P10Rik	NM_144883	344	CDS	h48	h48	2.5622	mmu-miR-5102:-14:13:159:h48:h48:2.5622
5430407P10Rik	NM_144883	361	CDS	h48	h48	9.05956	mmu-miR-484:1:21:146:h48:h48:9.05956
5430407P10Rik	NM_144883	553	CDS	Q	Q	0.398827	mmu-miR-5099:-12:6:141:Q:Q:0.398827
5430407P10Rik	NM_144883	757	CDS	Q,h48	Q	1.63387	mmu-miR-1935:-14:6:155:Q,h48:Q:1.63387
5430407P10Rik	NM_144883	914	CDS	Q	Q	0.401302	mmu-miR-136-5p:-5:16:141:Q:Q:0.401302	mmu-miR-26b-3p:-1:21:140:Q:Q:0.401302
5430435G22Rik	NM_145509	1682	3'	Q	Q	1.83648	mmu-miR-330-3p:2:25:144:Q:Q:1.83648
5430437P03Rik	NM_026636	590	CDS	h48	h48	0.696813	mmu-miR-181c-5p:-13:8:146:h48:h48:0.696813
5730403B10Rik	NM_025670	1117	3'	h48	h48	0.689472	mmu-miR-539-5p:-16:7:157:h48:h48:0.689472
5730403B10Rik	NM_025670	1593	3'	h48	h48	1.87148	mmu-let-7b-5p:2:24:143:h48:h48:1.87148	mmu-let-7c-5p:4:24:144:h48:h48:1.87148	mmu-let-7d-5p:4:24:140:h48:h48:1.87148	mmu-miR-1839-5p:1:23:151:h48:h48:1.87148
5730403B10Rik	NM_025670	1601	3'	h1	h1	0.679867	mmu-let-7b-5p:-6:16:143:h1:h1:0.679867	mmu-let-7c-5p:-4:16:144:h1:h1:0.679867	mmu-let-7d-5p:-4:16:140:h1:h1:0.679867
5730403B10Rik	NM_025670	1750	3'	h36	h36	0.723608	mmu-miR-151-5p:-5:14:145:h36:h36:0.723608	mmu-miR-28-5p:-8:12:155:h36:h36:0.723608	mmu-miR-708-5p:-12:12:158:h36:h36:0.723608
5730403B10Rik	NM_025670	1876	3'	Q	Q	0.486571	mmu-miR-214-3p:14:43:164:Q:Q:0.486571
5730403B10Rik	NM_025670	3525	3'	h36	h36	0.475477	mmu-miR-671-5p:7:32:151:h36:h36:0.475477	mmu-miR-706:12:33:160:h36:h36:0.475477
5730403B10Rik	NM_025670	682	CDS	Q	Q	0.575879	mmu-miR-15a-5p:1:22:142:Q:Q:0.575879	mmu-miR-15b-5p:-10:22:146:Q:Q:0.575879	mmu-miR-322-5p:1:22:140:Q:Q:0.575879	mmu-miR-455-3p:25:44:142:Q:Q:0.575879	mmu-miR-497-5p:1:22:142:Q:Q:0.575879
5730403B10Rik	NM_025670	684	CDS	h36	h36	0.97105	mmu-miR-15a-5p:-1:20:142:h36:h36:0.97105	mmu-miR-322-5p:-1:20:140:h36:h36:0.97105	mmu-miR-455-3p:23:42:142:h36:h36:0.97105	mmu-miR-497-5p:-1:20:142:h36:h36:0.97105	mmu-miR-706:-8:12:150:h36:h36:0.97105	mmu-miR-709:4:22:141:h36:h36:0.97105
5730403B10Rik	NM_025670	706	CDS	h48	h48	5.1032	mmu-let-7a-5p:18:39:144:h48:h48:5.1032	mmu-let-7c-5p:18:39:140:h48:h48:5.1032	mmu-let-7d-5p:18:39:144:h48:h48:5.1032	mmu-let-7e-5p:18:39:152:h48:h48:5.1032	mmu-let-7f-5p:18:39:148:h48:h48:5.1032	mmu-let-7g-5p:18:39:144:h48:h48:5.1032	mmu-miR-322-5p:4:25:141:h48:h48:5.1032	mmu-miR-709:18:39:151:h48:h48:5.1032
5730403B10Rik	NM_025670	713	CDS	h36	h36	1.44072	mmu-let-7a-5p:11:32:144:h36:h36:1.44072	mmu-let-7c-5p:11:32:140:h36:h36:1.44072	mmu-let-7d-5p:11:32:144:h36:h36:1.44072	mmu-let-7e-5p:11:32:152:h36:h36:1.44072	mmu-let-7f-5p:11:32:148:h36:h36:1.44072	mmu-let-7g-5p:11:32:144:h36:h36:1.44072	mmu-miR-322-5p:-3:18:141:h36:h36:1.44072
5730409E04Rik	NM_001013755	163	CDS	h1	h1	1.30026	mmu-miR-328-3p:17:38:140:h1:h1:1.30026
5730409E04Rik	NM_001013755	235	CDS	Q	Q	2.54437	mmu-miR-3473c:21:42:140:Q:Q:2.54437
5730409E04Rik	NM_001013755	305	CDS	Q	Q	0.434935	mmu-miR-28-5p:18:43:149:Q:Q:0.434935	mmu-miR-708-5p:22:43:149:Q:Q:0.434935
5730409E04Rik	NM_001013755	699	CDS	Q	Q	0.328225	mmu-miR-1935:10:28:141:Q:Q:0.328225
5730419I09Rik	NM_001109688	2193	CDS	h48	h48	0.381686	mmu-miR-501-5p:-6:14:171:h48:h48:0.381686
5730419I09Rik	NM_001109688	3902	3'	Q	Q	1.57004	mmu-miR-26b-3p:9:30:148:Q:Q:1.57004
5730419I09Rik	NM_001109688	3930	3'	h48	h48	1.47696	mmu-miR-130a-3p:4:29:154:h48:h48:1.47696	mmu-miR-301a-3p:8:29:168:h48:h48:1.47696
5730419I09Rik	NM_029081	2220	CDS	h48	h48	0.379049	mmu-miR-501-5p:-6:14:171:h48:h48:0.379049
5730419I09Rik	NM_029081	3980	3'	Q	Q	1.60144	mmu-miR-26b-3p:9:30:148:Q:Q:1.60144
5730419I09Rik	NM_029081	4008	3'	h48	h48	1.46676	mmu-miR-130a-3p:4:29:154:h48:h48:1.46676	mmu-miR-301a-3p:8:29:168:h48:h48:1.46676
5730419I09Rik	NM_029897	2220	CDS	h48	h48	0.381686	mmu-miR-501-5p:-6:14:171:h48:h48:0.381686
5730419I09Rik	NM_029897	3929	3'	Q	Q	1.53864	mmu-miR-26b-3p:9:30:148:Q:Q:1.53864
5730419I09Rik	NM_029897	3957	3'	h48	h48	1.49355	mmu-miR-130a-3p:4:29:154:h48:h48:1.49355	mmu-miR-301a-3p:8:29:168:h48:h48:1.49355
5730437N04Rik	NM_027457	515	3'	h48	h48	0.53014	mmu-miR-151-5p:17:39:142:h48:h48:0.53014
5730455P16Rik	NM_027472	681	CDS	h36	h36	0.331276	mmu-miR-107-3p:4:26:153:h36:h36:0.331276	mmu-miR-122-5p:21:41:154:h36:h36:0.331276	mmu-miR-15a-5p:1:27:156:h36:h36:0.331276	mmu-miR-185-5p:-4:19:152:h36:h36:0.331276	mmu-miR-223-3p:-16:8:157:h36:h36:0.331276	mmu-miR-322-5p:6:27:140:h36:h36:0.331276	mmu-miR-497-5p:1:27:144:h36:h36:0.331276
5730455P16Rik	NM_027472	788	CDS	h48	h48	0.765418	mmu-miR-532-5p:5:27:140:h48:h48:0.765418
5730469M10Rik	NM_027464	358	CDS	h1	h1	0.991494	mmu-miR-21-5p:0:21:144:h1:h1:0.991494
5730494N06Rik	NM_027478	1333	3'	Q	Q	0.438392	mmu-miR-185-5p:-19:7:148:Q:Q:0.438392	mmu-miR-706:-15:6:145:Q:Q:0.438392
5730494N06Rik	NM_027478	649	3'	h48	h48	0.313553	mmu-miR-212-5p:7:27:144:h48:h48:0.313553
5730559C18Rik	NM_028872	1492	CDS	h48	h48	0.94395	mmu-let-7i-5p:19:41:140:h48:h48:0.94395	mmu-miR-194-2-3p:-12:9:140:h48:h48:0.94395
5730559C18Rik	NM_028872	2773	3'	h48	h48	1.22364	mmu-miR-541-5p:14:36:142:h48:h48:1.22364
5730559C18Rik	NM_028872	447	CDS	h48	h48	2.62208	mmu-miR-3473c:14:35:140:h48:h48:2.62208	mmu-miR-5110:-15:14:149:h48:h48:2.62208
5730590G19Rik	NM_029835	1437	CDS	h48	h48	2.67527	mmu-miR-185-5p:-11:15:146:h48:h48:2.67527	mmu-miR-30d-3p:10:33:156:h48:h48:2.67527	mmu-miR-362-5p:19:44:143:h48:h48:2.67527
5730590G19Rik	NM_029835	3531	CDS	h48	h48	0.738065	mmu-miR-122-5p:-3:19:151:h48:h48:0.738065	mmu-miR-574-5p:-9:18:145:h48:h48:0.738065
5730590G19Rik	NM_029835	5016	CDS	h48	h48	0.861076	mmu-miR-125a-3p:-7:13:140:h48:h48:0.861076
5830415F09Rik	NM_029086	1119	CDS	h48	h48	0.850127	mmu-miR-93-3p:8:27:160:h48:h48:0.850127
5830415F09Rik	NM_029086	531	CDS	Q	Q	0.905241	mmu-miR-21-5p:0:34:148:Q:Q:0.905241
5830418K08Rik	NM_176976	5688	CDS	h48	h48	0.415521	mmu-miR-107-3p:10:34:151:h48:h48:0.415521	mmu-miR-503-3p:12:32:143:h48:h48:0.415521
5830418K08Rik	NM_176976	6368	CDS	h48	h48	1.63775	mmu-miR-185-5p:1:22:157:h48:h48:1.63775	mmu-miR-501-5p:21:39:140:h48:h48:1.63775
5830418K08Rik	NM_176976	6400	CDS	Q	Q	1.99764	mmu-miR-143-3p:8:32:142:Q:Q:1.99764	mmu-miR-144-3p:17:39:148:Q:Q:1.99764	mmu-miR-16-1-3p:17:38:147:Q:Q:1.99764	mmu-miR-345-3p:9:29:143:Q:Q:1.99764
5830418K08Rik	NM_176976	6594	CDS	h36	h36	11.711	mmu-miR-136-5p:22:44:142:h36:h36:11.711	mmu-miR-221-3p:-17:10:147:h36:h36:11.711
5830433M19Rik	NM_026368	1070	CDS	h48	h48	0.513545	mmu-miR-145-5p:-5:19:155:h48:h48:0.513545	mmu-miR-148b-5p:12:32:147:h48:h48:0.513545	mmu-miR-28-5p:6:25:146:h48:h48:0.513545
5830433M19Rik	NM_026368	792	CDS	h48	h48	1.77283	mmu-miR-467e-5p:6:27:140:h48:h48:1.77283
5830433M19Rik	NM_026368	874	CDS	Q	Q	0.689387	mmu-miR-15a-5p:10:33:145:Q:Q:0.689387	mmu-miR-21-3p:-3:21:158:Q:Q:0.689387	mmu-miR-214-3p:-11:10:140:Q:Q:0.689387	mmu-miR-322-5p:12:33:142:Q:Q:0.689387	mmu-miR-497-5p:7:33:147:Q:Q:0.689387
5830433M19Rik	NM_026368	992	CDS	Q	Q	0.573308	mmu-miR-378-3p:-2:22:143:Q:Q:0.573308
5930434B04Rik	NM_029862	1138	3'	h48	h48	0.553873	mmu-miR-376c-3p:13:38:144:h48:h48:0.553873
5930434B04Rik	NM_029862	1152	3'	h48	h48	1.99613	mmu-miR-376c-3p:-1:24:144:h48:h48:1.99613
5930434B04Rik	NM_029862	119	CDS	h48	h48	0.360951	mmu-miR-125b-2-3p:-10:16:156:h48:h48:0.360951	mmu-miR-5620-3p:-6:15:146:h48:h48:0.360951
5930434B04Rik	NM_029862	287	CDS	h48	h48	0.437473	mmu-miR-19a-3p:13:33:143:h48:h48:0.437473
6030422M02Rik	NM_177722	2208	3'	Q,h36	h36	7.81615	mmu-miR-136-5p:4:27:147:Q,h36:h36:7.81615
6030422M02Rik	NM_177722	2218	3'	h48	h48	8.85011	mmu-miR-136-5p:-6:17:147:h48:h48:8.85011
6030422M02Rik	NM_177722	2219	3'	Q	Q	0.85488	mmu-miR-136-5p:-7:16:147:Q:Q:0.85488
6030422M02Rik	NM_177722	2347	3'	h48	h48	1.55545	mmu-miR-194-2-3p:24:44:143:h48:h48:1.55545
6030422M02Rik	NM_177722	2358	3'	Q	Q	0.827816	mmu-miR-194-2-3p:13:33:143:Q:Q:0.827816
6030422M02Rik	NM_177722	2363	3'	h1	h1	0.929993	mmu-miR-194-2-3p:8:28:143:h1:h1:0.929993
6030429G01Rik	NM_001033548	1276	CDS	Q	Q	0.781781	mmu-miR-362-5p:17:40:142:Q:Q:0.781781
6030446N20Rik	NM_178801	1567	3'	h48	h48	6.18507	mmu-miR-1954:6:29:141:h48:h48:6.18507	mmu-miR-378-5p:-8:13:140:h48:h48:6.18507
6030446N20Rik	NM_178801	2345	3'	Q	Q	2.05086	mmu-miR-328-3p:23:44:142:Q:Q:2.05086
6030446N20Rik	NM_178801	307	CDS	h48	h48	17.6622	mmu-miR-125a-3p:4:25:153:h48:h48:17.6622	mmu-miR-140-3p:9:29:144:h48:h48:17.6622	mmu-miR-221-3p:-10:10:156:h48:h48:17.6622	mmu-miR-222-3p:-10:10:143:h48:h48:17.6622	mmu-miR-5102:6:38:152:h48:h48:17.6622
6030446N20Rik	NM_178801	384	CDS	h36	h36	4.09621	mmu-miR-10a-5p:8:31:144:h36:h36:4.09621	mmu-miR-148a-3p:-12:9:140:h36:h36:4.09621	mmu-miR-3470b:10:32:145:h36:h36:4.09621
6030458C11Rik	NM_029998	1339	CDS	h48	h48	0.334895	mmu-miR-107-3p:19:40:140:h48:h48:0.334895	mmu-miR-125a-5p:-3:20:150:h48:h48:0.334895	mmu-miR-148a-3p:19:44:144:h48:h48:0.334895	mmu-miR-15b-3p:-8:16:152:h48:h48:0.334895	mmu-miR-497-5p:17:41:143:h48:h48:0.334895
6030458C11Rik	NM_029998	1340	CDS	h1	h1	0.429237	mmu-miR-107-3p:18:39:140:h1:h1:0.429237	mmu-miR-125a-5p:-4:19:150:h1:h1:0.429237	mmu-miR-148a-3p:18:43:144:h1:h1:0.429237	mmu-miR-148b-3p:18:43:148:h1:h1:0.429237	mmu-miR-497-5p:16:40:143:h1:h1:0.429237
6030458C11Rik	NM_029998	1783	3'	Q	Q	0.501156	mmu-miR-17-5p:-11:9:155:Q:Q:0.501156	mmu-miR-20a-5p:-11:9:155:Q:Q:0.501156	mmu-miR-20b-5p:-11:9:155:Q:Q:0.501156	mmu-miR-93-5p:-16:9:150:Q:Q:0.501156
6030458C11Rik	NM_029998	2190	3'	h36	h36	0.372878	mmu-miR-10a-5p:4:34:147:h36:h36:0.372878	mmu-miR-706:18:39:200:h36:h36:0.372878
6030458C11Rik	NM_029998	2197	3'	h48	h48	0.358782	mmu-miR-376c-3p:17:37:144:h48:h48:0.358782	mmu-miR-706:11:32:200:h48:h48:0.358782
6030458C11Rik	NM_029998	2230	3'	h1	h1	2.37764	mmu-miR-1954:15:35:155:h1:h1:2.37764	mmu-miR-3082-5p:12:33:152:h1:h1:2.37764
6030458C11Rik	NM_029998	2268	3'	h48	h48	0.384509	mmu-let-7a-5p:12:34:140:h48:h48:0.384509	mmu-let-7b-5p:13:34:143:h48:h48:0.384509	mmu-let-7c-5p:13:34:143:h48:h48:0.384509	mmu-let-7d-5p:12:34:144:h48:h48:0.384509	mmu-let-7e-5p:12:34:144:h48:h48:0.384509	mmu-let-7f-5p:12:34:144:h48:h48:0.384509	mmu-let-7i-5p:11:34:141:h48:h48:0.384509	mmu-miR-1935:17:38:180:h48:h48:0.384509	mmu-miR-5110:19:43:142:h48:h48:0.384509	mmu-miR-709:21:40:177:h48:h48:0.384509
6030458C11Rik	NM_029998	2915	3'	h48	h48	1.12872	mmu-miR-140-5p:-1:24:142:h48:h48:1.12872
6030458C11Rik	NM_029998	3211	3'	h48	h48	1.07911	mmu-miR-145-3p:2:22:142:h48:h48:1.07911	mmu-miR-193-3p:-11:12:146:h48:h48:1.07911	mmu-miR-193b-3p:-9:12:140:h48:h48:1.07911
6030458C11Rik	NM_029998	636	CDS	Q	Q	0.474779	mmu-miR-3473c:19:40:151:Q:Q:0.474779
6330406I15Rik	NM_027519	2813	3'	h48	h48	3.087	mmu-miR-466k:18:43:155:h48:h48:3.087
6330408A02Rik	NM_177312	2370	CDS	Q	Q	1.47564	mmu-miR-192-3p:-16:10:145:Q:Q:1.47564	mmu-miR-690:15:36:156:Q:Q:1.47564
6330408A02Rik	NM_177312	240	CDS	Q	Q	0.536595	mmu-miR-194-2-3p:20:40:140:Q:Q:0.536595
6330409N04Rik	NM_025697	394	CDS	h1	h1	2.47947	mmu-miR-30a-5p:13:34:146:h1:h1:2.47947	mmu-miR-30b-5p:9:34:142:h1:h1:2.47947	mmu-miR-30e-5p:13:34:142:h1:h1:2.47947
6330409N04Rik	NM_025697	398	CDS	h36	h36	1.25875	mmu-miR-30a-5p:9:30:146:h36:h36:1.25875	mmu-miR-30e-5p:9:30:142:h36:h36:1.25875
6330409N04Rik	NM_025697	520	CDS	h48	h48	0.868178	mmu-miR-351-3p:4:24:149:h48:h48:0.868178
6330416G13Rik	NM_144905	1199	CDS	h48	h48	0.984035	mmu-miR-107-3p:1:27:140:h48:h48:0.984035
6330416G13Rik	NM_144905	1848	3'	Q	Q	0.364969	mmu-miR-214-3p:8:28:159:Q:Q:0.364969	mmu-miR-23a-3p:-5:15:140:Q:Q:0.364969	mmu-miR-23b-3p:-5:15:140:Q:Q:0.364969
6330416G13Rik	NM_144905	1918	3'	h1	h1	1.68039	mmu-miR-122-5p:-6:19:142:h1:h1:1.68039	mmu-miR-3082-5p:-2:21:143:h1:h1:1.68039
6330416G13Rik	NM_144905	2043	3'	h48	h48	0.747138	mmu-miR-21-5p:17:38:142:h48:h48:0.747138
6330416G13Rik	NM_144905	3499	3'	h48	h48	0.437349	mmu-miR-185-5p:-2:20:152:h48:h48:0.437349	mmu-miR-214-3p:-13:8:140:h48:h48:0.437349	mmu-miR-31-5p:11:32:151:h48:h48:0.437349
6330416G13Rik	NM_144905	367	CDS	h48	h48	0.364458	mmu-let-7b-5p:-8:18:140:h48:h48:0.364458	mmu-let-7d-5p:1:18:140:h48:h48:0.364458	mmu-let-7e-5p:1:18:142:h48:h48:0.364458	mmu-let-7g-5p:1:18:140:h48:h48:0.364458
6330416G13Rik	NM_144905	372	CDS	h36	h36	0.479963	mmu-let-7b-5p:-13:13:140:h36:h36:0.479963	mmu-let-7d-5p:-4:13:140:h36:h36:0.479963	mmu-let-7g-5p:-4:13:140:h36:h36:0.479963
6330416G13Rik	NM_144905	51	5'	Q	Q	0.755196	mmu-miR-214-3p:3:29:157:Q:Q:0.755196	mmu-miR-3473c:20:41:145:Q:Q:0.755196
6330416G13Rik	NM_144905	512	CDS	Q	Q	0.393043	mmu-miR-140-3p:13:32:149:Q:Q:0.393043	mmu-miR-1981-5p:0:25:148:Q:Q:0.393043	mmu-miR-690:2:23:146:Q:Q:0.393043
6330416G13Rik	NM_144905	851	CDS	h36	h36	0.426634	mmu-miR-188-5p:-6:17:140:h36:h36:0.426634
6330503K22Rik	NM_182995	4599	3'	Q	Q	1.6816	mmu-miR-582-5p:0:19:140:Q:Q:1.6816
6330503K22Rik	NM_182995	622	CDS	h36	h36	1.64111	mmu-miR-181c-5p:13:31:165:h36:h36:1.64111	mmu-miR-5102:-15:15:144:h36:h36:1.64111
6330512M04Rik	NM_177265	427	CDS	Q	Q	0.659238	mmu-miR-142-3p:6:32:149:Q:Q:0.659238
6330512M04Rik	NM_177265	436	CDS	h48	h48	1.69334	mmu-miR-142-3p:-3:23:149:h48:h48:1.69334
6330549D23Rik	NR_003619	1493		h1	h1	0.704997	mmu-miR-185-3p:-17:7:151:h1:h1:0.704997	mmu-miR-31-5p:8:36:156:h1:h1:0.704997
6330549D23Rik	NR_003619	1495		h36	h36	2.27973	mmu-miR-31-5p:6:34:156:h36:h36:2.27973
6330549D23Rik	NR_003619	1530		h36	h36	1.40607	mmu-miR-20a-5p:-10:10:142:h36:h36:1.40607	mmu-miR-20b-5p:-10:10:142:h36:h36:1.40607	mmu-miR-93-5p:-10:10:144:h36:h36:1.40607
6330549D23Rik	NR_003619	1926		h48	h48	0.693676	mmu-miR-140-5p:-10:11:140:h48:h48:0.693676
6330549D23Rik	NR_003619	2398		h36	h36	11.0604	mmu-miR-3065-5p:14:39:156:h36:h36:11.0604
6330549D23Rik	NR_003619	2434		Q	Q	0.638123	mmu-miR-330-3p:-11:12:149:Q:Q:0.638123	mmu-miR-539-5p:19:41:153:Q:Q:0.638123
6330549D23Rik	NR_003619	2599		h36	h36	0.683598	mmu-miR-451:10:41:148:h36:h36:0.683598
6330549D23Rik	NR_003619	2600		h48	h48	0.890589	mmu-miR-451:9:40:148:h48:h48:0.890589
6330549D23Rik	NR_003619	2607		Q	Q	1.08954	mmu-miR-451:2:33:148:Q:Q:1.08954
6330549D23Rik	NR_003619	2633		h48	h48	0.738141	mmu-miR-451:-24:7:148:h48:h48:0.738141
6330549D23Rik	NR_003619	2639		Q	Q	0.552944	mmu-miR-26b-3p:1:24:158:Q:Q:0.552944
6330549D23Rik	NR_003619	2650		Q	Q	1.88955	mmu-miR-26b-3p:-10:13:158:Q:Q:1.88955	mmu-miR-330-3p:17:40:145:Q:Q:1.88955
6330549D23Rik	NR_003619	2660		h36	h36	19.1382	mmu-miR-330-3p:7:30:145:h36:h36:19.1382	mmu-miR-802-5p:13:42:156:h36:h36:19.1382
6330578E17Rik	NM_198006	1196	3'	h48	h48	1.5102	mmu-miR-125a-3p:-15:6:140:h48:h48:1.5102
6330578E17Rik	NM_198006	1640	3'	h1	h1	0.368194	mmu-let-7b-5p:3:28:142:h1:h1:0.368194	mmu-let-7g-5p:3:28:142:h1:h1:0.368194	mmu-let-7i-5p:6:28:147:h1:h1:0.368194	mmu-miR-107-3p:-13:9:153:h1:h1:0.368194
6330578E17Rik	NM_198006	2900	3'	h48	h48	0.560557	mmu-miR-3065-5p:0:24:154:h48:h48:0.560557	mmu-miR-350-5p:19:37:161:h48:h48:0.560557
6330578E17Rik	NM_198006	3042	3'	Q	Q	0.328453	mmu-miR-374-5p:6:33:140:Q:Q:0.328453
6330578E17Rik	NM_198006	3048	3'	h1	h1	1.7098	mmu-let-7b-3p:18:41:142:h1:h1:1.7098	mmu-miR-340-5p:-12:9:160:h1:h1:1.7098	mmu-miR-374-5p:0:27:140:h1:h1:1.7098
6330578E17Rik	NM_198006	3056	3'	h36,h48	h48	4.17666	mmu-let-7b-3p:10:33:142:h36,h48:h48:4.17666	mmu-miR-374-5p:-8:19:140:h36,h48:h48:4.17666
6330578E17Rik	NM_198006	884	3'	h36	h36	0.440358	mmu-miR-101a-3p:9:30:156:h36:h36:0.440358	mmu-miR-101b-3p:8:30:156:h36:h36:0.440358
6430527G18Rik	NM_145836	2113	CDS	h1,h36	h36	1.88839	mmu-miR-23a-3p:14:34:143:h1,h36:h36:1.88839	mmu-miR-23b-3p:14:34:143:h1,h36:h36:1.88839
6430527G18Rik	NM_145836	2125	CDS	Q	Q	0.373609	mmu-miR-23a-3p:2:22:143:Q:Q:0.373609	mmu-miR-23b-3p:2:22:143:Q:Q:0.373609
6430527G18Rik	NM_145836	2479	CDS	h1	h1	2.11878	mmu-miR-342-5p:0:19:140:h1:h1:2.11878	mmu-miR-532-5p:-9:16:147:h1:h1:2.11878
6430527G18Rik	NM_145836	3542	3'	Q	Q	0.637206	mmu-miR-107-3p:7:33:143:Q:Q:0.637206	mmu-miR-15a-5p:7:34:146:Q:Q:0.637206	mmu-miR-15b-5p:14:34:151:Q:Q:0.637206	mmu-miR-21-3p:8:34:140:Q:Q:0.637206	mmu-miR-322-5p:13:34:153:Q:Q:0.637206	mmu-miR-497-5p:14:34:149:Q:Q:0.637206
6430527G18Rik	NM_145836	4053	3'	Q	Q	0.413625	mmu-miR-199b-5p:-10:15:141:Q:Q:0.413625
6430527G18Rik	NM_145836	486	5'	h36,h48	h36	6.45389	mmu-miR-671-5p:6:27:140:h36,h48:h36:6.45389
6430548M08Rik	NM_172286	108	5'	h48	h48	2.06521	mmu-miR-107-3p:-4:21:145:h48:h48:2.06521	mmu-miR-3065-3p:-12:20:142:h48:h48:2.06521
6430548M08Rik	NM_172286	119	5'	h1	h1	5.20615	mmu-miR-107-3p:-15:10:145:h1:h1:5.20615
6430548M08Rik	NM_172286	1315	CDS	h48	h48	0.406784	mmu-miR-145-3p:-17:11:144:h48:h48:0.406784
6430548M08Rik	NM_172286	1374	CDS	Q	Q	1.61202	mmu-miR-669c-5p:2:23:140:Q:Q:1.61202
6430548M08Rik	NM_172286	2098	3'	h36	h36	13.1615	mmu-let-7f-5p:20:40:143:h36:h36:13.1615	mmu-miR-185-5p:6:37:151:h36:h36:13.1615
6430548M08Rik	NM_172286	352	CDS	h48	h48	0.344202	mmu-let-7a-5p:-13:10:156:h48:h48:0.344202	mmu-let-7b-5p:-11:10:158:h48:h48:0.344202	mmu-let-7c-5p:-13:10:156:h48:h48:0.344202	mmu-let-7d-5p:-10:10:156:h48:h48:0.344202	mmu-let-7e-5p:-13:10:164:h48:h48:0.344202	mmu-let-7f-5p:-13:10:148:h48:h48:0.344202	mmu-let-7g-5p:-13:10:152:h48:h48:0.344202	mmu-let-7i-5p:-12:10:155:h48:h48:0.344202	mmu-miR-122-5p:20:42:148:h48:h48:0.344202	mmu-miR-5110:-5:18:152:h48:h48:0.344202
6430548M08Rik	NM_172286	756	CDS	Q	Q	1.25997	mmu-miR-101a-3p:19:43:140:Q:Q:1.25997	mmu-miR-101b-3p:19:43:140:Q:Q:1.25997	mmu-miR-21-3p:19:44:166:Q:Q:1.25997	mmu-miR-324-3p:19:39:142:Q:Q:1.25997	mmu-miR-497-5p:22:44:144:Q:Q:1.25997
6430573F11Rik	NM_176952	88	CDS	Q	Q	0.615788	mmu-let-7b-5p:21:42:146:Q:Q:0.615788	mmu-let-7g-5p:13:42:143:Q:Q:0.615788	mmu-miR-142-3p:9:32:145:Q:Q:0.615788	mmu-miR-199b-5p:8:32:141:Q:Q:0.615788	mmu-miR-34c-5p:6:33:148:Q:Q:0.615788
6530401N04Rik	NM_029545	204	CDS	Q	Q	0.328828	mmu-miR-23a-3p:-6:16:154:Q:Q:0.328828	mmu-miR-23b-3p:-6:16:159:Q:Q:0.328828
6530401N04Rik	NM_029545	228	CDS	Q	Q	0.801518	mmu-miR-5099:14:39:142:Q:Q:0.801518
6530401N04Rik	NM_029545	641	3'	h48	h48	10.8848	mmu-miR-1191:15:35:163:h48:h48:10.8848	mmu-miR-3470a:10:30:147:h48:h48:10.8848	mmu-miR-3470b:10:30:147:h48:h48:10.8848
6530401N04Rik	NM_029545	727	3'	h36	h36	4.27756	mmu-miR-17-5p:0:22:141:h36:h36:4.27756	mmu-miR-20a-5p:0:22:141:h36:h36:4.27756	mmu-miR-20b-5p:0:22:141:h36:h36:4.27756	mmu-miR-93-5p:0:22:141:h36:h36:4.27756
6530401N04Rik	NM_029545	787	3'	Q	Q	0.534345	mmu-miR-106b-3p:-2:18:147:Q:Q:0.534345	mmu-miR-23a-3p:-5:19:140:Q:Q:0.534345	mmu-miR-23b-3p:-5:19:140:Q:Q:0.534345	mmu-miR-3470b:-2:18:155:Q:Q:0.534345
6530401N04Rik	NM_029545	902	3'	Q	Q	0.476583	mmu-miR-3105-3p:0:22:141:Q:Q:0.476583
6530418L21Rik	NM_175398	3258	3'	h48	h48	0.794574	mmu-let-7i-3p:-1:20:156:h48:h48:0.794574	mmu-miR-872-5p:-5:15:141:h48:h48:0.794574
6530418L21Rik	NM_175398	3262	3'	h48	h48	0.852144	mmu-let-7i-3p:-5:16:156:h48:h48:0.852144	mmu-miR-872-5p:-9:11:141:h48:h48:0.852144
6530418L21Rik	NM_175398	3290	3'	h36	h36	1.41718	mmu-miR-1935:-1:23:148:h36:h36:1.41718	mmu-miR-1981-5p:0:27:156:h36:h36:1.41718
6530418L21Rik	NM_175398	3291	3'	h48	h48	2.19608	mmu-miR-1935:-2:22:148:h48:h48:2.19608	mmu-miR-1981-5p:-1:26:156:h48:h48:2.19608	mmu-miR-340-5p:5:28:140:h48:h48:2.19608
6720456B07Rik	NM_133937	152	CDS	h1	h1	0.472178	mmu-miR-223-3p:0:21:145:h1:h1:0.472178	mmu-miR-26b-3p:20:41:144:h1:h1:0.472178
6720456H20Rik	NM_172600	1528	CDS	h1	h1	1.2316	mmu-miR-17-5p:2:24:156:h1:h1:1.2316	mmu-miR-20a-5p:2:24:152:h1:h1:1.2316	mmu-miR-20b-5p:2:24:153:h1:h1:1.2316	mmu-miR-350-5p:6:23:145:h1:h1:1.2316	mmu-miR-5102:-8:16:144:h1:h1:1.2316	mmu-miR-532-5p:-22:6:140:h1:h1:1.2316	mmu-miR-93-5p:2:24:161:h1:h1:1.2316
6720456H20Rik	NM_172600	2221	3'	h1	h1	1.63778	mmu-miR-3470a:-12:9:159:h1:h1:1.63778
6720456H20Rik	NM_172600	2445	3'	Q	Q	0.385469	mmu-miR-223-3p:6:31:146:Q:Q:0.385469
6720456H20Rik	NM_172600	2451	3'	Q	Q	0.3882	mmu-miR-223-3p:0:25:146:Q:Q:0.3882
6720456H20Rik	NM_172600	3276	3'	h48	h48	0.632113	mmu-miR-145-3p:-1:23:156:h48:h48:0.632113
6720456H20Rik	NM_172600	4364	3'	h48	h48	1.1378	mmu-miR-19a-3p:20:41:146:h48:h48:1.1378	mmu-miR-330-3p:15:38:158:h48:h48:1.1378
6720456H20Rik	NM_172600	4719	3'	h48	h48	3.02265	mmu-miR-378-3p:2:21:152:h48:h48:3.02265
6720456H20Rik	NM_172600	4886	3'	h48	h48	5.23448	mmu-miR-122-5p:13:42:148:h48:h48:5.23448	mmu-miR-185-5p:12:33:174:h48:h48:5.23448	mmu-miR-466i-5p:21:39:141:h48:h48:5.23448	mmu-miR-466k:17:39:152:h48:h48:5.23448	mmu-miR-574-5p:20:41:156:h48:h48:5.23448
6720456H20Rik	NM_172600	4901	3'	Q	Q	0.418847	mmu-miR-122-5p:-2:27:148:Q:Q:0.418847	mmu-miR-185-5p:-3:18:174:Q:Q:0.418847	mmu-miR-214-3p:3:39:154:Q:Q:0.418847	mmu-miR-466k:2:24:152:Q:Q:0.418847	mmu-miR-497-5p:17:41:148:Q:Q:0.418847	mmu-miR-574-5p:5:26:156:Q:Q:0.418847
6720456H20Rik	NM_172600	4907	3'	Q	Q	0.396483	mmu-miR-122-5p:-8:21:148:Q:Q:0.396483	mmu-miR-185-5p:-9:12:174:Q:Q:0.396483	mmu-miR-214-3p:-3:33:154:Q:Q:0.396483	mmu-miR-466i-5p:0:18:141:Q:Q:0.396483	mmu-miR-466k:-4:18:152:Q:Q:0.396483	mmu-miR-497-5p:11:35:148:Q:Q:0.396483	mmu-miR-574-5p:-1:20:156:Q:Q:0.396483
6720456H20Rik	NM_172600	4921	3'	h1	h1	0.327556	mmu-miR-122-5p:-22:7:148:h1:h1:0.327556	mmu-miR-214-3p:-17:19:154:h1:h1:0.327556	mmu-miR-497-5p:-3:21:148:h1:h1:0.327556
6720463M24Rik	NM_175265	1374	CDS	h48	h48	0.962899	mmu-miR-34c-5p:13:39:151:h48:h48:0.962899
6720463M24Rik	NM_175265	342	CDS	h1	h1	6.05398	mmu-miR-145-3p:10:31:160:h1:h1:6.05398
6720463M24Rik	NM_175265	349	CDS	h48	h48	0.48145	mmu-miR-145-3p:3:24:160:h48:h48:0.48145
6720463M24Rik	NM_175265	784	CDS	h48	h48	1.36062	mmu-miR-1935:-11:10:152:h48:h48:1.36062	mmu-miR-214-3p:-10:11:152:h48:h48:1.36062
8030462N17Rik	NM_178670	1541	CDS	h1	h1	1.97629	mmu-miR-194-2-3p:-8:18:148:h1:h1:1.97629	mmu-miR-33-5p:4:25:146:h1:h1:1.97629
8030462N17Rik	NM_178670	1766	3'	h48	h48	10.706	mmu-miR-22-3p:5:26:152:h48:h48:10.706
8030462N17Rik	NM_178670	1904	3'	h48	h48	1.46575	mmu-miR-1935:11:33:144:h48:h48:1.46575
8030462N17Rik	NM_178670	3296	3'	Q	Q	0.666111	mmu-miR-106a-5p:14:41:155:Q:Q:0.666111	mmu-miR-130a-3p:18:39:156:Q:Q:0.666111	mmu-miR-130b-3p:18:39:160:Q:Q:0.666111	mmu-miR-17-5p:14:41:147:Q:Q:0.666111	mmu-miR-20a-5p:17:41:153:Q:Q:0.666111	mmu-miR-20b-5p:17:41:153:Q:Q:0.666111	mmu-miR-301a-3p:19:39:150:Q:Q:0.666111	mmu-miR-34c-5p:2:23:142:Q:Q:0.666111	mmu-miR-93-5p:14:41:147:Q:Q:0.666111
8030462N17Rik	NM_178670	351	5'	Q	Q	1.26561	mmu-miR-136-5p:1:23:140:Q:Q:1.26561	mmu-miR-324-3p:13:32:142:Q:Q:1.26561
8430406I07Rik	NM_028984	1767	3'	Q	Q	0.554897	mmu-miR-16-1-3p:-5:25:154:Q:Q:0.554897
8430406I07Rik	NM_028984	315	CDS	h48	h48	0.456859	mmu-miR-101a-3p:0:19:145:h48:h48:0.456859	mmu-miR-101b-3p:0:19:145:h48:h48:0.456859
8430408G22Rik	NM_145980	660	CDS	h48	h48	1.04834	mmu-miR-145-5p:2:23:143:h48:h48:1.04834	mmu-miR-30d-3p:-6:16:140:h48:h48:1.04834
8430408G22Rik	NM_145980	763	CDS	h1	h1	0.459192	mmu-miR-145-3p:12:39:145:h1:h1:0.459192
8430408G22Rik	NM_145980	782	CDS	h1	h1	0.617722	mmu-miR-145-3p:-7:20:145:h1:h1:0.617722	mmu-miR-501-5p:7:35:153:h1:h1:0.617722
8430408G22Rik	NM_145980	793	3'	h48	h48	1.35386	mmu-miR-145-3p:-18:9:145:h48:h48:1.35386	mmu-miR-501-5p:-4:24:153:h48:h48:1.35386
8430410A17Rik	NM_173737	805	CDS	h36,h48	h36	4.31049	mmu-miR-122-5p:18:43:146:h36,h48:h36:4.31049	mmu-miR-425-3p:16:32:149:h36:h36:4.31049
8430410A17Rik	NM_173737	818	CDS	h36,h48	h36	2.90413	mmu-miR-122-5p:5:30:146:h36,h48:h36:2.90413
8430410A17Rik	NM_173737	824	CDS	Q	Q	0.384297	mmu-miR-122-5p:-1:24:146:Q:Q:0.384297	mmu-miR-214-3p:22:44:164:Q:Q:0.384297
8430410K20Rik	NM_145609	2021	3'	h48	h48	0.796422	mmu-miR-148a-3p:10:31:142:h48:h48:0.796422	mmu-miR-203-3p:-1:20:157:h48:h48:0.796422	mmu-miR-30d-3p:14:34:157:h48:h48:0.796422
8430419L09Rik	NM_028982	1152	CDS	h1	h1	0.4082	mmu-miR-1954:-9:11:149:h1:h1:0.4082
8430419L09Rik	NM_028982	1539	CDS	h1	h1	0.346545	mmu-miR-5102:-3:20:143:h1:h1:0.346545
8430419L09Rik	NM_028982	2017	3'	h1	h1	1.82517	mmu-miR-17-5p:17:42:143:h1:h1:1.82517	mmu-miR-20b-5p:17:42:143:h1:h1:1.82517
8430419L09Rik	NM_028982	939	CDS	Q	Q	0.539164	mmu-miR-144-5p:3:25:140:Q:Q:0.539164	mmu-miR-214-3p:-5:20:151:Q:Q:0.539164	mmu-miR-330-3p:-10:15:140:Q:Q:0.539164
8430419L09Rik	NM_028982	945	CDS	h1	h1	3.19144	mmu-miR-144-5p:-3:19:140:h1:h1:3.19144	mmu-miR-214-3p:-11:14:151:h1:h1:3.19144
8430427H17Rik	NM_001001986	1100	CDS	Q	Q	2.48778	mmu-miR-1935:9:30:176:Q:Q:2.48778	mmu-miR-709:13:32:149:Q:Q:2.48778
8430427H17Rik	NM_001001986	1110	CDS	h1	h1	22.0361	mmu-miR-449a-5p:-7:10:146:h1:h1:22.0361
8430427H17Rik	NM_001001986	1122	CDS	h1	h1	3.12708	mmu-miR-23a-5p:2:23:142:h1:h1:3.12708
8430427H17Rik	NM_001001986	1855	3'	h36	h36	1.2799	mmu-miR-185-5p:-3:17:168:h36:h36:1.2799
8430427H17Rik	NM_001001986	2164	3'	h48	h48	22.5364	mmu-miR-125a-3p:19:43:157:h48:h48:22.5364	mmu-miR-30b-3p:-11:12:163:h48:h48:22.5364
8430427H17Rik	NM_001001986	4241	3'	h48	h48	0.833292	mmu-miR-5102:-11:14:142:h48:h48:0.833292
8430427H17Rik	NM_001001986	5083	3'	h36	h36	0.356304	mmu-miR-25-3p:3:28:140:h36:h36:0.356304	mmu-miR-27a-3p:-4:14:145:h36:h36:0.356304	mmu-miR-27b-3p:-4:14:145:h36:h36:0.356304	mmu-miR-93-5p:16:41:148:h36:h36:0.356304
8430427H17Rik	NM_001134300	1689	CDS	Q	Q	2.09885	mmu-miR-26b-3p:-12:9:144:Q:Q:2.09885
8430427H17Rik	NM_001134300	1820	CDS	h36	h36	1.47547	mmu-miR-93-5p:22:44:144:h36:h36:1.47547
8430427H17Rik	NM_001134300	2445	3'	h36	h36	1.36184	mmu-miR-193-3p:10:34:148:h36:h36:1.36184	mmu-miR-193b-3p:10:34:142:h36:h36:1.36184	mmu-miR-22-3p:21:43:141:h36:h36:1.36184
8430427H17Rik	NM_001134300	2754	3'	h48	h48	22.975	mmu-miR-5102:17:40:146:h48:h48:22.975
8430427H17Rik	NM_001134300	3493	3'	Q	Q	0.690817	mmu-miR-107-3p:-5:27:142:Q:Q:0.690817	mmu-miR-15a-5p:6:28:155:Q:Q:0.690817	mmu-miR-15b-5p:11:28:151:Q:Q:0.690817	mmu-miR-322-5p:6:28:153:Q:Q:0.690817	mmu-miR-331-5p:-3:17:157:Q:Q:0.690817	mmu-miR-497-5p:6:28:156:Q:Q:0.690817
8430427H17Rik	NM_001134300	4831	3'	h48	h48	0.847858	mmu-miR-342-5p:2:22:159:h48:h48:0.847858
8430427H17Rik	NM_001134300	5673	3'	h36	h36	0.402402	mmu-miR-33-5p:3:24:143:h36:h36:0.402402
8430431K14Rik	NR_002849	33		Q	Q	3.76163	mmu-miR-331-5p:4:26:151:Q:Q:3.76163
9030025P20Rik	NM_001123370	343	CDS	h48	h48	3.95252	mmu-miR-26b-5p:4:24:166:h48:h48:3.95252
9030025P20Rik	NM_001123370	487	CDS	h1	h1	12.7021	mmu-miR-1954:2:23:154:h1:h1:12.7021
9030025P20Rik	NM_001123370	622	CDS	h1	h1	4.21144	mmu-miR-107-3p:13:35:142:h1:h1:4.21144	mmu-miR-15a-5p:9:39:140:h1:h1:4.21144	mmu-miR-322-5p:20:39:142:h1:h1:4.21144	mmu-miR-421-3p:18:41:154:h1:h1:4.21144	mmu-miR-497-5p:9:36:140:h1:h1:4.21144
9030025P20Rik	NM_001123370	80	CDS	h48	h48	1.65273	mmu-miR-125b-2-3p:-10:12:155:h48:h48:1.65273	mmu-miR-872-5p:3:23:159:h48:h48:1.65273
9030425E11Rik	NM_133733	370	5'	h48	h48	0.486775	mmu-miR-16-2-3p:24:44:143:h48:h48:0.486775	mmu-miR-5110:-3:21:151:h48:h48:0.486775
9030617O03Rik	NM_145448	1057	CDS	h1	h1	1.32287	mmu-miR-15a-5p:13:42:146:h1:h1:1.32287	mmu-miR-195-5p:17:42:147:h1:h1:1.32287	mmu-miR-214-3p:19:40:156:h1:h1:1.32287	mmu-miR-322-5p:18:42:148:h1:h1:1.32287	mmu-miR-497-5p:13:42:154:h1:h1:1.32287
9030617O03Rik	NM_145448	1188	CDS	h1	h1	5.36527	mmu-miR-330-3p:-8:10:158:h1:h1:5.36527
9030617O03Rik	NM_145448	1814	CDS	h48	h48	0.626181	mmu-miR-378-3p:1:26:153:h48:h48:0.626181
9030617O03Rik	NM_145448	219		h1,h48	h1	1.29937	mmu-miR-1935:20:43:144:h48:h1:1.29937	mmu-miR-214-3p:22:44:150:h1,h48:h1:1.29937	mmu-miR-539-5p:0:19:146:h48:h1:1.29937
9030617O03Rik	NM_145448	254	CDS	h48	h48	0.621682	mmu-miR-1186:13:34:140:h48:h48:0.621682	mmu-miR-1935:-15:8:144:h48:h48:0.621682	mmu-miR-212-5p:7:27:148:h48:h48:0.621682	mmu-miR-214-3p:-13:9:150:h48:h48:0.621682	mmu-miR-93-5p:13:36:141:h48:h48:0.621682
9030617O03Rik	NM_145448	2582	3'	Q	Q	0.372266	mmu-miR-466k:-6:18:159:Q:Q:0.372266	mmu-miR-511-3p:-5:16:152:Q:Q:0.372266	mmu-miR-574-5p:-1:20:156:Q:Q:0.372266
9030617O03Rik	NM_145448	2594	3'	Q	Q	0.443434	mmu-miR-466k:-18:6:159:Q:Q:0.443434	mmu-miR-574-5p:-13:8:156:Q:Q:0.443434
9030617O03Rik	NM_145448	264	CDS	Q	Q	0.399639	mmu-miR-93-5p:3:26:141:Q:Q:0.399639
9030617O03Rik	NM_145448	277	CDS	Q	Q	0.32847	mmu-miR-93-5p:-10:13:141:Q:Q:0.32847
9030617O03Rik	NM_145448	2796	3'	h1	h1	0.404439	mmu-miR-122-5p:15:36:144:h1:h1:0.404439	mmu-miR-203-3p:20:37:152:h1:h1:0.404439
9030617O03Rik	NM_145448	2856	3'	h48	h48	0.90477	mmu-miR-466p-5p:2:22:146:h48:h48:0.90477	mmu-miR-511-3p:5:22:158:h48:h48:0.90477
9030617O03Rik	NM_145448	2919	3'	h36	h36	0.312191	mmu-miR-122-5p:2:30:158:h36:h36:0.312191
9030617O03Rik	NM_145448	2926	3'	Q	Q	0.520077	mmu-miR-122-5p:-5:23:158:Q:Q:0.520077
9030617O03Rik	NM_145448	388	CDS	h1	h1	0.923789	mmu-miR-3470a:17:34:154:h1:h1:0.923789
9030617O03Rik	NM_145448	392	CDS	Q	Q	0.625605	mmu-miR-1935:-11:13:156:Q:Q:0.625605	mmu-miR-5113:-11:11:140:Q:Q:0.625605
9030624J02Rik	NM_027815	2322	CDS	h48	h48	2.89918	mmu-miR-130a-3p:-10:13:140:h48:h48:2.89918	mmu-miR-19a-3p:-8:12:147:h48:h48:2.89918	mmu-miR-33-5p:2:21:159:h48:h48:2.89918
9030624J02Rik	NM_027815	2535	CDS	h1,h48	h1	1.07869	mmu-miR-140-5p:14:35:162:h1,h48:h1:1.07869
9030624J02Rik	NM_027815	2537	CDS	h36	h36	46.5722	mmu-miR-140-5p:12:33:162:h36:h36:46.5722
9030624J02Rik	NM_027815	2539	CDS	Q	Q	0.688866	mmu-miR-140-5p:10:31:162:Q:Q:0.688866
9030624J02Rik	NM_027815	2543	CDS	Q	Q	0.362086	mmu-miR-140-5p:6:27:162:Q:Q:0.362086
9030624J02Rik	NM_027815	627	CDS	Q	Q	0.619979	mmu-let-7a-5p:14:36:154:Q:Q:0.619979	mmu-let-7b-5p:16:36:157:Q:Q:0.619979	mmu-let-7c-5p:14:36:154:Q:Q:0.619979	mmu-let-7d-5p:14:36:158:Q:Q:0.619979	mmu-let-7f-5p:14:36:158:Q:Q:0.619979	mmu-let-7g-5p:16:36:149:Q:Q:0.619979	mmu-let-7i-5p:16:36:162:Q:Q:0.619979
9030625A04Rik	NM_172488	2232	3'	Q	Q	0.337254	mmu-miR-30a-5p:-7:16:152:Q:Q:0.337254	mmu-miR-30d-5p:-7:16:148:Q:Q:0.337254	mmu-miR-30e-5p:-7:16:156:Q:Q:0.337254
9030625A04Rik	NM_172488	506	CDS	h36,h48	h36	1.70718	mmu-miR-192-3p:17:39:143:h36,h48:h36:1.70718	mmu-miR-27a-3p:12:32:143:h36,h48:h36:1.70718	mmu-miR-501-5p:-10:12:156:h48:h36:1.70718
9030625A04Rik	NM_172488	837	CDS	h48	h48	2.15326	mmu-miR-26b-5p:-7:21:143:h48:h48:2.15326
9130011E15Rik	NM_198296	1730	CDS	h48	h48	9.04923	mmu-miR-21-5p:-14:8:143:h48:h48:9.04923	mmu-miR-330-3p:20:43:141:h48:h48:9.04923
9130011E15Rik	NM_198296	1984	CDS	Q	Q	0.961399	mmu-miR-30a-3p:-16:7:140:Q:Q:0.961399
9130011E15Rik	NM_198296	2221	3'	h36	h36	1.03926	mmu-miR-3473c:11:32:151:h36:h36:1.03926
9130011E15Rik	NM_198296	2694	3'	Q	Q	0.626027	mmu-miR-214-3p:7:26:149:Q:Q:0.626027	mmu-miR-29a-3p:-5:20:149:Q:Q:0.626027
9130011J15Rik	NM_172396	1004	3'	h48	h48	2.14608	mmu-miR-93-3p:14:42:151:h48:h48:2.14608
9130011J15Rik	NM_172396	164	CDS	h48	h48	0.754882	mmu-miR-27a-3p:18:40:147:h48:h48:0.754882	mmu-miR-27b-3p:18:40:143:h48:h48:0.754882
9130011J15Rik	NM_172396	1661	3'	h36	h36	5.88467	mmu-miR-17-5p:15:39:147:h36:h36:5.88467	mmu-miR-20a-5p:15:39:143:h36:h36:5.88467	mmu-miR-20b-5p:15:39:147:h36:h36:5.88467
9130011J15Rik	NM_172396	197	CDS	h36,h48	h36	3.55526	mmu-miR-101a-3p:21:41:150:h36,h48:h36:3.55526	mmu-miR-101b-3p:22:41:154:h36,h48:h36:3.55526	mmu-miR-144-3p:23:41:149:h36,h48:h36:3.55526	mmu-miR-27a-3p:-15:7:147:h36,h48:h36:3.55526	mmu-miR-27b-3p:-15:7:143:h36,h48:h36:3.55526
9130011J15Rik	NM_172396	202	CDS	h36	h36	6.91062	mmu-miR-101a-3p:16:36:150:h36:h36:6.91062	mmu-miR-101b-3p:17:36:154:h36:h36:6.91062	mmu-miR-144-3p:18:36:149:h36:h36:6.91062
9130011J15Rik	NM_172396	203	CDS	Q,h48	h48	10.3578	mmu-miR-101a-3p:15:35:150:Q,h48:h48:10.3578	mmu-miR-101b-3p:16:35:154:Q,h48:h48:10.3578	mmu-miR-144-3p:17:35:149:Q,h48:h48:10.3578
9130011J15Rik	NM_172396	209	CDS	h36	h36	1.12394	mmu-miR-101a-3p:9:29:150:h36:h36:1.12394	mmu-miR-101b-3p:10:29:154:h36:h36:1.12394	mmu-miR-144-3p:11:29:149:h36:h36:1.12394
9130011J15Rik	NM_172396	213	CDS	h1,h36,h48	h48	5.72683	mmu-miR-101a-3p:5:25:150:h1,h36,h48:h48:5.72683	mmu-miR-101b-3p:6:25:154:h1,h36,h48:h48:5.72683	mmu-miR-144-3p:7:25:149:h1,h36,h48:h48:5.72683
9130011J15Rik	NM_172396	565	3'	h36	h36	1.12976	mmu-miR-10a-5p:14:34:145:h36:h36:1.12976	mmu-miR-706:18:39:184:h36:h36:1.12976
9130011J15Rik	NM_172396	781	3'	h48	h48	0.561221	mmu-miR-130a-3p:-5:23:144:h48:h48:0.561221	mmu-miR-151-3p:-19:6:146:h48:h48:0.561221	mmu-miR-19a-3p:-2:22:149:h48:h48:0.561221	mmu-miR-301a-3p:0:23:157:h48:h48:0.561221
9130019O22Rik	NM_030226	1918	3'	Q	Q	0.513655	mmu-miR-326-3p:-5:13:152:Q:Q:0.513655	mmu-miR-5102:15:38:149:Q:Q:0.513655
9130019O22Rik	NM_030226	1960	3'	h48	h48	2.38328	mmu-miR-690:16:41:140:h48:h48:2.38328
9130019O22Rik	NM_030226	2004	3'	Q	Q	0.796165	mmu-miR-1187:4:28:140:Q:Q:0.796165	mmu-miR-122-5p:8:31:151:Q:Q:0.796165	mmu-miR-147-3p:6:25:151:Q:Q:0.796165	mmu-miR-466k:6:28:168:Q:Q:0.796165	mmu-miR-574-5p:8:30:165:Q:Q:0.796165
9130019O22Rik	NM_030226	2010	3'	h48	h48	0.838498	mmu-miR-122-5p:2:25:151:h48:h48:0.838498	mmu-miR-466i-5p:3:22:157:h48:h48:0.838498	mmu-miR-466k:0:22:168:h48:h48:0.838498	mmu-miR-574-5p:2:24:165:h48:h48:0.838498
9130019O22Rik	NM_030226	2487	3'	Q	Q	0.913704	mmu-miR-1186:8:30:156:Q:Q:0.913704	mmu-miR-122-5p:10:32:148:Q:Q:0.913704	mmu-miR-140-3p:-4:16:143:Q:Q:0.913704
9130019O22Rik	NM_030226	2594	3'	Q	Q	1.32902	mmu-miR-466i-5p:19:42:160:Q:Q:1.32902	mmu-miR-466k:22:40:157:Q:Q:1.32902
9130019O22Rik	NM_030226	2668	3'	h48	h48	3.24884	mmu-miR-1186:-2:19:151:h48:h48:3.24884
9130023H24Rik	NM_177001	325	5'	h48	h48	0.403819	mmu-miR-192-3p:-9:8:148:h48:h48:0.403819
9130023H24Rik	NM_177001	970	CDS	Q	Q	1.0149	mmu-miR-100-3p:-1:19:140:Q:Q:1.0149	mmu-miR-3470b:-10:6:151:Q:Q:1.0149
9130401M01Rik	NM_029418	746	CDS	Q	Q	0.427917	mmu-miR-148a-3p:0:22:147:Q:Q:0.427917	mmu-miR-148b-3p:0:22:154:Q:Q:0.427917	mmu-miR-152-3p:1:22:146:Q:Q:0.427917
9230110C19Rik	NM_199017	1448	3'	h1	h1	1.16128	mmu-miR-151-3p:8:29:140:h1:h1:1.16128	mmu-miR-3470b:16:36:155:h1:h1:1.16128
9230110C19Rik	NM_199017	1452	3'	h48	h48	17.8125	mmu-miR-151-3p:4:25:140:h48:h48:17.8125	mmu-miR-3470b:12:32:155:h48:h48:17.8125
9230110C19Rik	NM_199017	1454	3'	Q	Q	2.26304	mmu-miR-151-3p:2:23:140:Q:Q:2.26304	mmu-miR-3470b:10:30:155:Q:Q:2.26304
9230110C19Rik	NM_199017	1497	3'	h48	h48	2.40403	mmu-miR-378-5p:-18:6:142:h48:h48:2.40403	mmu-miR-876-5p:1:22:144:h48:h48:2.40403
9430015G10Rik	NM_145557	1433	3'	h48	h48	2.38454	mmu-miR-185-5p:-7:17:142:h48:h48:2.38454	mmu-miR-28-5p:23:44:148:h48:h48:2.38454	mmu-miR-5102:8:31:144:h48:h48:2.38454
9430015G10Rik	NM_145557	155	5'	h48	h48	2.24323	mmu-miR-690:25:44:140:h48:h48:2.24323
9430016H08Rik	NM_001081181	1047	CDS	h48	h48	0.382262	mmu-miR-122-5p:20:41:150:h48:h48:0.382262
9430020K01Rik	NM_001081963	1157	CDS	h36	h36	15.6846	mmu-miR-338-3p:-15:7:147:h36:h36:15.6846
9430020K01Rik	NM_001081963	2409	CDS	Q,h1	h1	1.2808	mmu-miR-362-5p:-17:6:141:Q,h1:h1:1.2808
9430020K01Rik	NM_001081963	3417	CDS	Q	Q	0.426881	mmu-miR-26b-3p:-13:9:173:Q:Q:0.426881
9430020K01Rik	NM_001081963	3475	CDS	Q	Q	0.728667	mmu-miR-5121:4:25:147:Q:Q:0.728667
9430020K01Rik	NM_001081963	3719	CDS	h48	h48	4.7126	mmu-miR-378b:-16:13:145:h48:h48:4.7126
9430020K01Rik	NM_001081963	4561	3'	Q	Q	1.76414	mmu-miR-27a-3p:-13:7:147:Q:Q:1.76414	mmu-miR-27b-3p:-13:7:145:Q:Q:1.76414
9430020K01Rik	NM_001081963	5407	3'	h36	h36	3.44311	mmu-let-7c-5p:15:34:140:h36:h36:3.44311
9430020K01Rik	NM_001081963	5527	3'	h48	h48	3.24161	mmu-miR-541-5p:-12:13:143:h48:h48:3.24161
9430020K01Rik	NM_001081963	5815	3'	h1	h1	8.98639	mmu-miR-497-3p:-9:13:152:h1:h1:8.98639
9430020K01Rik	NM_001081963	5902	3'	h36	h36	10.8156	mmu-miR-466k:20:42:148:h36:h36:10.8156
9430020K01Rik	NM_001081963	5904	3'	h36	h36	7.78029	mmu-miR-466k:18:40:148:h36:h36:7.78029
9430020K01Rik	NM_001081963	6512	3'	h48	h48	0.708252	mmu-miR-151-5p:8:28:143:h48:h48:0.708252
9430023L20Rik	NM_026566	1092	3'	h48	h48	3.19177	mmu-miR-140-3p:-13:10:149:h48:h48:3.19177	mmu-miR-330-3p:-17:6:143:h48:h48:3.19177
9430023L20Rik	NM_026566	1125	3'	h48	h48	2.05353	mmu-miR-1981-5p:7:36:141:h48:h48:2.05353
9430023L20Rik	NM_026566	1133	3'	h1	h1	0.731585	mmu-miR-18a-5p:2:26:145:h1:h1:0.731585
9430023L20Rik	NM_026566	1181	3'	Q	Q	0.64703	mmu-miR-101a-3p:-2:19:166:Q:Q:0.64703	mmu-miR-101b-3p:-2:19:162:Q:Q:0.64703	mmu-miR-144-3p:4:24:150:Q:Q:0.64703	mmu-miR-146a-5p:-14:8:148:Q:Q:0.64703	mmu-miR-148a-3p:-3:18:155:Q:Q:0.64703	mmu-miR-152-3p:-2:18:150:Q:Q:0.64703
9430023L20Rik	NM_026566	199	5'	h48	h48	0.96319	mmu-miR-28-5p:5:27:144:h48:h48:0.96319
9430023L20Rik	NM_026566	267	5'	h1	h1	2.1661	mmu-miR-31-5p:-1:19:161:h1:h1:2.1661
9430023L20Rik	NM_026566	359	CDS	h1	h1	0.859951	mmu-miR-107-3p:6:30:143:h1:h1:0.859951	mmu-miR-143-5p:12:32:141:h1:h1:0.859951
9430023L20Rik	NM_026566	442	CDS	h1,h36	h1	1.74884	mmu-miR-24-1-5p:3:25:141:h36:h1:1.74884	mmu-miR-27a-3p:26:44:154:h1,h36:h1:1.74884	mmu-miR-27b-3p:26:44:159:h1,h36:h1:1.74884
9430023L20Rik	NM_026566	945	CDS	h48	h48	0.451776	mmu-miR-214-3p:13:34:147:h48:h48:0.451776
9530008L14Rik	NM_175417	240	CDS	h36	h36	0.365002	mmu-miR-122-5p:27:44:152:h36:h36:0.365002
9530008L14Rik	NM_175417	643	CDS	h1,h36	h36	0.660629	mmu-miR-144-3p:-11:10:140:h1,h36:h36:0.660629	mmu-miR-145-5p:14:37:143:h1,h36:h36:0.660629	mmu-miR-30d-3p:8:31:140:h36:h36:0.660629
9530068E07Rik	NM_153117	874	3'	h1	h1	0.357025	mmu-miR-30b-5p:-2:19:142:h1:h1:0.357025	mmu-miR-511-3p:-9:13:141:h1:h1:0.357025
9630033F20Rik	NM_177003	1767	3'	h48	h48	0.653673	mmu-miR-3065-3p:13:31:145:h48:h48:0.653673
9930012K11Rik	NM_001004155	1714	3'	h48	h48	0.708252	mmu-miR-34c-5p:-14:8:141:h48:h48:0.708252
9930012K11Rik	NM_001112735	1711	3'	h48	h48	0.59929	mmu-miR-34c-5p:-14:8:141:h48:h48:0.59929
9930021J03Rik	NM_172836	1102	CDS	h48	h48	4.29734	mmu-miR-145-5p:-3:21:147:h48:h48:4.29734	mmu-miR-7b-5p:12:33:140:h48:h48:4.29734
9930021J03Rik	NM_172836	1114	CDS	h1	h1	2.09619	mmu-miR-145-5p:-15:9:147:h1:h1:2.09619
9930021J03Rik	NM_172836	1121	CDS	h48	h48	0.416482	mmu-miR-185-5p:20:42:160:h48:h48:0.416482	mmu-miR-674-5p:1:26:154:h48:h48:0.416482	mmu-miR-7b-5p:-7:14:140:h48:h48:0.416482
9930021J03Rik	NM_172836	1171	CDS	h36	h36	0.613897	mmu-let-7b-5p:19:39:140:h36:h36:0.613897	mmu-let-7c-5p:19:39:140:h36:h36:0.613897	mmu-let-7i-5p:20:39:148:h36:h36:0.613897
9930021J03Rik	NM_172836	1264	CDS	h48	h48	3.06682	mmu-miR-140-3p:7:27:142:h48:h48:3.06682	mmu-miR-142-3p:-7:21:145:h48:h48:3.06682	mmu-miR-34c-5p:-2:22:146:h48:h48:3.06682
9930021J03Rik	NM_172836	1436	CDS	h48	h48	0.75724	mmu-miR-142-5p:-10:11:142:h48:h48:0.75724
9930021J03Rik	NM_172836	1645	3'	Q	Q	0.364334	mmu-miR-145-5p:-3:21:167:Q:Q:0.364334
9930021J03Rik	NM_172836	1829	3'	h1	h1	4.68677	mmu-miR-27a-3p:-6:17:153:h1:h1:4.68677	mmu-miR-27b-3p:-6:17:149:h1:h1:4.68677
9930021J03Rik	NM_172836	548	CDS	Q	Q	1.77867	mmu-let-7g-3p:23:44:140:Q:Q:1.77867	mmu-miR-146a-5p:7:29:149:Q:Q:1.77867	mmu-miR-193-3p:15:40:143:Q:Q:1.77867	mmu-miR-193b-3p:15:40:143:Q:Q:1.77867
9930021J03Rik	NM_172836	740	CDS	h36	h36	1.25337	mmu-miR-28-3p:11:30:146:h36:h36:1.25337
9930104L06Rik	NM_177573	1601	3'	Q	Q	0.442054	mmu-miR-708-5p:9:33:141:Q:Q:0.442054
9930104L06Rik	NM_177573	2565	3'	h36	h36	4.09523	mmu-miR-706:-10:13:170:h36:h36:4.09523
9930104L06Rik	NM_177573	2568	3'	h48	h48	0.351957	mmu-miR-376c-3p:-9:15:142:h48:h48:0.351957	mmu-miR-706:-13:10:170:h48:h48:0.351957
9930111J21Rik1	NM_001114679	2482	CDS	h48	h48	4.57662	mmu-miR-362-5p:-14:6:149:h48:h48:4.57662
9930111J21Rik1	NM_001114679	3411	3'	h48	h48	0.554013	mmu-miR-330-3p:20:43:173:h48:h48:0.554013
9930111J21Rik1	NM_001114679	3514	3'	Q	Q	1.64133	mmu-miR-30a-3p:14:42:142:Q:Q:1.64133	mmu-miR-30d-3p:17:42:144:Q:Q:1.64133
9930111J21Rik2	NM_173434	1639	CDS	h48	h48	1.79981	mmu-miR-342-5p:21:42:147:h48:h48:1.79981
A130010J15Rik	NM_181048	1565	3'	h48	h48	4.53841	mmu-miR-19a-3p:3:29:155:h48:h48:4.53841	mmu-miR-30d-5p:8:27:140:h48:h48:4.53841	mmu-miR-30e-5p:0:27:144:h48:h48:4.53841
A130010J15Rik	NM_181048	660	CDS	h1	h1	22.8767	mmu-miR-185-3p:5:22:140:h1:h1:22.8767
A130010J15Rik	NM_181048	775	CDS	Q	Q	0.347577	mmu-miR-145-5p:-7:12:144:Q:Q:0.347577	mmu-miR-148a-3p:8:24:141:Q:Q:0.347577	mmu-miR-148b-3p:8:24:141:Q:Q:0.347577	mmu-miR-152-3p:5:24:144:Q:Q:0.347577
A130010J15Rik	NM_181048	785	CDS	h36	h36	41.5245	mmu-miR-148a-3p:-2:14:141:h36:h36:41.5245	mmu-miR-152-3p:-5:14:144:h36:h36:41.5245
A130010J15Rik	NM_181048	793	CDS	h1	h1	33.5641	mmu-miR-148a-3p:-10:6:141:h1:h1:33.5641	mmu-miR-148b-3p:-10:6:141:h1:h1:33.5641
A130010J15Rik	NM_181048	796	CDS	Q,h1,h48	h1	6.70263	mmu-miR-1187:20:42:141:Q,h1:h1:6.70263	mmu-miR-511-3p:24:42:157:Q,h1,h48:h1:6.70263
A130022J15Rik	NM_175313	1074	CDS	h36	h36	0.52595	mmu-miR-148a-3p:-8:15:158:h36:h36:0.52595	mmu-miR-152-3p:-7:15:169:h36:h36:0.52595
A130022J15Rik	NM_175313	2322	3'	h48	h48	0.712606	mmu-miR-5102:-5:18:142:h48:h48:0.712606	mmu-miR-7b-5p:10:32:164:h48:h48:0.712606
A130022J15Rik	NM_175313	3047	3'	h36	h36	1.22722	mmu-let-7a-5p:4:23:149:h36:h36:1.22722	mmu-let-7b-5p:-4:23:159:h36:h36:1.22722	mmu-let-7c-5p:-4:23:151:h36:h36:1.22722	mmu-let-7d-5p:4:23:153:h36:h36:1.22722	mmu-let-7f-5p:4:23:150:h36:h36:1.22722	mmu-let-7g-5p:4:23:156:h36:h36:1.22722	mmu-let-7i-5p:-8:23:155:h36:h36:1.22722
A130040M12Rik	NR_002860	1001		Q	Q	4.57682	mmu-miR-5113:14:37:140:Q:Q:4.57682
A130040M12Rik	NR_002860	1012		Q	Q	8.89022	mmu-miR-5113:3:26:140:Q:Q:8.89022
A130040M12Rik	NR_002860	1023		Q	Q	1.11951	mmu-miR-5113:-8:15:140:Q:Q:1.11951
A130040M12Rik	NR_002860	1044		h1	h1	0.465476	mmu-miR-3065-5p:5:25:146:h1:h1:0.465476	mmu-miR-30b-5p:8:31:146:h1:h1:0.465476	mmu-miR-30d-5p:-1:31:146:h1:h1:0.465476
A130040M12Rik	NR_002860	1052		Q	Q	2.43658	mmu-miR-3065-5p:-3:17:146:Q:Q:2.43658	mmu-miR-30b-5p:0:23:146:Q:Q:2.43658	mmu-miR-30d-5p:-9:23:146:Q:Q:2.43658
A130040M12Rik	NR_002860	1059		h36,h48	h36	15.9874	mmu-miR-3065-5p:-10:10:146:h36,h48:h36:15.9874	mmu-miR-30b-5p:-7:16:146:h36,h48:h36:15.9874	mmu-miR-30d-5p:-16:16:146:h36,h48:h36:15.9874	mmu-miR-376c-3p:24:41:156:h48:h36:15.9874
A130040M12Rik	NR_002860	1075		h48	h48	1.33835	mmu-miR-376c-3p:8:25:156:h48:h48:1.33835
A130040M12Rik	NR_002860	1091		h48	h48	12.5805	mmu-miR-140-3p:20:40:142:h48:h48:12.5805	mmu-miR-376c-3p:-8:9:156:h48:h48:12.5805
A130040M12Rik	NR_002860	1092		h36	h36	24.0651	mmu-miR-140-3p:19:39:142:h36:h36:24.0651
A130040M12Rik	NR_002860	1098		h1,h48	h1	19.5929	mmu-miR-140-3p:13:33:142:h1,h48:h1:19.5929
A130040M12Rik	NR_002860	1101		h36	h36	0.695105	mmu-miR-140-3p:10:30:142:h36:h36:0.695105	mmu-miR-706:19:42:141:h36:h36:0.695105
A130040M12Rik	NR_002860	1105		Q	Q	0.794095	mmu-miR-140-3p:6:26:142:Q:Q:0.794095
A130040M12Rik	NR_002860	1111		h1,h48	h48	47.0652	mmu-miR-140-3p:0:20:142:h1,h48:h48:47.0652	mmu-miR-706:9:32:141:h1:h48:47.0652
A130040M12Rik	NR_002860	1116		h36,h48	h48	12.2939	mmu-miR-140-3p:-5:15:142:h36,h48:h48:12.2939	mmu-miR-706:4:27:141:h36,h48:h48:12.2939
A130040M12Rik	NR_002860	1122		Q,h1,h36	h1	8.70441	mmu-miR-140-3p:-11:9:142:Q,h1,h36:h1:8.70441	mmu-miR-706:-2:21:141:h1,h36:h1:8.70441	mmu-miR-873-5p:2:21:142:h36:h1:8.70441
A130040M12Rik	NR_002860	1129		h48	h48	8.3726	mmu-miR-706:-9:14:141:h48:h48:8.3726
A130040M12Rik	NR_002860	113		h1	h1	0.785883	mmu-miR-107-3p:-19:7:140:h1:h1:0.785883	mmu-miR-142-5p:17:39:146:h1:h1:0.785883	mmu-miR-31-5p:0:26:152:h1:h1:0.785883
A130040M12Rik	NR_002860	1135		h36	h36	72.6856	mmu-miR-706:-15:8:141:h36:h36:72.6856	mmu-miR-873-5p:-11:8:142:h36:h36:72.6856
A130040M12Rik	NR_002860	1136		h1	h1	274.68	mmu-miR-706:-16:7:141:h1:h1:274.68
A130040M12Rik	NR_002860	1142		Q	Q	11.1292	mmu-miR-455-3p:17:41:156:Q:Q:11.1292
A130040M12Rik	NR_002860	1146		h1	h1	5.6553	mmu-miR-455-3p:13:37:156:h1:h1:5.6553
A130040M12Rik	NR_002860	1148		h1	h1	13.9086	mmu-miR-101a-5p:18:42:143:h1:h1:13.9086	mmu-miR-5620-3p:22:42:147:h1:h1:13.9086
A130040M12Rik	NR_002860	1150		h36	h36	2.98353	mmu-miR-101a-5p:16:40:143:h36:h36:2.98353	mmu-miR-455-3p:9:33:156:h36:h36:2.98353
A130040M12Rik	NR_002860	1165		Q,h1	h1	1.54706	mmu-miR-101a-5p:1:25:143:Q:h1:1.54706	mmu-miR-455-3p:-6:18:156:Q,h1:h1:1.54706	mmu-miR-5620-3p:5:25:147:Q:h1:1.54706
A130040M12Rik	NR_002860	1223		h48	h48	0.855056	mmu-miR-338-3p:11:31:140:h48:h48:0.855056
A130040M12Rik	NR_002860	1252		h1,h48	h1	2.15215	mmu-let-7b-5p:10:36:140:h1,h48:h1:2.15215	mmu-let-7c-5p:10:36:140:h1,h48:h1:2.15215	mmu-let-7e-5p:12:36:141:h1,h48:h1:2.15215	mmu-let-7i-5p:11:36:140:h1,h48:h1:2.15215	mmu-miR-34c-5p:13:34:140:h48:h1:2.15215	mmu-miR-709:19:36:157:h48:h1:2.15215
A130040M12Rik	NR_002860	1268		h1	h1	0.740543	mmu-let-7b-5p:-6:20:140:h1:h1:0.740543	mmu-let-7c-5p:-6:20:140:h1:h1:0.740543	mmu-let-7e-5p:-4:20:141:h1:h1:0.740543	mmu-let-7i-5p:-5:20:140:h1:h1:0.740543	mmu-miR-378-3p:15:35:142:h1:h1:0.740543
A130040M12Rik	NR_002860	1271		h1,h48	h48	2.68005	mmu-let-7b-5p:-9:17:140:h1,h48:h48:2.68005	mmu-let-7c-5p:-9:17:140:h1,h48:h48:2.68005	mmu-let-7e-5p:-7:17:141:h48:h48:2.68005	mmu-let-7i-5p:-8:17:140:h1,h48:h48:2.68005	mmu-miR-194-2-3p:-6:23:144:h1:h48:2.68005	mmu-miR-34c-5p:-6:15:140:h1,h48:h48:2.68005	mmu-miR-378-3p:12:32:142:h1,h48:h48:2.68005	mmu-miR-709:0:17:157:h48:h48:2.68005
A130040M12Rik	NR_002860	1290		h48	h48	0.813684	mmu-miR-378-3p:-7:13:142:h48:h48:0.813684
A130040M12Rik	NR_002860	1335		h48	h48	3.27	mmu-miR-876-5p:18:39:145:h48:h48:3.27
A130040M12Rik	NR_002860	1348		h1	h1	0.716902	mmu-miR-335-3p:21:40:140:h1:h1:0.716902
A130040M12Rik	NR_002860	1383		h1,h48	h48	30.0258	mmu-miR-29a-5p:1:24:142:h1,h48:h48:30.0258
A130040M12Rik	NR_002860	1387		Q	Q	0.621025	mmu-miR-29a-5p:-3:20:142:Q:Q:0.621025
A130040M12Rik	NR_002860	1481		h1	h1	0.494382	mmu-miR-22-3p:-2:15:148:h1:h1:0.494382
A130040M12Rik	NR_002860	1488		h36	h36	0.743758	mmu-miR-22-3p:-9:8:148:h36:h36:0.743758
A130040M12Rik	NR_002860	150		h1	h1	6.7464	mmu-miR-3473d:-5:16:150:h1:h1:6.7464	mmu-miR-7b-5p:-1:22:140:h1:h1:6.7464
A130040M12Rik	NR_002860	1535		h1,h48	h48	3.24312	mmu-miR-142-5p:3:22:149:h1,h48:h48:3.24312
A130040M12Rik	NR_002860	1536		h48	h48	1.02819	mmu-miR-142-5p:2:21:149:h48:h48:1.02819
A130040M12Rik	NR_002860	154		Q,h36,h48	h36	6.25736	mmu-miR-674-5p:-9:12:146:Q,h36,h48:h36:6.25736	mmu-miR-7b-5p:-5:18:140:h48:h36:6.25736
A130040M12Rik	NR_002860	1550		Q,h48	h48	1.52475	mmu-miR-142-5p:-12:7:149:Q,h48:h48:1.52475	mmu-miR-143-5p:23:44:141:Q,h48:h48:1.52475
A130040M12Rik	NR_002860	1551		h36	h36	4.48624	mmu-miR-142-5p:-13:6:149:h36:h36:4.48624
A130040M12Rik	NR_002860	1552		h1,h36	h36	0.864516	mmu-miR-143-5p:21:42:141:h1,h36:h36:0.864516
A130040M12Rik	NR_002860	1583		h48	h48	3.19713	mmu-miR-143-5p:-10:11:141:h48:h48:3.19713	mmu-miR-1935:-1:24:146:h48:h48:3.19713
A130040M12Rik	NR_002860	161		h1	h1	2.42076	mmu-miR-7b-5p:-12:11:140:h1:h1:2.42076
A130040M12Rik	NR_002860	1625		h1	h1	1.51021	mmu-miR-324-3p:7:33:150:h1:h1:1.51021
A130040M12Rik	NR_002860	1626		h36	h36	6.01401	mmu-miR-324-3p:6:32:150:h36:h36:6.01401
A130040M12Rik	NR_002860	1657		h48	h48	12.1535	mmu-miR-378-3p:0:20:141:h48:h48:12.1535
A130040M12Rik	NR_002860	1699		h1	h1	0.896237	mmu-miR-18a-5p:3:30:140:h1:h1:0.896237	mmu-miR-671-5p:-12:9:152:h1:h1:0.896237
A130040M12Rik	NR_002860	1833		h48	h48	3.55041	mmu-miR-27b-3p:3:26:141:h48:h48:3.55041	mmu-miR-29a-5p:-10:13:145:h48:h48:3.55041
A130040M12Rik	NR_002860	1838		Q,h1	h1	3.35143	mmu-miR-27b-3p:-2:21:141:Q,h1:h1:3.35143	mmu-miR-29a-5p:-15:8:145:Q,h1:h1:3.35143
A130040M12Rik	NR_002860	1862		Q	Q	0.916263	mmu-miR-378-5p:20:42:148:Q:Q:0.916263
A130040M12Rik	NR_002860	2033		h1,h48	h48	2.994	mmu-miR-122-5p:16:38:148:h1,h48:h48:2.994	mmu-miR-151-5p:16:41:140:h1,h48:h48:2.994
A130040M12Rik	NR_002860	2036		Q,h1,h36	h36	2.92617	mmu-miR-122-5p:13:35:148:Q,h1,h36:h36:2.92617	mmu-miR-151-5p:13:38:140:Q,h1,h36:h36:2.92617
A130040M12Rik	NR_002860	2044		h36	h36	1.55259	mmu-miR-122-5p:5:27:148:h36:h36:1.55259	mmu-miR-151-5p:5:30:140:h36:h36:1.55259
A130040M12Rik	NR_002860	2077		h36,h48	h36	1.45044	mmu-miR-708-5p:12:30:142:h36,h48:h36:1.45044	mmu-miR-873-5p:11:31:162:h36:h36:1.45044
A130040M12Rik	NR_002860	2091		Q,h1,h48	h1	1.48952	mmu-miR-708-5p:-2:16:142:Q,h1,h48:h1:1.48952
A130040M12Rik	NR_002860	2096		h1	h1	0.420041	mmu-miR-708-5p:-7:11:142:h1:h1:0.420041
A130040M12Rik	NR_002860	21		Q	Q	0.636296	mmu-miR-326-3p:7:31:145:Q:Q:0.636296	mmu-miR-500-3p:-8:14:159:Q:Q:0.636296
A130040M12Rik	NR_002860	2147		Q	Q	1.5271	mmu-let-7d-3p:14:33:156:Q:Q:1.5271
A130040M12Rik	NR_002860	2251		Q,h36,h48	h36	14.6577	mmu-miR-30d-3p:4:25:143:Q,h36,h48:h36:14.6577	mmu-miR-30e-3p:6:25:142:Q:h36:14.6577
A130040M12Rik	NR_002860	229		h48	h48	8.20853	mmu-miR-500-3p:-5:16:140:h48:h48:8.20853
A130040M12Rik	NR_002860	2349		h36	h36	0.448455	mmu-miR-214-3p:13:36:140:h36:h36:0.448455
A130040M12Rik	NR_002860	2356		h48	h48	2.70255	mmu-miR-214-3p:6:29:140:h48:h48:2.70255	mmu-miR-511-3p:20:39:150:h48:h48:2.70255
A130040M12Rik	NR_002860	2363		h36	h36	0.858009	mmu-miR-214-3p:-1:22:140:h36:h36:0.858009	mmu-miR-511-3p:13:32:150:h36:h36:0.858009
A130040M12Rik	NR_002860	2393		Q,h1,h48	h1	1.86986	mmu-miR-223-3p:15:36:140:Q,h1,h48:h1:1.86986	mmu-miR-3082-5p:20:41:144:h1,h48:h1:1.86986
A130040M12Rik	NR_002860	2395		Q	Q	0.790242	mmu-miR-223-3p:13:34:140:Q:Q:0.790242
A130040M12Rik	NR_002860	2417		Q	Q	1.58819	mmu-miR-223-3p:-9:12:140:Q:Q:1.58819	mmu-miR-455-5p:11:34:154:Q:Q:1.58819
A130040M12Rik	NR_002860	2436		h1	h1	0.47424	mmu-miR-185-3p:14:40:148:h1:h1:0.47424
A130040M12Rik	NR_002860	2437		h48	h48	22.8188	mmu-miR-185-3p:13:39:148:h48:h48:22.8188
A130040M12Rik	NR_002860	2439		Q	Q	1.34385	mmu-miR-455-5p:-11:12:154:Q:Q:1.34385
A130040M12Rik	NR_002860	2449		h1	h1	9.53899	mmu-miR-185-3p:1:27:148:h1:h1:9.53899
A130040M12Rik	NR_002860	2528		Q	Q	2.44337	mmu-miR-192-3p:-4:20:143:Q:Q:2.44337	mmu-miR-3065-5p:11:33:160:Q:Q:2.44337
A130040M12Rik	NR_002860	2547		Q	Q	1.58819	mmu-miR-3065-5p:-8:14:160:Q:Q:1.58819
A130040M12Rik	NR_002860	2550		h48	h48	10.8632	mmu-miR-3065-5p:-11:11:160:h48:h48:10.8632	mmu-miR-872-5p:7:27:155:h48:h48:10.8632
A130040M12Rik	NR_002860	2565		Q	Q	1.38292	mmu-miR-872-5p:-8:12:155:Q:Q:1.38292
A130040M12Rik	NR_002860	2586		h36	h36	2.01805	mmu-miR-125a-3p:19:40:147:h36:h36:2.01805
A130040M12Rik	NR_002860	2597		h36	h36	0.81843	mmu-miR-125a-3p:8:29:147:h36:h36:0.81843
A130040M12Rik	NR_002860	26		h48	h48	1.11872	mmu-miR-500-3p:-13:9:159:h48:h48:1.11872
A130040M12Rik	NR_002860	2603		h48	h48	1.7752	mmu-miR-125a-3p:2:23:147:h48:h48:1.7752
A130040M12Rik	NR_002860	2613		h1	h1	0.512024	mmu-miR-125a-3p:-8:13:147:h1:h1:0.512024	mmu-miR-130b-3p:6:27:143:h1:h1:0.512024
A130040M12Rik	NR_002860	2625		h48	h48	4.53074	mmu-miR-1948-5p:18:40:162:h48:h48:4.53074	mmu-miR-574-5p:14:43:141:h48:h48:4.53074
A130040M12Rik	NR_002860	2651		h48	h48	22.7332	mmu-miR-1948-5p:-8:14:162:h48:h48:22.7332	mmu-miR-29a-5p:16:42:141:h48:h48:22.7332	mmu-miR-574-5p:-12:17:141:h48:h48:22.7332
A130040M12Rik	NR_002860	267		h48	h48	1.61182	mmu-miR-186-5p:17:38:164:h48:h48:1.61182
A130040M12Rik	NR_002860	2746		h1	h1	2.14119	mmu-miR-25-3p:9:32:158:h1:h1:2.14119
A130040M12Rik	NR_002860	285		h1,h48	h48	22.7965	mmu-miR-186-5p:-1:20:164:h1,h48:h48:22.7965	mmu-miR-330-3p:3:31:146:h48:h48:22.7965
A130040M12Rik	NR_002860	2876		Q	Q	2.9015	mmu-miR-107-3p:12:32:141:Q:Q:2.9015
A130040M12Rik	NR_002860	2880		h36	h36	0.81843	mmu-miR-107-3p:8:28:141:h36:h36:0.81843
A130040M12Rik	NR_002860	2887		h48	h48	1.35127	mmu-miR-107-3p:1:21:141:h48:h48:1.35127	mmu-miR-29a-5p:16:37:172:h48:h48:1.35127
A130040M12Rik	NR_002860	289		h1,h36	h1	3.87522	mmu-miR-186-5p:-5:16:164:h1,h36:h1:3.87522	mmu-miR-330-3p:-1:27:146:h1,h36:h1:3.87522
A130040M12Rik	NR_002860	2890		Q	Q	0.763552	mmu-miR-107-3p:-2:18:141:Q:Q:0.763552	mmu-miR-29a-5p:13:34:172:Q:Q:0.763552
A130040M12Rik	NR_002860	290		h48	h48	53.627	mmu-miR-186-5p:-6:15:164:h48:h48:53.627	mmu-miR-330-3p:-2:26:146:h48:h48:53.627
A130040M12Rik	NR_002860	3065		Q	Q	1.64927	mmu-miR-30a-3p:10:30:161:Q:Q:1.64927	mmu-miR-30d-3p:10:30:167:Q:Q:1.64927	mmu-miR-30e-3p:10:30:159:Q:Q:1.64927
A130040M12Rik	NR_002860	3079		h48	h48	0.446116	mmu-miR-30d-3p:-4:16:167:h48:h48:0.446116
A130040M12Rik	NR_002860	3089		h36	h36	3.55461	mmu-miR-30d-3p:-14:6:167:h36:h36:3.55461
A130040M12Rik	NR_002860	310		h36,h48	h36	1.34636	mmu-miR-330-3p:-22:6:146:h36,h48:h36:1.34636
A130040M12Rik	NR_002860	3154		Q	Q	1.1606	mmu-miR-100-3p:-3:18:148:Q:Q:1.1606
A130040M12Rik	NR_002860	3246		Q	Q	7.3301	mmu-miR-3065-5p:7:38:156:Q:Q:7.3301
A130040M12Rik	NR_002860	3252		h48	h48	36.18	mmu-miR-3065-5p:1:32:156:h48:h48:36.18
A130040M12Rik	NR_002860	3253		h36	h36	1.50232	mmu-miR-1981-5p:0:28:147:h36:h36:1.50232	mmu-miR-3065-5p:0:31:156:h36:h36:1.50232
A130040M12Rik	NR_002860	3260		h1	h1	12.3817	mmu-miR-3065-5p:-7:24:156:h1:h1:12.3817
A130040M12Rik	NR_002860	3261		Q,h1,h36,h48	h36	100.407	mmu-miR-1981-5p:-8:20:147:Q,h48:h36:100.407	mmu-miR-3065-5p:-8:23:156:Q,h1,h36,h48:h36:100.407
A130040M12Rik	NR_002860	3265		h36,h48	h48	38.7674	mmu-miR-1981-5p:-12:16:147:h36:h48:38.7674	mmu-miR-3065-5p:-12:19:156:h36,h48:h48:38.7674
A130040M12Rik	NR_002860	3323		Q	Q	1.1606	mmu-let-7g-3p:4:25:148:Q:Q:1.1606
A130040M12Rik	NR_002860	348		h48	h48	0.554459	mmu-miR-378-3p:8:28:147:h48:h48:0.554459
A130040M12Rik	NR_002860	60		h48	h48	11.0157	mmu-miR-107-3p:-14:13:149:h48:h48:11.0157	mmu-miR-142-5p:2:21:143:h48:h48:11.0157	mmu-miR-15a-5p:-2:17:150:h48:h48:11.0157	mmu-miR-322-5p:-2:17:155:h48:h48:11.0157	mmu-miR-802-5p:-6:15:140:h48:h48:11.0157
A130040M12Rik	NR_002860	618		h36	h36	0.372913	mmu-miR-3065-5p:4:23:156:h36:h36:0.372913
A130040M12Rik	NR_002860	66		h1,h36	h36	1.60645	mmu-miR-107-3p:-20:7:149:h1,h36:h36:1.60645	mmu-miR-142-5p:-4:15:143:h1,h36:h36:1.60645	mmu-miR-15a-5p:-8:11:150:h1,h36:h36:1.60645	mmu-miR-322-5p:-8:11:155:h1,h36:h36:1.60645	mmu-miR-497-5p:-8:11:150:h1,h36:h36:1.60645	mmu-miR-802-5p:-12:9:140:h1:h36:1.60645
A130040M12Rik	NR_002860	68		h1	h1	0.843992	mmu-miR-142-5p:-6:13:143:h1:h1:0.843992	mmu-miR-15a-5p:-10:9:150:h1:h1:0.843992	mmu-miR-195-5p:-14:9:151:h1:h1:0.843992	mmu-miR-322-5p:-10:9:155:h1:h1:0.843992	mmu-miR-497-5p:-10:9:150:h1:h1:0.843992	mmu-miR-802-5p:-14:7:140:h1:h1:0.843992
A130040M12Rik	NR_002860	681		Q	Q	0.772679	mmu-miR-5115:14:32:140:Q:Q:0.772679
A130040M12Rik	NR_002860	694		h36,h48	h48	3.64462	mmu-miR-5115:1:19:140:h36,h48:h48:3.64462
A130040M12Rik	NR_002860	990		h36	h36	2.61488	mmu-miR-706:-12:10:140:h36:h36:2.61488
A1cf	NM_001081074	1136	CDS	h36	h36	1.62171	mmu-let-7a-5p:17:36:141:h36:h36:1.62171	mmu-let-7b-5p:17:36:145:h36:h36:1.62171	mmu-let-7c-5p:15:36:144:h36:h36:1.62171
A1cf	NM_001081074	1617	CDS	h1	h1	0.513285	mmu-miR-541-5p:-13:9:141:h1:h1:0.513285
A1cf	NM_001081074	2203	3'	h1	h1	3.06814	mmu-miR-29a-5p:-14:7:151:h1:h1:3.06814
A1cf	NM_001081074	2358	3'	h36	h36	1.23101	mmu-miR-106b-3p:-5:15:147:h36:h36:1.23101	mmu-miR-143-5p:-15:7:141:h36:h36:1.23101	mmu-miR-27b-5p:14:38:140:h36:h36:1.23101	mmu-miR-93-3p:22:43:144:h36:h36:1.23101
A1cf	NM_001081074	625	CDS	h1	h1	1.65048	mmu-miR-107-3p:12:39:143:h1:h1:1.65048	mmu-miR-144-5p:-6:19:141:h1:h1:1.65048	mmu-miR-15a-5p:11:40:153:h1:h1:1.65048	mmu-miR-195-5p:13:40:149:h1:h1:1.65048	mmu-miR-322-5p:19:40:147:h1:h1:1.65048	mmu-miR-497-5p:21:40:151:h1:h1:1.65048
A1cf	NM_001081074	626	CDS	Q	Q	0.320373	mmu-miR-107-3p:11:38:143:Q:Q:0.320373	mmu-miR-144-5p:-7:18:141:Q:Q:0.320373	mmu-miR-15a-5p:10:39:153:Q:Q:0.320373	mmu-miR-15b-5p:20:39:149:Q:Q:0.320373	mmu-miR-322-5p:18:39:147:Q:Q:0.320373	mmu-miR-497-5p:20:39:151:Q:Q:0.320373
A1cf	NM_001081074	833	CDS	h36	h36	1.53311	mmu-let-7a-5p:7:41:152:h36:h36:1.53311	mmu-let-7b-5p:21:41:148:h36:h36:1.53311	mmu-let-7c-5p:21:41:152:h36:h36:1.53311	mmu-let-7d-5p:13:41:153:h36:h36:1.53311	mmu-let-7f-5p:23:41:153:h36:h36:1.53311	mmu-let-7g-5p:7:41:152:h36:h36:1.53311	mmu-let-7i-5p:19:41:151:h36:h36:1.53311
A1cf	NM_001081074	835	CDS	h1	h1	2.64695	mmu-let-7a-5p:5:39:152:h1:h1:2.64695	mmu-let-7b-5p:19:39:148:h1:h1:2.64695	mmu-let-7c-5p:19:39:152:h1:h1:2.64695	mmu-let-7d-5p:11:39:153:h1:h1:2.64695	mmu-let-7e-5p:5:39:154:h1:h1:2.64695	mmu-let-7f-5p:21:39:153:h1:h1:2.64695	mmu-let-7g-5p:5:39:152:h1:h1:2.64695	mmu-let-7i-5p:17:39:151:h1:h1:2.64695
A1cf	NM_001081074	846	CDS	Q	Q	0.427135	mmu-let-7a-5p:-6:28:152:Q:Q:0.427135	mmu-let-7b-5p:8:28:148:Q:Q:0.427135	mmu-let-7c-5p:8:28:152:Q:Q:0.427135	mmu-let-7d-5p:0:28:153:Q:Q:0.427135	mmu-let-7f-5p:10:28:153:Q:Q:0.427135	mmu-let-7g-5p:-6:28:152:Q:Q:0.427135	mmu-let-7i-5p:6:28:151:Q:Q:0.427135
A1cf	NM_001081074	848	CDS	Q,h1,h36,h48	h36	0.974428	mmu-let-7a-5p:-8:26:152:Q,h1,h36,h48:h36:0.974428	mmu-let-7b-5p:6:26:148:Q,h1,h36,h48:h36:0.974428	mmu-let-7c-5p:6:26:152:Q,h1,h36,h48:h36:0.974428	mmu-let-7d-5p:-2:26:153:Q,h1,h36,h48:h36:0.974428	mmu-let-7e-5p:-8:26:154:h1,h36,h48:h36:0.974428	mmu-let-7f-5p:8:26:153:Q,h1,h36,h48:h36:0.974428	mmu-let-7g-5p:-8:26:152:Q,h1,h36,h48:h36:0.974428	mmu-let-7i-5p:4:26:151:Q,h1,h36,h48:h36:0.974428	mmu-miR-1839-5p:2:25:162:Q,h36,h48:h36:0.974428	mmu-miR-30d-3p:22:43:141:Q,h36,h48:h36:0.974428	mmu-miR-335-3p:22:44:144:h1:h36:0.974428	mmu-miR-98-5p:-1:26:150:h36:h36:0.974428
A230046K03Rik	NM_001033375	2107	CDS	h1	h1	0.555913	mmu-miR-21-5p:2:23:164:h1:h1:0.555913
A230046K03Rik	NM_001033375	2403	CDS	Q	Q	0.555092	mmu-miR-455-5p:-15:10:162:Q:Q:0.555092
A230046K03Rik	NM_001033375	3692	3'	h48	h48	3.59702	mmu-miR-192-5p:0:20:143:h48:h48:3.59702
A230046K03Rik	NM_001033375	5267	3'	h48	h48	0.400593	mmu-miR-3473c:-6:15:140:h48:h48:0.400593
A230046K03Rik	NM_001033375	5268	3'	h48	h48	0.354276	mmu-miR-194-2-3p:23:43:143:h48:h48:0.354276	mmu-miR-3065-3p:-14:9:147:h48:h48:0.354276	mmu-miR-3473c:-7:14:140:h48:h48:0.354276	mmu-miR-674-5p:2:25:141:h48:h48:0.354276
A230046K03Rik	NM_001033375	5269	3'	Q	Q	0.378038	mmu-miR-194-2-3p:22:42:143:Q:Q:0.378038	mmu-miR-24-1-5p:7:28:148:Q:Q:0.378038	mmu-miR-3473c:-8:13:140:Q:Q:0.378038
A230046K03Rik	NM_001033375	5279	3'	h36,h48	h48	0.562752	mmu-miR-194-2-3p:12:32:143:h36,h48:h48:0.562752	mmu-miR-24-1-5p:-3:18:148:h36:h48:0.562752	mmu-miR-674-5p:-9:14:141:h36,h48:h48:0.562752
A230046K03Rik	NM_001033375	534	CDS	h48	h48	3.62183	mmu-miR-330-3p:-6:20:161:h48:h48:3.62183	mmu-miR-3470a:19:40:146:h48:h48:3.62183
A230046K03Rik	NM_001033375	5361	3'	Q	Q	0.406934	mmu-miR-5113:11:34:150:Q:Q:0.406934
A230046K03Rik	NM_001033375	5380	3'	Q	Q	0.680375	mmu-miR-5113:-8:15:150:Q:Q:0.680375
A230046K03Rik	NM_001033375	5388	3'	h48	h48	1.31252	mmu-miR-466p-5p:21:42:142:h48:h48:1.31252
A230046K03Rik	NM_001033375	5390	3'	h36	h36	1.86345	mmu-miR-466p-5p:19:40:142:h36:h36:1.86345
A230050P20Rik	NM_175687	598	CDS	h36	h36	0.4825	mmu-miR-497-5p:-8:15:140:h36:h36:0.4825	mmu-miR-652-3p:24:44:147:h36:h36:0.4825
A230051G13Rik	NM_173785	1121	CDS	h48	h48	18.5445	mmu-miR-690:9:38:142:h48:h48:18.5445
A230051G13Rik	NM_173785	1150	3'	h48	h48	1.96125	mmu-miR-1935:16:39:168:h48:h48:1.96125	mmu-miR-690:-20:9:142:h48:h48:1.96125
A230051G13Rik	NM_173785	794	CDS	h48	h48	0.761169	mmu-miR-28c:10:27:144:h48:h48:0.761169
A230051G13Rik	NM_173785	828	CDS	h1	h1	0.617212	mmu-miR-223-3p:2:25:142:h1:h1:0.617212
A230051G13Rik	NM_173785	884	CDS	h36	h36	0.399577	mmu-miR-1935:-10:13:140:h36:h36:0.399577
A230051G13Rik	NM_173785	923	CDS	Q	Q	0.609136	mmu-miR-652-3p:9:26:164:Q:Q:0.609136
A2ld1	NM_145466	180	CDS	h1	h1	0.682477	mmu-miR-93-3p:23:44:140:h1:h1:0.682477
A2ld1	NM_145466	300	CDS	h48	h48	0.883884	mmu-miR-328-3p:3:21:148:h48:h48:0.883884
A2ld1	NM_145466	391	CDS	h48	h48	0.604913	mmu-miR-547-3p:-5:15:143:h48:h48:0.604913
A2m	NM_175628	4486	CDS	h48	h48	62.9718	mmu-miR-33-5p:18:39:147:h48:h48:62.9718
A430033K04Rik	NM_183025	2059	CDS	Q	Q	0.370063	mmu-miR-185-5p:-9:19:144:Q:Q:0.370063
A430033K04Rik	NM_183025	2303	3'	Q	Q	1.25252	mmu-miR-192-5p:5:25:154:Q:Q:1.25252	mmu-miR-215-5p:5:25:162:Q:Q:1.25252
A430084P05Rik	NM_001045526	168	CDS	h36	h36	34.8366	mmu-miR-101a-3p:-3:19:153:h36:h36:34.8366	mmu-miR-101b-3p:-3:19:153:h36:h36:34.8366	mmu-miR-144-3p:-1:19:146:h36:h36:34.8366	mmu-miR-1954:-4:27:155:h36:h36:34.8366	mmu-miR-22-3p:14:36:167:h36:h36:34.8366
A430105I19Rik	NM_001001982	1700	3'	h48	h48	3.27462	mmu-miR-34a-3p:16:37:140:h48:h48:3.27462	mmu-miR-376c-3p:-5:15:147:h48:h48:3.27462	mmu-miR-7b-5p:-11:11:157:h48:h48:3.27462
A430107O13Rik	NM_001081351	1017	CDS	h48	h48	5.92949	mmu-miR-466i-5p:24:43:158:h48:h48:5.92949	mmu-miR-466k:14:43:157:h48:h48:5.92949
A430107O13Rik	NM_001081351	1362	CDS	h48	h48	1.05217	mmu-miR-1839-5p:-12:8:147:h48:h48:1.05217
A430107O13Rik	NM_001081351	2670	CDS	Q	Q	0.529369	mmu-miR-27a-3p:0:17:145:Q:Q:0.529369	mmu-miR-27a-3p:23:43:145:Q:Q:0.529369	mmu-miR-27b-3p:0:17:150:Q:Q:0.529369	mmu-miR-27b-3p:23:43:145:Q:Q:0.529369	mmu-miR-369-3p:-7:12:146:Q:Q:0.529369
A430107O13Rik	NM_001081351	3027	CDS	h48	h48	1.08167	mmu-miR-193-3p:22:43:163:h48:h48:1.08167	mmu-miR-193b-3p:22:43:155:h48:h48:1.08167
A430107O13Rik	NM_001081351	4321	3'	h48	h48	0.452333	mmu-miR-214-5p:-4:15:156:h48:h48:0.452333
A430107O13Rik	NM_001081351	4324	3'	Q	Q	0.325765	mmu-miR-455-5p:-2:16:141:Q:Q:0.325765	mmu-miR-99a-5p:0:22:143:Q:Q:0.325765
A430107O13Rik	NM_001081351	4602	3'	h1	h1	0.708405	mmu-miR-28-5p:-7:14:152:h1:h1:0.708405	mmu-miR-541-5p:-12:14:142:h1:h1:0.708405
A430107O13Rik	NM_001081351	4736	3'	h48	h48	2.10433	mmu-miR-107-3p:3:24:140:h48:h48:2.10433	mmu-miR-5117-5p:6:30:149:h48:h48:2.10433
A430107O13Rik	NM_001081351	4738	3'	h36	h36	10.421	mmu-miR-107-3p:1:22:140:h36:h36:10.421	mmu-miR-21-3p:3:23:148:h36:h36:10.421
A430107O13Rik	NM_001081351	597	5'	h48	h48	1.73066	mmu-miR-5102:1:27:146:h48:h48:1.73066	mmu-miR-532-5p:-3:18:151:h48:h48:1.73066
A4galt	NM_001004150	1785	3'	h48	h48	0.639205	mmu-miR-141-3p:-17:10:150:h48:h48:0.639205
A4galt	NM_001004150	1813	3'	h36	h36	0.48756	mmu-miR-10a-5p:2:22:149:h36:h36:0.48756	mmu-miR-706:4:27:190:h36:h36:0.48756
A4galt	NM_001004150	1815	3'	h48	h48	1.07311	mmu-miR-141-3p:0:21:143:h48:h48:1.07311	mmu-miR-376c-3p:10:30:144:h48:h48:1.07311
A4galt	NM_001004150	1816	3'	h36	h36	0.421497	mmu-miR-703:-3:21:145:h36:h36:0.421497	mmu-miR-706:1:24:190:h36:h36:0.421497
A530032D15Rik	NM_213615	982	CDS	h48	h48	0.657405	mmu-miR-362-5p:9:31:155:h48:h48:0.657405	mmu-miR-5102:-8:15:154:h48:h48:0.657405
A530054K11Rik	NM_183146	2363	CDS	h36	h36	1.48009	mmu-miR-221-3p:-10:18:143:h36:h36:1.48009	mmu-miR-23a-3p:-12:8:143:h36:h36:1.48009	mmu-miR-23b-3p:-12:8:142:h36:h36:1.48009
A530054K11Rik	NM_183146	4469	3'	Q,h36	h36	3.44634	mmu-miR-1187:0:22:181:Q:h36:3.44634	mmu-miR-466i-5p:1:20:150:h36:h36:3.44634	mmu-miR-466i-5p:25:44:150:h36:h36:3.44634	mmu-miR-466k:-12:10:157:Q,h36:h36:3.44634	mmu-miR-466p-5p:-8:14:159:h36:h36:3.44634	mmu-miR-466p-5p:18:38:154:h36:h36:3.44634
A530054K11Rik	NM_183146	989	CDS	Q,h1	h1	0.932624	mmu-miR-140-5p:5:29:149:Q,h1:h1:0.932624
A530064D06Rik	NM_178796	1380	3'	h1	h1	0.753842	mmu-miR-221-3p:5:27:163:h1:h1:0.753842	mmu-miR-222-3p:8:27:150:h1:h1:0.753842
A630007B06Rik	NM_170757	1405	CDS	h48	h48	0.426666	mmu-miR-21-5p:-12:9:144:h48:h48:0.426666
A630007B06Rik	NM_170757	1678	CDS	Q	Q	0.388876	mmu-miR-3105-3p:7:28:144:Q:Q:0.388876
A630007B06Rik	NM_170757	1844	CDS	Q	Q	0.344006	mmu-miR-151-3p:8:28:142:Q:Q:0.344006	mmu-miR-378-3p:14:35:161:Q:Q:0.344006	mmu-miR-378b:14:34:144:Q:Q:0.344006
A630007B06Rik	NM_170757	203	CDS	Q	Q	1.16663	mmu-miR-199b-5p:7:33:140:Q:Q:1.16663
A630033H20Rik	NM_001122595	1358	CDS	h48	h48	32.4109	mmu-let-7f-5p:0:25:142:h48:h48:32.4109	mmu-let-7i-5p:0:25:141:h48:h48:32.4109	mmu-miR-181c-5p:21:43:144:h48:h48:32.4109	mmu-miR-185-5p:4:28:140:h48:h48:32.4109	mmu-miR-376a-5p:-7:15:152:h48:h48:32.4109
A630033H20Rik	NM_001122595	1977	3'	h36	h36	1.34033	mmu-miR-3470a:18:38:195:h36:h36:1.34033	mmu-miR-3470b:18:38:163:h36:h36:1.34033
A630033H20Rik	NM_001122595	2002	3'	Q	Q	1.40699	mmu-miR-26b-3p:3:26:141:Q:Q:1.40699	mmu-miR-3470b:-7:13:163:Q:Q:1.40699
A630033H20Rik	NM_001122595	2014	3'	h1	h1	1.36299	mmu-miR-145-3p:-9:12:143:h1:h1:1.36299	mmu-miR-26b-3p:-9:14:141:h1:h1:1.36299
A630033H20Rik	NM_001122596	1405	CDS	h48	h48	32.5234	mmu-let-7f-5p:0:25:142:h48:h48:32.5234	mmu-let-7i-5p:0:25:141:h48:h48:32.5234	mmu-miR-181c-5p:21:43:144:h48:h48:32.5234	mmu-miR-185-5p:4:28:140:h48:h48:32.5234	mmu-miR-376a-5p:-7:15:152:h48:h48:32.5234
A630033H20Rik	NM_001122596	2024	3'	h36	h36	1.47347	mmu-miR-3470a:18:38:195:h36:h36:1.47347	mmu-miR-3470b:18:38:163:h36:h36:1.47347
A630033H20Rik	NM_001122596	2061	3'	h1	h1	1.29484	mmu-miR-145-3p:-9:12:143:h1:h1:1.29484	mmu-miR-26b-3p:-9:14:141:h1:h1:1.29484
A630033H20Rik	NM_175442	1369	CDS	h48	h48	32.4109	mmu-let-7f-5p:0:25:142:h48:h48:32.4109	mmu-let-7i-5p:0:25:141:h48:h48:32.4109	mmu-miR-181c-5p:21:43:144:h48:h48:32.4109	mmu-miR-185-5p:4:28:140:h48:h48:32.4109	mmu-miR-376a-5p:-7:15:152:h48:h48:32.4109
A630033H20Rik	NM_175442	1988	3'	h36	h36	1.34033	mmu-miR-3470a:18:38:195:h36:h36:1.34033	mmu-miR-3470b:18:38:163:h36:h36:1.34033
A630033H20Rik	NM_175442	2013	3'	Q	Q	1.38762	mmu-miR-26b-3p:3:26:141:Q:Q:1.38762	mmu-miR-3470b:-7:13:163:Q:Q:1.38762
A630033H20Rik	NM_175442	2025	3'	h1	h1	1.36299	mmu-miR-145-3p:-9:12:143:h1:h1:1.36299	mmu-miR-26b-3p:-9:14:141:h1:h1:1.36299
A730008H23Rik	NM_172505	1465	CDS	h36	h36	1.0613	mmu-miR-203-3p:-19:6:143:h36:h36:1.0613	mmu-miR-27b-5p:4:23:143:h36:h36:1.0613	mmu-miR-93-3p:-14:10:141:h36:h36:1.0613
A730008H23Rik	NM_172505	1865	CDS	h1	h1	0.69868	mmu-miR-101c:-1:17:140:h1:h1:0.69868	mmu-miR-3065-5p:2:32:152:h1:h1:0.69868
A730008H23Rik	NM_172505	602	CDS	h1	h1	0.331635	mmu-miR-532-5p:-10:10:148:h1:h1:0.331635
A730008H23Rik	NM_172505	604	CDS	h36	h36	0.816966	mmu-miR-532-5p:-12:8:148:h36:h36:0.816966
A730011L01Rik	NM_177394	574	CDS	h1	h1	2.6248	mmu-miR-145-5p:0:28:141:h1:h1:2.6248	mmu-miR-26b-3p:13:34:141:h1:h1:2.6248	mmu-miR-28-5p:-11:10:143:h1:h1:2.6248	mmu-miR-455-3p:6:26:142:h1:h1:2.6248	mmu-miR-503-3p:16:38:152:h1:h1:2.6248	mmu-miR-708-5p:-16:10:151:h1:h1:2.6248
A830007P12Rik	NM_146115	1260	CDS	Q	Q	0.336545	mmu-miR-28-5p:2:25:158:Q:Q:0.336545	mmu-miR-708-5p:5:25:150:Q:Q:0.336545
A830007P12Rik	NM_146115	2323	3'	Q	Q	0.639435	mmu-miR-451:13:34:148:Q:Q:0.639435
A830007P12Rik	NM_146115	3050	3'	h48	h48	1.21577	mmu-miR-350-5p:14:31:152:h48:h48:1.21577
A830007P12Rik	NM_146115	3122	3'	h48	h48	1.61037	mmu-miR-1186:-4:17:159:h48:h48:1.61037
A830007P12Rik	NM_146115	3136	3'	Q	Q	0.729902	mmu-miR-3105-3p:-16:9:140:Q:Q:0.729902
A830007P12Rik	NM_146115	3148	3'	h1,h48	h48	2.20757	mmu-miR-376a-5p:11:37:145:h1,h48:h48:2.20757
A830007P12Rik	NM_146115	3156	3'	h48	h48	1.60671	mmu-miR-376a-5p:3:29:145:h48:h48:1.60671
A830007P12Rik	NM_146115	3160	3'	h48	h48	1.71904	mmu-miR-376a-5p:-1:25:145:h48:h48:1.71904
A830007P12Rik	NM_146115	3163	3'	h1	h1	0.738035	mmu-miR-376a-5p:-4:22:145:h1:h1:0.738035
A830007P12Rik	NM_146115	3168	3'	h48	h48	13.3678	mmu-miR-376a-5p:-9:17:145:h48:h48:13.3678
A830007P12Rik	NM_146115	3173	3'	h48	h48	3.47414	mmu-miR-376a-5p:-14:12:145:h48:h48:3.47414
A830007P12Rik	NM_146115	469	CDS	h48	h48	0.771815	mmu-miR-223-3p:11:33:141:h48:h48:0.771815
A830007P12Rik	NM_146115	649	CDS	Q,h48	h48	0.526237	mmu-miR-33-5p:10:31:146:Q,h48:h48:0.526237
A930001N09Rik	NM_029870	1797	CDS	Q	Q	0.466127	mmu-let-7b-5p:-16:8:140:Q:Q:0.466127	mmu-let-7c-5p:-16:8:140:Q:Q:0.466127	mmu-let-7g-5p:-11:8:141:Q:Q:0.466127	mmu-let-7i-5p:-13:8:143:Q:Q:0.466127	mmu-miR-21-5p:0:24:147:Q:Q:0.466127
A930001N09Rik	NM_029870	2059	CDS	Q	Q	0.486844	mmu-miR-100-3p:15:37:156:Q:Q:0.486844
A930001N09Rik	NM_029870	2167	CDS	Q	Q	0.446686	mmu-miR-194-2-3p:7:28:168:Q:Q:0.446686
A930001N09Rik	NM_029870	2227	CDS	Q	Q	0.32111	mmu-miR-25-3p:-14:10:141:Q:Q:0.32111	mmu-miR-29a-5p:-10:13:145:Q:Q:0.32111
A930001N09Rik	NM_029870	2409	3'	h1	h1	1.77216	mmu-miR-15a-5p:9:32:158:h1:h1:1.77216	mmu-miR-214-3p:7:30:147:h1:h1:1.77216	mmu-miR-322-5p:9:32:156:h1:h1:1.77216	mmu-miR-497-5p:9:32:162:h1:h1:1.77216
A930001N09Rik	NM_029870	2537	3'	h1	h1	11.4896	mmu-miR-107-3p:-13:9:149:h1:h1:11.4896
A930001N09Rik	NM_029870	2698	3'	Q	Q	0.379683	mmu-miR-30b-5p:-3:18:146:Q:Q:0.379683
A930001N09Rik	NM_029870	3056	3'	h48	h48	0.441155	mmu-miR-26b-5p:24:42:155:h48:h48:0.441155
A930001N09Rik	NM_029870	3058	3'	h1	h1	18.4858	mmu-miR-26b-5p:22:40:155:h1:h1:18.4858
A930001N09Rik	NM_029870	3169	3'	Q	Q	0.756162	mmu-miR-151-3p:-7:16:152:Q:Q:0.756162
A930001N09Rik	NM_029870	3178	3'	h48	h48	1.96621	mmu-miR-144-3p:24:39:148:h48:h48:1.96621	mmu-miR-151-3p:-16:7:152:h48:h48:1.96621	mmu-miR-16-1-3p:17:38:142:h48:h48:1.96621	mmu-miR-19a-3p:-1:22:161:h48:h48:1.96621
A930001N09Rik	NM_029870	3187	3'	Q	Q	0.901179	mmu-miR-144-3p:15:30:148:Q:Q:0.901179	mmu-miR-16-1-3p:8:29:142:Q:Q:0.901179
A930001N09Rik	NM_029870	582	CDS	Q,h1	h1	0.678039	mmu-miR-144-3p:-6:16:145:Q,h1:h1:0.678039	mmu-miR-27a-3p:-8:18:151:Q,h1:h1:0.678039	mmu-miR-27b-3p:-8:18:147:Q,h1:h1:0.678039
AA792892	NM_178894	45	5'	h1	h1	1.2118	mmu-miR-1843-5p:0:22:140:h1:h1:1.2118
AA960436	NM_133954	1059	3'	h1	h1	2.28748	mmu-miR-1843b-5p:9:28:142:h1:h1:2.28748
AA960436	NM_133954	679	CDS	h1	h1	0.897051	mmu-miR-203-3p:12:30:143:h1:h1:0.897051
AA960436	NM_133954	702	CDS	Q	Q	0.363955	mmu-miR-203-3p:-11:7:143:Q:Q:0.363955
AA960436	NM_133954	729	CDS	h1	h1	2.24961	mmu-miR-145-3p:23:44:140:h1:h1:2.24961
AA960436	NM_133954	748	CDS	h48	h48	0.691672	mmu-miR-145-3p:4:25:140:h48:h48:0.691672
AA960436	NM_133954	817	CDS	h48	h48	3.31774	mmu-miR-378-3p:17:36:145:h48:h48:3.31774
AA986860	NM_177604	1147	CDS	Q	Q	0.924579	mmu-let-7a-5p:20:43:142:Q:Q:0.924579	mmu-miR-1839-5p:24:42:159:Q:Q:0.924579
AA986860	NM_177604	1241	CDS	h1	h1	1.8522	mmu-miR-26b-3p:13:34:140:h1:h1:1.8522
AA986860	NM_177604	1569	CDS	h48	h48	0.420105	mmu-miR-362-5p:9:40:142:h48:h48:0.420105
AA986860	NM_177604	887	CDS	Q	Q	2.32579	mmu-miR-5102:-12:11:141:Q:Q:2.32579
AB099516	NM_001024672	323	CDS	Q	Q	0.88969	mmu-miR-22-3p:18:39:152:Q:Q:0.88969
AB099516	NM_001024672	347	CDS	Q	Q	0.812459	mmu-miR-22-3p:-6:15:152:Q:Q:0.812459	mmu-miR-22-3p:21:43:140:Q:Q:0.812459
AB099516	NM_001024672	378	CDS	Q	Q	0.993008	mmu-miR-22-3p:-10:12:140:Q:Q:0.993008
AB099516	NM_001024672	410	CDS	h36	h36	3.15132	mmu-miR-29a-3p:19:42:142:h36:h36:3.15132
AB099516	NM_001024672	411	CDS	Q	Q	1.26126	mmu-miR-199b-5p:14:37:145:Q:Q:1.26126	mmu-miR-29a-3p:18:41:142:Q:Q:1.26126	mmu-miR-330-3p:23:44:145:Q:Q:1.26126
AB099516	NM_001024672	92	CDS	h1	h1	0.4691	mmu-let-7e-5p:8:37:143:h1:h1:0.4691
AF251705	NM_134158	717	CDS	Q	Q	0.893403	mmu-miR-140-3p:1:19:147:Q:Q:0.893403
AI182371	NM_178885	880	CDS	h48	h48	0.343495	mmu-miR-466p-5p:17:36:140:h48:h48:0.343495
AI182371	NM_178885	976	CDS	Q,h1	h1	1.62402	mmu-miR-214-3p:-9:11:142:Q,h1:h1:1.62402	mmu-miR-29a-5p:16:41:142:Q,h1:h1:1.62402
AI182371	NM_178885	983	CDS	h48	h48	0.540925	mmu-miR-29a-5p:9:34:142:h48:h48:0.540925
AI182371	NM_178885	984	CDS	h1	h1	0.558786	mmu-miR-29a-5p:8:33:142:h1:h1:0.558786	mmu-miR-466n-5p:-2:17:140:h1:h1:0.558786
AI182371	NM_178885	987	CDS	Q,h1	h1	1.10246	mmu-miR-18a-5p:14:36:149:h1:h1:1.10246	mmu-miR-29a-5p:5:30:142:Q,h1:h1:1.10246
AI314180	NM_172381	1793	CDS	h48	h48	0.960424	mmu-miR-876-5p:-10:13:144:h48:h48:0.960424
AI314180	NM_172381	1991	CDS	h36	h36	0.667282	mmu-let-7i-3p:5:25:155:h36:h36:0.667282	mmu-miR-3473c:-15:6:141:h36:h36:0.667282
AI314180	NM_172381	1999	CDS	h48	h48	0.396647	mmu-let-7i-3p:-3:17:155:h48:h48:0.396647
AI314180	NM_172381	2927	CDS	h48	h48	0.768339	mmu-miR-107-3p:-11:11:150:h48:h48:0.768339	mmu-miR-15a-5p:-11:12:153:h48:h48:0.768339	mmu-miR-3082-5p:10:29:154:h48:h48:0.768339
AI314180	NM_172381	3276	CDS	h1	h1	0.414592	mmu-miR-467e-5p:13:36:149:h1:h1:0.414592
AI314976	NM_207219	623	CDS	h36	h36	0.459287	mmu-miR-122-5p:8:32:148:h36:h36:0.459287	mmu-miR-466k:9:29:151:h36:h36:0.459287	mmu-miR-574-5p:8:31:161:h36:h36:0.459287
AI314976	NM_207219	850	3'	h1	h1	1.24022	mmu-miR-221-3p:-6:19:144:h1:h1:1.24022	mmu-miR-330-3p:19:39:163:h1:h1:1.24022
AI316807	NM_001012667	429	CDS	Q	Q	0.541011	mmu-miR-5102:-3:22:147:Q:Q:0.541011
AI317395	NM_144821	2326	3'	h36	h36	3.6262	mmu-miR-1895:21:42:144:h36:h36:3.6262
AI317395	NM_144821	668	CDS	h48	h48	0.69103	mmu-miR-501-5p:16:38:148:h48:h48:0.69103
AI428936	NM_153577	1207	CDS	Q	Q	0.931561	mmu-miR-21-3p:7:37:154:Q:Q:0.931561	mmu-miR-214-3p:8:35:160:Q:Q:0.931561	mmu-miR-497-5p:-8:14:141:Q:Q:0.931561	mmu-miR-802-5p:-9:12:140:Q:Q:0.931561
AI464131	NM_001085515	1949	CDS	h36	h36	1.24001	mmu-miR-1935:20:39:140:h36:h36:1.24001
AI464131	NM_001085515	2539	3'	h1	h1	2.89744	mmu-miR-501-5p:20:40:143:h1:h1:2.89744
[truncated: 63,533 more rows]
[truncated: 3 more columns]
